# Supplementary material for: Comprehensive comparison of molecular portraits between cell lines and tumors in breast cancer
Source: BMC Genomics. 2016 Aug 22;17(Suppl 7):525. doi: 10.1186/s12864-016-2911-z (PMC5001206; doi:10.1186/s12864-016-2911-z)
Supplement: Additional file 1: Table S1. — The list of TCGA tumor samples used on each platform with associated subtype calls from each technology platforms, and clinical data. Table S2. The list of cell lines samples used on each platform with associated subtype calls from each technology platforms, and its annotation data. Table S3. The list of tumors samples from GEO used on gene expression comparison with associated ER, PR, HER2 status. Table S4. Mutation rate per Mb in cell lines and tumors in breast cancer. (Common genes). Table S5. Top 10 % genes of copy number variation in cell lines and tumors. Table S6. The comparison of phosphorylation protein vs gene expression in cell lines and tumors. (XLSX 2941 kb) [file 12864_2016_2911_MOESM1_ESM.xlsx]

## Sheet: Table_1
Additional file 1: Table 1. The list of TCGA tumor samples used on each platform with associated subtype calls from each technology platforms, and clinical data. Note that not all samples were characterized on each platform,1= data have
The status of the estrogen receptor (ER), progesterone receptor (PR), human epidermal growth factor receptor-2 (HER2) are often used to classify breast cancer subtypes, including luminal A (ER+/PR+, HER2 negative), luminal B (ER+/PR+, HER2 positive), triple negative/basal-like and HER2 type(HER2 positive).
Complete.TCGA.ID	Gender	Age at Initial Pathologic Diagnosis	ER Status	PR Status	HER2 Final Status	Tumor	Tumor--T1 Coded	Node	Node-Coded	Metastasis	Metastasis-Coded	AJCC Stage	Converted Stage	Survival Data Form	Vital Status	Days to Date of Last Contact	Days to date of Death	OS event	OS Time	PAM50 mRNA	Our Classification	Expression arrays (AgilentG4502A_07_3)	Copy Number Variation (Affymetrix SNP 6.0 arrays)	Mutation (Hybrid capture/Sequencing)	Protein Expression (RPPA)
TCGA-3C-AAAU	FEMALE	55	Positive	Positive	Negative	TX	T_Other	NX	Positive	MX	Positive	Stage X	NA	NA	Living	3767	[Not Applicable]	NA	NA	NA	Luminal A	0	0	0	0
TCGA-3C-AALI	FEMALE	50	Positive	Positive	Positive	T2	T_Other	N1a	Positive	M0	Negative	Stage IIB	NA	NA	Living	3801	[Not Applicable]	NA	NA	NA	Luminal B	0	0	0	0
TCGA-3C-AALJ	FEMALE	62	Positive	Positive	Indeterminate	T2	T_Other	N1a	Positive	M0	Negative	Stage IIB	NA	NA	Living	1228	[Not Applicable]	NA	NA	NA	NA	0	0	0	0
TCGA-3C-AALK	FEMALE	52	Positive	Positive	Positive	T1c	T_Other	N0 (i+)	Positive	M0	Negative	Stage IA	NA	NA	Living	1217	[Not Applicable]	NA	NA	NA	Luminal B	0	0	0	0
TCGA-4H-AAAK	FEMALE	50	Positive	Positive	Equivocal	T2	T_Other	N2a	Positive	M0	Negative	Stage IIIA	NA	NA	Living	158	[Not Applicable]	NA	NA	NA	NA	0	0	0	0
TCGA-5T-A9QA	FEMALE	52	Positive	Negative	Equivocal	T2	T_Other	NX	Positive	MX	Positive	Stage IIA	NA	NA	Living	12	[Not Applicable]	NA	NA	NA	NA	0	0	0	0
TCGA-A1-A0SB	FEMALE	70	Positive	Negative	Negative	T1	T1	N0	Negative	M0	Negative	Stage I	Stage I	enrollment	LIVING	259	NA	0	259	NA	Luminal A	0	1	1	0
TCGA-A1-A0SD	FEMALE	59	Positive	Positive	Negative	T2	T_Other	N0	Negative	M0	Negative	Stage IIA	Stage IIA	enrollment	LIVING	437	NA	0	437	Luminal A	Luminal A	1	1	1	0
TCGA-A1-A0SE	FEMALE	56	Positive	Positive	Negative	T1	T1	N0	Negative	M0	Negative	Stage I	Stage I	enrollment	LIVING	1320	NA	0	1320	Luminal A	Luminal A	1	1	1	0
TCGA-A1-A0SF	FEMALE	54	Positive	Positive	Negative	T2	T_Other	N0	Negative	M0	Negative	Stage IIA	Stage IIA	enrollment	LIVING	1463	NA	0	1463	NA	Luminal A	0	1	1	0
TCGA-A1-A0SG	FEMALE	61	Positive	Positive	Negative	T2	T_Other	N1	Positive	M0	Negative	Stage IIB	Stage IIB	enrollment	LIVING	433	NA	0	433	NA	Luminal A	0	1	1	0
TCGA-A1-A0SH	FEMALE	39	Negative	Positive	Negative	T2	T_Other	N0	Negative	M0	Negative	Stage IIA	Stage IIA	enrollment	LIVING	1437	NA	0	1437	Luminal A	Luminal A	1	1	1	0
TCGA-A1-A0SI	FEMALE	52	Positive	Positive	Negative	T2	T_Other	N1	Positive	M0	Negative	Stage IIB	Stage IIB	enrollment	LIVING	634	NA	0	634	NA	Luminal A	0	1	1	0
TCGA-A1-A0SJ	FEMALE	39	Positive	Positive	Negative	T3	T_Other	N1	Positive	M0	Negative	Stage IIIA	Stage IIIA	enrollment	LIVING	426	NA	0	426	Luminal A	Luminal A	1	1	1	0
TCGA-A1-A0SK	FEMALE	54	Negative	Negative	Negative	T2	T_Other	N0	Negative	M0	Negative	Stage IIA	Stage IIA	followup	DECEASED	594	967	1	967	Basal-like	Basal-like	1	1	1	0
TCGA-A1-A0SM	MALE	77	Positive	Negative	Positive	T2	T_Other	N0	Negative	M0	Negative	Stage IIA	Stage IIA	enrollment	LIVING	242	NA	0	242	Luminal B	Luminal B	1	1	1	0
TCGA-A1-A0SN	FEMALE	50	Positive	Positive	Positive	T1	T1	N1	Positive	M0	Negative	Stage IIIA	Stage IIA	enrollment	LIVING	1196	NA	0	1196	NA	Luminal B	0	1	1	0
TCGA-A1-A0SO	FEMALE	67	Negative	Negative	Negative	T2	T_Other	N1	Positive	M0	Negative	Stage IIB	Stage IIB	enrollment	LIVING	852	NA	0	852	Basal-like	Basal-like	1	1	0	0
TCGA-A1-A0SP	FEMALE	40	Negative	Negative	Negative	T2	T_Other	N0	Negative	M0	Negative	Stage IIA	Stage IIA	enrollment	LIVING	583	NA	0	583	NA	Basal-like	1	1	1	0
TCGA-A1-A0SQ	FEMALE	45	Positive	Positive	Negative	T2	T_Other	N1	Positive	M0	Negative	Stage IIB	Stage IIB	enrollment	LIVING	553	NA	0	553	NA	Luminal A	0	1	1	0
TCGA-A2-A04N	FEMALE	66	Positive	Positive	Negative	T1	T1	N0	Negative	M0	Negative	Stage IA	Stage I	followup	LIVING	3188	NA	0	3188	Luminal A	Luminal A	1	1	1	1
TCGA-A2-A04P	FEMALE	36	Negative	Negative	Negative	T2	T_Other	N3	Positive	M0	Negative	Stage IIIC	No_Conversion	followup	DECEASED	547	547	1	547	Basal-like	Basal-like	1	1	1	1
TCGA-A2-A04Q	FEMALE	48	Negative	Negative	Negative	T1	T1	N0	Negative	M0	Negative	Stage IA	Stage I	followup	LIVING	1275	NA	0	1275	Basal-like	Basal-like	1	1	1	1
TCGA-A2-A04R	FEMALE	36	Positive	Positive	Negative	T1	T1	N0	Negative	M0	Negative	Stage IA	Stage I	followup	LIVING	2499	NA	0	2499	Luminal B	Luminal A	1	1	1	0
TCGA-A2-A04T	FEMALE	62	Negative	Negative	Negative	T2	T_Other	N0	Negative	M0	Negative	Stage IIA	Stage IIA	followup	LIVING	2246	NA	0	2246	Basal-like	Basal-like	1	1	1	1
TCGA-A2-A04U	FEMALE	47	Negative	Negative	Negative	T2	T_Other	N0	Negative	M0	Negative	Stage IIA	Stage IIA	followup	LIVING	670	NA	0	670	Basal-like	Basal-like	1	1	1	1
TCGA-A2-A04V	FEMALE	39	Positive	Positive	Negative	T2	T_Other	N0	Negative	M0	Negative	Stage IIA	Stage IIA	enrollment	DECEASED	1920	1920	1	1920	Luminal A	Luminal A	1	1	1	1
TCGA-A2-A04W	FEMALE	50	Negative	Negative	Positive	T2	T_Other	N1	Positive	M0	Negative	Stage IIB	No_Conversion	followup	LIVING	1948	NA	0	1948	HER2	HER2	1	1	1	1
TCGA-A2-A04X	FEMALE	34	Positive	Positive	Positive	T2	T_Other	N0	Negative	M0	Negative	Stage IIA	Stage IIA	followup	LIVING	1686	NA	0	1686	HER2	Luminal B	1	1	1	0
TCGA-A2-A04Y	FEMALE	53	Positive	Positive	Negative	T2	T_Other	N1	Positive	M0	Negative	Stage IIB	No_Conversion	followup	LIVING	1099	NA	0	1099	Luminal A	Luminal A	1	1	1	1
TCGA-A2-A0CK	FEMALE	60	Positive	Positive	Negative	T3	T_Other	N2a	Positive	M0	Negative	Stage IIIA	NA	NA	Living	3820	[Not Applicable]	NA	NA	NA	Luminal A	0	1	1	0
TCGA-A2-A0CL	FEMALE	37	Positive	Positive	Negative	T3	T_Other	N2	Positive	M0	Negative	Stage IIIA	No_Conversion	followup	LIVING	1963	NA	0	1963	HER2	Luminal A	1	1	1	1
TCGA-A2-A0CM	FEMALE	40	Negative	Negative	Negative	T2	T_Other	N0	Negative	M0	Negative	Stage IIA	Stage IIA	followup	DECEASED	754	754	1	754	Basal-like	Basal-like	1	1	1	1
TCGA-A2-A0CO	FEMALE	85	Positive	Positive	Negative	T3	T_Other	N0	Negative	M0	Negative	Stage IIB	NA	NA	Living	3409	[Not Applicable]	NA	NA	NA	Luminal A	0	1	1	0
TCGA-A2-A0CP	FEMALE	60	Positive	Positive	Negative	T1	T1	N0	Negative	M0	Negative	Stage IA	Stage I	followup	LIVING	2813	NA	0	2813	Luminal A	Luminal A	1	1	1	1
TCGA-A2-A0CQ	FEMALE	62	Positive	Positive	Negative	T1	T1	N0	Negative	M0	Negative	Stage IA	Stage I	followup	LIVING	2694	NA	0	2694	Luminal A	Luminal A	1	1	1	1
TCGA-A2-A0CR	FEMALE	54	Positive	Positive	Negative	T3	T_Other	N0	Negative	M0	Negative	Stage IIB	NA	NA	Living	2955	[Not Applicable]	NA	NA	NA	Luminal A	0	1	1	0
TCGA-A2-A0CS	FEMALE	73	Positive	Positive	Negative	T4	T_Other	N3	Positive	M1	Positive	Stage IV	No_Conversion	followup	LIVING	2298	NA	0	2298	Luminal A	Luminal A	1	1	1	0
TCGA-A2-A0CT	FEMALE	71	Positive	Negative	Negative	T2	T_Other	N0	Negative	M0	Negative	Stage IIA	Stage IIA	followup	LIVING	2288	NA	0	2288	Luminal B	Luminal A	1	1	1	1
TCGA-A2-A0CU	FEMALE	73	Positive	Positive	Negative	T2	T_Other	N0	Negative	M0	Negative	Stage IIA	Stage IIA	followup	DECEASED	139	157	1	157	Luminal A	Luminal A	1	1	1	1
TCGA-A2-A0CV	FEMALE	41	Positive	Positive	Negative	T2	T_Other	N1	Positive	M0	Negative	Stage IIB	No_Conversion	followup	LIVING	1929	NA	0	1929	Luminal A	Luminal A	1	1	1	1
TCGA-A2-A0CW	FEMALE	67	Positive	Positive	Negative	T2	T_Other	N1	Positive	M0	Negative	Stage IIB	No_Conversion	followup	LIVING	1947	NA	0	1947	Luminal B	Luminal A	1	1	1	0
TCGA-A2-A0CX	FEMALE	52	Positive	Negative	Positive	T2	T_Other	N0	Negative	M0	Negative	Stage IIA	Stage IIA	followup	LIVING	1728	NA	0	1728	HER2	Luminal B	1	1	1	1
TCGA-A2-A0CY	FEMALE	63	Positive	Positive	Negative	T2	T_Other	N1	Positive	M0	Negative	Stage IIB	No_Conversion	followup	LIVING	1673	NA	0	1673	HER2	Luminal A	1	0	0	1
TCGA-A2-A0CZ	FEMALE	46	Positive	Positive	Negative	T2	T_Other	N0	Negative	M0	Negative	Stage IIA	Stage IIA	followup	LIVING	1615	NA	0	1615	Luminal A	Luminal A	1	0	1	1
TCGA-A2-A0D0	FEMALE	60	Negative	Negative	Negative	T2	T_Other	N0	Negative	M0	Negative	Stage IIA	Stage IIA	followup	LIVING	643	NA	0	643	Basal-like	Basal-like	1	1	1	1
TCGA-A2-A0D1	FEMALE	76	Negative	Negative	Positive	T2	T_Other	N0	Negative	M0	Negative	Stage IIA	Stage IIA	followup	LIVING	1051	NA	0	1051	HER2	HER2	1	1	1	1
TCGA-A2-A0D2	FEMALE	45	Negative	Negative	Negative	T2	T_Other	N0	Negative	M0	Negative	Stage IIB	Stage IIA	followup	LIVING	1027	NA	0	1027	Basal-like	Basal-like	1	1	1	1
TCGA-A2-A0D3	FEMALE	42	Positive	Positive	Negative	T1	T1	N0	Negative	M0	Negative	Stage IA	Stage I	followup	LIVING	875	NA	0	875	Luminal A	Luminal A	1	1	1	1
TCGA-A2-A0D4	FEMALE	37	Positive	Positive	Negative	T2	T_Other	N1	Positive	M0	Negative	Stage IIB	No_Conversion	followup	LIVING	767	NA	0	767	Luminal B	Luminal A	1	1	1	1
TCGA-A2-A0EM	FEMALE	73	Positive	Positive	Negative	T1	T1	N0	Negative	M0	Negative	Stage IA	Stage I	followup	LIVING	3093	NA	0	3093	Luminal A	Luminal A	1	1	1	0
TCGA-A2-A0EN	FEMALE	70	Positive	Positive	Negative	T2	T_Other	N0	Negative	M0	Negative	Stage IIA	Stage IIA	followup	LIVING	2717	NA	0	2717	Luminal A	Luminal A	1	1	1	0
TCGA-A2-A0EO	FEMALE	54	Positive	Positive	Negative	T1	T1	N0	Negative	M0	Negative	Stage IA	Stage I	followup	LIVING	2441	NA	0	2441	Luminal A	Luminal A	1	1	1	1
TCGA-A2-A0EP	FEMALE	56	Positive	Negative	Negative	T1	T1	N0 (i+)	Positive	M0	Negative	Stage I	NA	NA	Living	3021	[Not Applicable]	NA	NA	NA	Luminal A	0	1	1	0
TCGA-A2-A0EQ	FEMALE	64	Negative	Negative	Positive	T2	T_Other	N0	Negative	M0	Negative	Stage IIA	Stage IIA	followup	LIVING	2426	NA	0	2426	HER2	HER2	1	1	1	1
TCGA-A2-A0ER	FEMALE	63	Positive	Positive	Negative	T1	T1	N1	Positive	M0	Negative	Stage IB	No_Conversion	followup	LIVING	2262	NA	0	2262	Luminal B	Luminal A	1	1	1	1
TCGA-A2-A0ES	FEMALE	52	Positive	Positive	Negative	T2	T_Other	N0	Negative	M0	Negative	Stage IIA	Stage IIA	followup	LIVING	1127	NA	0	1127	Luminal A	Luminal A	1	1	1	1
TCGA-A2-A0ET	FEMALE	58	Positive	Positive	Negative	T2	T_Other	N2	Positive	M0	Negative	Stage IIIA	No_Conversion	followup	LIVING	1066	NA	0	1066	Luminal A	Luminal A	1	1	1	0
TCGA-A2-A0EU	FEMALE	79	Positive	Positive	Negative	T1	T1	N0	Negative	M0	Negative	Stage IA	Stage I	followup	LIVING	1043	NA	0	1043	Luminal A	Luminal A	1	1	1	0
TCGA-A2-A0EV	FEMALE	80	Positive	Positive	Negative	T1	T1	N0	Negative	M0	Negative	Stage IA	Stage I	followup	LIVING	968	NA	0	968	Luminal A	Luminal A	1	1	1	0
TCGA-A2-A0EW	FEMALE	53	Positive	Positive	Negative	T1	T1	N3	Positive	M0	Negative	Stage IIIC	No_Conversion	followup	LIVING	904	NA	0	904	Luminal A	Luminal A	1	1	1	1
TCGA-A2-A0EX	FEMALE	46	Positive	Positive	Negative	T3	T_Other	N0	Negative	M0	Negative	Stage IIB	Stage IIB	enrollment	LIVING	549	NA	0	549	Luminal A	Luminal A	1	1	1	1
TCGA-A2-A0EY	FEMALE	62	Positive	Negative	Positive	T2	T_Other	N1	Positive	M0	Negative	Stage IIB	No_Conversion	followup	LIVING	735	NA	0	735	Luminal B	Luminal B	1	1	1	1
TCGA-A2-A0ST	FEMALE	62	Negative	Negative	Negative	T1	T1	N1	Positive	M0	Negative	Stage IIA	No_Conversion	enrollment	LIVING	1643	NA	0	1643	Basal-like	Basal-like	1	1	1	1
TCGA-A2-A0SU	FEMALE	66	Positive	Positive	Negative	T2	T_Other	N0	Negative	M0	Negative	Stage IIA	Stage IIA	followup	LIVING	1661	NA	0	1661	Luminal A	Luminal A	1	1	1	0
TCGA-A2-A0SV	FEMALE	63	Positive	Positive	Negative	T2	T_Other	N2	Positive	M1	Positive	Stage IV	No_Conversion	followup	DECEASED	825	825	1	825	Luminal B	Luminal A	1	1	1	0
TCGA-A2-A0SW	FEMALE	82	Positive	Negative	Negative	T2	T_Other	N2	Positive	M1	Positive	Stage IV	No_Conversion	followup	DECEASED	1364	1364	1	1364	Luminal B	Luminal A	1	1	1	1
TCGA-A2-A0SX	FEMALE	48	Negative	Negative	Negative	T1	T1	N0	Negative	M0	Negative	Stage IA	Stage I	followup	LIVING	1288	NA	0	1288	Basal-like	Basal-like	1	1	1	1
TCGA-A2-A0SY	FEMALE	62	Positive	Positive	Positive	T3	T_Other	N1	Positive	M0	Negative	Stage IIIA	No_Conversion	followup	LIVING	1347	NA	0	1347	Luminal A	Luminal B	1	1	1	0
TCGA-A2-A0T0	FEMALE	59	Negative	Negative	Negative	T2	T_Other	N1	Positive	M0	Negative	Stage IIB	No_Conversion	followup	LIVING	533	NA	0	533	Basal-like	Basal-like	1	1	1	1
TCGA-A2-A0T1	FEMALE	55	Negative	Negative	Positive	T3	T_Other	N3	Positive	M0	Negative	Stage IIIC	No_Conversion	followup	LIVING	520	NA	0	520	HER2	HER2	1	1	1	1
TCGA-A2-A0T2	FEMALE	66	Negative	Negative	Negative	T3	T_Other	N3	Positive	M1	Positive	Stage IV	No_Conversion	followup	DECEASED	240	240	1	240	Basal-like	Basal-like	1	1	1	0
TCGA-A2-A0T3	FEMALE	37	Positive	Positive	Negative	T1	T1	N1	Positive	M0	Negative	Stage IA	Stage IIA	followup	LIVING	569	NA	0	569	Luminal B	Luminal A	1	1	1	1
TCGA-A2-A0T4	FEMALE	62	Positive	Positive	Negative	T2	T_Other	N0	Negative	M0	Negative	Stage IIA	Stage IIA	followup	LIVING	624	NA	0	624	Luminal B	Luminal A	1	1	1	0
TCGA-A2-A0T5	FEMALE	39	Positive	Positive	Negative	T2	T_Other	N0	Negative	M0	Negative	Stage IIB	Stage IIA	followup	LIVING	531	NA	0	531	Luminal A	Luminal A	1	1	1	1
TCGA-A2-A0T6	FEMALE	50	Positive	Positive	Negative	T3	T_Other	N0	Negative	M0	Negative	Stage IIB	Stage IIB	followup	LIVING	575	NA	0	575	Luminal A	Luminal A	1	1	1	1
TCGA-A2-A0T7	FEMALE	51	Positive	Positive	Negative	T2	T_Other	N0	Negative	M0	Negative	Stage IIA	Stage IIA	followup	LIVING	631	NA	0	631	Luminal A	Luminal A	1	1	1	1
TCGA-A2-A0YC	FEMALE	59	Positive	Positive	Negative	T2	T_Other	N1	Positive	M0	Negative	Stage IIB	No_Conversion	followup	LIVING	989	NA	0	989	Luminal A	Luminal A	1	1	1	0
TCGA-A2-A0YD	FEMALE	63	Positive	Positive	Negative	T3	T_Other	N0	Negative	M0	Negative	Stage IIB	Stage IIB	followup	LIVING	769	NA	0	769	Luminal A	Luminal A	1	1	1	1
TCGA-A2-A0YE	FEMALE	48	Negative	Negative	Negative	T2	T_Other	N1	Positive	M0	Negative	Stage IIB	No_Conversion	followup	LIVING	553	NA	0	553	Basal-like	Basal-like	1	1	1	1
TCGA-A2-A0YF	FEMALE	67	Positive	Negative	Negative	T1	T1	N0	Negative	M0	Negative	Stage IA	Stage I	followup	LIVING	469	NA	0	469	Luminal A	Luminal A	1	1	1	0
TCGA-A2-A0YG	FEMALE	63	Positive	Positive	Positive	T2	T_Other	N3	Positive	M0	Negative	Stage IIIC	No_Conversion	followup	LIVING	665	NA	0	665	Luminal B	Luminal B	1	1	1	1
TCGA-A2-A0YH	FEMALE	53	Positive	Positive	Negative	T2	T_Other	N2	Positive	M0	Negative	Stage IIIA	No_Conversion	followup	LIVING	658	NA	0	658	Luminal B	Luminal A	1	1	1	1
TCGA-A2-A0YI	FEMALE	62	Positive	Positive	Negative	T1	T1	N0	Negative	M0	Negative	Stage IA	Stage I	followup	LIVING	441	NA	0	441	Luminal A	Luminal A	1	1	1	0
TCGA-A2-A0YJ	FEMALE	39	Positive	Negative	Negative	T3	T_Other	N2	Positive	M0	Negative	Stage IIIA	No_Conversion	followup	LIVING	565	NA	0	565	Basal-like	Luminal A	1	1	1	1
TCGA-A2-A0YK	FEMALE	61	Positive	Negative	Negative	T2	T_Other	N0	Negative	M0	Negative	Stage IIA	Stage IIA	followup	LIVING	587	NA	0	587	Normal-like	Luminal A	1	1	1	1
TCGA-A2-A0YL	FEMALE	48	Positive	Positive	Negative	T3	T_Other	N2	Positive	M0	Negative	Stage IIIA	No_Conversion	followup	LIVING	445	NA	0	445	Luminal A	Luminal A	1	1	1	1
TCGA-A2-A0YM	FEMALE	67	Negative	Negative	Negative	T2	T_Other	N0	Negative	M0	Negative	Stage IIA	Stage IIA	followup	LIVING	964	NA	0	964	Basal-like	Basal-like	1	1	1	0
TCGA-A2-A0YT	FEMALE	56	Positive	Negative	Negative	T4	T_Other	N2	Positive	M0	Negative	Stage IIIB	No_Conversion	followup	DECEASED	669	723	1	723	NA	Luminal A	1	1	1	0
TCGA-A2-A1FV	FEMALE	74	Positive	Positive	Negative	T3	T_Other	N0	Negative	M0	Negative	Stage IIB	Stage IIB	enrollment	LIVING	460	NA	0	460	NA	Luminal A	0	1	1	0
TCGA-A2-A1FW	FEMALE	62	Positive	Negative	Negative	T3	T_Other	N2	Positive	M0	Negative	Stage IIIA	Stage IIIA	enrollment	LIVING	221	NA	0	221	NA	Luminal A	0	1	1	0
TCGA-A2-A1FX	FEMALE	61	Positive	Positive	Negative	T3	T_Other	N2	Positive	M0	Negative	Stage IIIA	Stage IIIA	enrollment	LIVING	935	NA	0	935	NA	Luminal A	0	1	1	0
TCGA-A2-A1FZ	FEMALE	63	Positive	Positive	Negative	T2	T_Other	N0	Negative	M0	Negative	Stage IIA	Stage IIA	enrollment	LIVING	409	NA	0	409	NA	Luminal A	0	1	1	0
TCGA-A2-A1G0	FEMALE	49	Positive	Positive	Negative	T2	T_Other	N1	Positive	M0	Negative	Stage IIB	Stage IIB	enrollment	LIVING	380	NA	0	380	NA	Luminal A	0	1	1	0
TCGA-A2-A1G1	FEMALE	85	Negative	Negative	Positive	T2	T_Other	N1	Positive	M0	Negative	Stage IIB	Stage IIB	enrollment	LIVING	371	NA	0	371	NA	HER2	0	1	1	0
TCGA-A2-A1G4	FEMALE	71	Positive	Positive	Negative	T3	T_Other	N1	Positive	M0	Negative	Stage IIIA	Stage IIIA	enrollment	LIVING	372	NA	0	372	NA	Luminal A	0	1	1	0
TCGA-A2-A1G6	FEMALE	50	Negative	Negative	Negative	T2	T_Other	N2	Positive	M0	Negative	Stage IIIA	Stage IIIA	enrollment	LIVING	132	NA	0	132	NA	Basal-like	0	1	1	0
TCGA-A2-A259	FEMALE	70	Positive	Positive	Negative	T1	T1	N0	Negative	M0	Negative	Stage IA	Stage I	enrollment	LIVING	1285	NA	0	1285	NA	Luminal A	0	1	1	0
TCGA-A2-A25A	FEMALE	44	Positive	Positive	Negative	T2	T_Other	N0	Negative	M0	Negative	Stage IIA	Stage IIA	enrollment	LIVING	2968	NA	0	2968	NA	Luminal A	0	1	1	0
TCGA-A2-A25B	FEMALE	39	Positive	Positive	Negative	T2	T_Other	N1	Positive	M0	Negative	Stage IIB	Stage IIB	enrollment	LIVING	258	NA	0	258	NA	Luminal A	0	1	1	0
TCGA-A2-A25C	FEMALE	50	Positive	Positive	Negative	T2	T_Other	N1	Positive	M0	Negative	Stage IIB	Stage IIB	enrollment	LIVING	285	NA	0	285	NA	Luminal A	0	1	1	0
TCGA-A2-A25D	FEMALE	90	Positive	Negative	Negative	T2	T_Other	N3	Positive	M0	Negative	Stage IIIC	Stage IIIC	enrollment	LIVING	243	NA	0	243	NA	Luminal A	0	1	1	0
TCGA-A2-A25E	FEMALE	34	Positive	Positive	Equivocal	T2	T_Other	N2	Positive	M0	Negative	Stage IIIA	Stage IIIA	enrollment	LIVING	2511	NA	0	2511	NA	NA	0	1	1	0
TCGA-A2-A25F	FEMALE	66	Negative	Positive	Negative	T2	T_Other	N0	Negative	M0	Negative	Stage IIA	Stage IIA	enrollment	LIVING	113	NA	0	113	NA	Luminal A	0	1	1	0
TCGA-A2-A3KC	FEMALE	55	Positive	Positive	Equivocal	T2	T_Other	N1a	Positive	M0	Negative	Stage IIB	NA	NA	Living	363	[Not Applicable]	NA	NA	NA	NA	0	1	1	0
TCGA-A2-A3KD	FEMALE	47	Positive	Positive	Negative	T3	T_Other	N1mi	Positive	M0	Negative	Stage IIIA	NA	NA	Living	804	[Not Applicable]	NA	NA	NA	Luminal A	0	1	1	0
TCGA-A2-A3XS	FEMALE	62	Negative	Negative	[Not Evaluated]	T1	T1	N2a	Positive	M0	Negative	Stage IIIA	NA	NA	DECEASED	[Not Available]	1032	NA	NA	NA	NA	0	1	1	0
TCGA-A2-A3XT	FEMALE	45	Negative	Negative	Negative	T2	T_Other	N1a	Positive	M0	Negative	Stage IIB	NA	NA	Living	2238	[Not Applicable]	NA	NA	NA	Basal-like	0	1	1	0
TCGA-A2-A3XU	FEMALE	35	Negative	Negative	[Not Evaluated]	T2	T_Other	N1mi	Positive	M0	Negative	Stage IIB	NA	NA	DECEASED	[Not Available]	912	NA	NA	NA	NA	0	1	1	0
TCGA-A2-A3XV	FEMALE	46	Positive	Negative	Equivocal	T2	T_Other	N0	Negative	M0	Negative	Stage IIA	NA	NA	Living	428	[Not Applicable]	NA	NA	NA	NA	0	1	1	0
TCGA-A2-A3XW	FEMALE	42	Positive	Negative	Negative	T2	T_Other	N1a	Positive	M0	Negative	Stage IIB	NA	NA	Living	1209	[Not Applicable]	NA	NA	NA	Luminal A	0	1	1	0
TCGA-A2-A3XX	FEMALE	49	Negative	Negative	Negative	T2	T_Other	N0	Negative	M0	Negative	Stage IIA	NA	NA	Living	1168	[Not Applicable]	NA	NA	NA	Basal-like	0	1	1	0
TCGA-A2-A3XY	FEMALE	49	Negative	Negative	Negative	T2	T_Other	N1a	Positive	M0	Negative	Stage IIB	NA	NA	Living	786	[Not Applicable]	NA	NA	NA	Basal-like	0	1	1	0
TCGA-A2-A3XZ	FEMALE	46	Negative	Negative	Positive	T1c	T_Other	N0	Negative	M0	Negative	Stage I	NA	NA	Living	973	[Not Applicable]	NA	NA	NA	HER2	0	1	1	0
TCGA-A2-A3Y0	FEMALE	57	Positive	Negative	Negative	T2	T_Other	N1a	Positive	M0	Negative	Stage IIB	NA	NA	Living	859	[Not Applicable]	NA	NA	NA	Luminal A	0	1	1	0
TCGA-A2-A4RW	FEMALE	49	Positive	Positive	Negative	T2	T_Other	N3a	Positive	M0	Negative	Stage IIIC	NA	NA	Living	222	[Not Applicable]	NA	NA	NA	Luminal A	0	1	1	0
TCGA-A2-A4RX	FEMALE	67	Positive	Positive	Negative	T2	T_Other	N0	Negative	M0	Negative	Stage IIA	NA	NA	Living	274	[Not Applicable]	NA	NA	NA	Luminal A	0	1	1	0
TCGA-A2-A4RY	FEMALE	46	Positive	Positive	Negative	T3	T_Other	N3a	Positive	M0	Negative	Stage IIIC	NA	NA	Living	268	[Not Applicable]	NA	NA	NA	Luminal A	0	1	1	0
TCGA-A2-A4S0	FEMALE	77	Positive	Positive	Negative	T2	T_Other	N0	Negative	M0	Negative	Stage IIA	NA	NA	Living	271	[Not Applicable]	NA	NA	NA	Luminal A	0	1	1	0
TCGA-A2-A4S1	FEMALE	66	Positive	Negative	Negative	T2	T_Other	N0	Negative	M0	Negative	Stage IIA	NA	NA	Living	365	[Not Applicable]	NA	NA	NA	Luminal A	0	1	1	0
TCGA-A2-A4S2	FEMALE	62	Positive	Positive	Negative	T3	T_Other	N2	Positive	M0	Negative	Stage IIIA	NA	NA	Living	205	[Not Applicable]	NA	NA	NA	Luminal A	0	0	1	0
TCGA-A2-A4S3	FEMALE	59	Positive	Positive	Negative	T2	T_Other	N1a	Positive	M0	Negative	Stage IIB	NA	NA	Living	104	[Not Applicable]	NA	NA	NA	Luminal A	0	1	1	0
TCGA-A7-A0CD	FEMALE	66	Positive	Positive	Negative	T1	T1	N0	Negative	M0	Negative	Stage IA	Stage I	followup	LIVING	372	NA	0	372	Luminal A	Luminal A	1	1	1	0
TCGA-A7-A0CE	FEMALE	57	Negative	Negative	Negative	T2	T_Other	N0	Negative	M0	Negative	Stage IIA	Stage IIA	followup	LIVING	309	NA	0	309	Basal-like	Basal-like	1	1	1	1
TCGA-A7-A0CG	FEMALE	78	Positive	Negative	Negative	T2	T_Other	N0	Negative	M0	Negative	Stage IIA	Stage IIA	followup	LIVING	230	NA	0	230	Luminal A	Luminal A	1	1	1	0
TCGA-A7-A0CH	FEMALE	79	Performed but Not Available	Performed but Not Available	Negative	T2	T_Other	N0	Negative	M0	Negative	Stage IIA	Stage IIA	followup	LIVING	232	NA	0	232	Luminal A	Luminal A	1	1	1	0
TCGA-A7-A0CJ	FEMALE	57	Positive	Positive	Negative	T2	T_Other	N0	Negative	M0	Negative	Stage IIA	Stage IIA	followup	LIVING	409	NA	0	409	Luminal B	Luminal A	1	1	1	1
TCGA-A7-A0D9	FEMALE	37	Positive	Negative	Negative	T2	T_Other	N0	Negative	M0	Negative	Stage IIA	Stage IIA	followup	LIVING	272	NA	0	272	Luminal A	Luminal A	1	1	1	1
TCGA-A7-A0DA	FEMALE	62	Negative	Negative	Negative	T2	T_Other	N0	Negative	M0	Negative	Stage IIA	Stage IIA	followup	LIVING	373	NA	0	373	Basal-like	Basal-like	1	1	1	1
TCGA-A7-A0DB	FEMALE	56	Positive	Positive	Negative	T2	T_Other	N0	Negative	M0	Negative	Stage IIA	Stage IIA	followup	LIVING	266	NA	0	266	Luminal A	Luminal A	1	1	1	0
TCGA-A7-A0DC	FEMALE	63	Positive	Negative	Negative	T1	T1	N0	Negative	M0	Negative	Stage IA	Stage I	followup	LIVING	386	NA	0	386	NA	Luminal A	1	0	1	1
TCGA-A7-A13D	FEMALE	46	Negative	Positive	Negative	T2	T_Other	N0	Negative	M0	Negative	Stage IIA	Stage IIA	followup	LIVING	267	NA	0	267	Basal-like	Luminal A	1	1	1	1
TCGA-A7-A13E	FEMALE	62	Positive	Negative	Negative	T2	T_Other	N1	Positive	M0	Negative	Stage IIB	No_Conversion	followup	LIVING	326	NA	0	326	Basal-like	Luminal A	1	1	1	1
TCGA-A7-A13F	FEMALE	44	Positive	Positive	Negative	T3	T_Other	N1	Positive	M0	Negative	Stage IIIA	No_Conversion	followup	LIVING	387	NA	0	387	Luminal B	Luminal A	1	1	1	1
TCGA-A7-A13G	FEMALE	79	Positive	Positive	Negative	T2	T_Other	N0	Negative	M0	Negative	Stage IIA	Stage IIA	followup	LIVING	348	NA	0	348	NA	Luminal A	0	1	1	0
TCGA-A7-A13H	FEMALE	61	Positive	Positive	Equivocal	T2	T_Other	N1a	Positive	MX	Positive	Stage IIB	NA	NA	Living	551	[Not Applicable]	NA	NA	NA	NA	0	1	1	0
TCGA-A7-A26E	FEMALE	71	Positive	Positive	Negative	T3	T_Other	N1	Positive	M0	Negative	Stage IIIA	Stage IIIA	followup	LIVING	421	NA	0	421	NA	Luminal A	0	1	1	0
TCGA-A7-A26F	FEMALE	55	Negative	Negative	Negative	T1	T1	N0	Negative	M0	Negative	Stage IA	Stage I	enrollment	LIVING	257	NA	0	257	NA	Basal-like	0	1	1	0
TCGA-A7-A26G	FEMALE	50	Negative	Negative	Negative	T2	T_Other	N0	Negative	M0	Negative	Stage IIA	Stage IIA	enrollment	LIVING	209	NA	0	209	NA	Basal-like	0	1	1	0
TCGA-A7-A26H	FEMALE	72	Positive	Negative	Positive	T1	T1	N1	Positive	M0	Negative	Stage IIA	Stage IIA	enrollment	LIVING	64	NA	0	64	NA	Luminal B	0	1	1	0
TCGA-A7-A26I	FEMALE	65	Negative	Negative	Negative	T2	T_Other	N0	Negative	M0	Negative	Stage IIA	Stage IIA	enrollment	LIVING	122	NA	0	122	NA	Basal-like	0	1	1	0
TCGA-A7-A26J	FEMALE	49	Positive	Positive	Negative	T2	T_Other	N0	Negative	M0	Negative	Stage IIA	Stage IIA	enrollment	LIVING	67	NA	0	67	NA	Luminal A	0	1	1	0
TCGA-A7-A2KD	FEMALE	53	Positive	Positive	Positive	T2	T_Other	N2a	Positive	MX	Positive	Stage IIIA	NA	NA	Living	182	[Not Applicable]	NA	NA	NA	Luminal B	0	1	1	0
TCGA-A7-A3IY	FEMALE	71	Positive	Positive	Negative	T1c	T_Other	N0	Negative	M0	Negative	Stage I	NA	NA	Living	151	[Not Applicable]	NA	NA	NA	Luminal A	0	1	1	0
TCGA-A7-A3IZ	FEMALE	62	Positive	Negative	Equivocal	T2	T_Other	N0 (i+)	Positive	M0	Negative	Stage IIA	NA	NA	Living	148	[Not Applicable]	NA	NA	NA	NA	0	1	1	0
TCGA-A7-A3J0	FEMALE	62	Positive	Positive	Negative	T2	T_Other	N0	Negative	M0	Negative	Stage IIA	NA	NA	Living	76	[Not Applicable]	NA	NA	NA	Luminal A	0	1	1	0
TCGA-A7-A3J1	FEMALE	63	Positive	Positive	Negative	T1c	T_Other	N0	Negative	MX	Positive	Stage IA	NA	NA	Living	75	[Not Applicable]	NA	NA	NA	Luminal A	0	1	1	0
TCGA-A7-A3RF	FEMALE	79	Positive	Positive	Negative	T2	T_Other	N0	Negative	M0	Negative	Stage IIA	NA	NA	Living	54	[Not Applicable]	NA	NA	NA	Luminal A	0	1	1	0
TCGA-A7-A425	FEMALE	70	Positive	Positive	Indeterminate	T3	T_Other	N3a	Positive	MX	Positive	Stage IIIC	NA	NA	Living	293	[Not Applicable]	NA	NA	NA	NA	0	1	1	0
TCGA-A7-A426	FEMALE	50	Positive	Positive	Negative	T3	T_Other	N3a	Positive	MX	Positive	Stage IIIC	NA	NA	Living	229	[Not Applicable]	NA	NA	NA	Luminal A	0	1	1	0
TCGA-A7-A4SA	FEMALE	40	Positive	Negative	Negative	T2	T_Other	N1a	Positive	M0	Negative	Stage IIB	NA	NA	Living	241	[Not Applicable]	NA	NA	NA	Luminal A	0	1	1	0
TCGA-A7-A4SB	FEMALE	56	Positive	Positive	Negative	T3	T_Other	N1mi	Positive	M0	Negative	Stage IIIA	NA	NA	Living	200	[Not Applicable]	NA	NA	NA	Luminal A	0	1	1	0
TCGA-A7-A4SC	FEMALE	62	Positive	Negative	Equivocal	T3	T_Other	N0	Negative	MX	Positive	Stage IIB	NA	NA	Living	215	[Not Applicable]	NA	NA	NA	NA	0	0	1	0
TCGA-A7-A4SD	FEMALE	52	Negative	Negative	Equivocal	T2	T_Other	N0	Negative	M0	Negative	Stage IIA	NA	NA	Living	168	[Not Applicable]	NA	NA	NA	NA	0	1	1	0
TCGA-A7-A4SE	FEMALE	54	Negative	Negative	Negative	T2	T_Other	N0	Negative	M0	Negative	Stage IIA	NA	NA	Living	371	[Not Applicable]	NA	NA	NA	Basal-like	0	1	1	0
TCGA-A7-A4SF	FEMALE	54	Positive	Negative	Positive	T2	T_Other	N0	Negative	M0	Negative	Stage IIA	NA	NA	Living	369	[Not Applicable]	NA	NA	NA	Luminal B	0	1	1	0
TCGA-A7-A56D	FEMALE	84	Positive	Positive	Negative	T2	T_Other	N0	Negative	M0	Negative	Stage IIA	NA	NA	Living	177	[Not Applicable]	NA	NA	NA	Luminal A	0	1	1	0
TCGA-A7-A5ZV	FEMALE	62	Negative	Negative	Equivocal	T2	T_Other	N0	Negative	M0	Negative	Stage IIA	NA	NA	Living	210	[Not Applicable]	NA	NA	NA	NA	0	1	1	0
TCGA-A7-A5ZW	FEMALE	47	Positive	Positive	Negative	T1c	T_Other	N1a	Positive	M0	Negative	Stage IIA	NA	NA	Living	134	[Not Applicable]	NA	NA	NA	Luminal A	0	1	1	0
TCGA-A7-A5ZX	FEMALE	48	Positive	Positive	Negative	T2	T_Other	N3a	Positive	M0	Negative	Stage IIIC	NA	NA	Living	132	[Not Applicable]	NA	NA	NA	Luminal A	0	1	1	0
TCGA-A7-A6VV	FEMALE	51	Negative	Negative	Negative	T2	T_Other	N0	Negative	M0	Negative	Stage IIA	NA	NA	Living	181	[Not Applicable]	NA	NA	NA	Basal-like	0	0	0	0
TCGA-A7-A6VW	FEMALE	48	Negative	Negative	Negative	T2	T_Other	N0	Negative	M0	Negative	Stage IIA	NA	NA	Living	176	[Not Applicable]	NA	NA	NA	Basal-like	0	1	0	0
TCGA-A7-A6VX	FEMALE	68	Positive	Positive	Negative	T2	T_Other	N0	Negative	M0	Negative	Stage IIA	NA	NA	Living	169	[Not Applicable]	NA	NA	NA	Luminal A	0	1	0	0
TCGA-A7-A6VY	FEMALE	48	Negative	Negative	Negative	T2	T_Other	N1	Positive	M0	Negative	Stage IIB	NA	NA	Living	125	[Not Applicable]	NA	NA	NA	Basal-like	0	1	0	0
TCGA-A8-A06N	FEMALE	66	Positive	Negative	Negative	T4	T_Other	N0	Negative	M0	Negative	Stage IIIB	Stage IIIB	enrollment	LIVING	0	NA	0	0	Luminal B	Luminal A	1	1	1	0
TCGA-A8-A06O	FEMALE	60	Positive	Positive	Negative	T1	T1	N0	Negative	M0	Negative	Stage I	Stage I	enrollment	LIVING	396	NA	0	396	Luminal B	Luminal A	1	1	1	0
TCGA-A8-A06P	FEMALE	63	Positive	Positive	Negative	T1	T1	N2	Positive	M0	Negative	Stage IIIA	Stage IIIA	enrollment	LIVING	396	NA	0	396	Luminal A	Luminal A	1	1	1	1
TCGA-A8-A06Q	FEMALE	63	Positive	Positive	Negative	T3	T_Other	N2	Positive	M0	Negative	Stage IIIA	No_Conversion	enrollment	LIVING	31	NA	0	31	Luminal B	Luminal A	1	1	1	0
TCGA-A8-A06R	FEMALE	69	Positive	Negative	Equivocal	T2	T_Other	N1	Positive	M0	Negative	Stage IIB	No_Conversion	enrollment	LIVING	546	NA	0	546	Luminal B	Luminal A	1	1	1	1
TCGA-A8-A06T	FEMALE	75	Positive	Positive	Negative	T3	T_Other	N1	Positive	M0	Negative	Stage IIIA	Stage IIIA	enrollment	LIVING	1249	NA	0	1249	Luminal A	Luminal A	1	1	1	0
TCGA-A8-A06U	FEMALE	80	Positive	Positive	Equivocal	T2	T_Other	N1	Positive	M0	Negative	Stage IIB	Stage IIB	enrollment	DECEASED	882	882	1	882	Luminal A	Luminal A	1	1	1	0
TCGA-A8-A06X	FEMALE	77	Positive	Negative	Positive	T3	T_Other	N0	Negative	M0	Negative	Stage IIB	Stage IIB	enrollment	DECEASED	943	943	1	943	Luminal B	Luminal B	1	1	1	0
TCGA-A8-A06Y	FEMALE	66	Positive	Positive	Negative	T2	T_Other	N0	Negative	M0	Negative	Stage IIA	Stage IIA	enrollment	LIVING	791	NA	0	791	Luminal A	Luminal A	1	1	1	0
TCGA-A8-A06Z	FEMALE	84	Positive	Positive	Negative	T3	T_Other	N0	Negative	M0	Negative	Stage IIB	Stage IIB	enrollment	LIVING	31	NA	0	31	Luminal B	Luminal A	1	1	1	0
TCGA-A8-A075	FEMALE	42	Positive	Positive	Negative	T2	T_Other	N1	Positive	M0	Negative	Stage IIB	Stage IIB	enrollment	LIVING	517	NA	0	517	HER2	Luminal A	1	1	1	1
TCGA-A8-A076	FEMALE	66	Positive	Positive	Positive	T2	T_Other	N0	Negative	M0	Negative	Stage IIA	Stage IIA	enrollment	LIVING	1641	NA	0	1641	HER2	Luminal B	1	1	1	0
TCGA-A8-A079	FEMALE	69	Positive	Positive	Negative	T4	T_Other	N3	Positive	M0	Negative	Stage IIIB	Stage IIIC	enrollment	LIVING	274	NA	0	274	Luminal B	Luminal A	1	1	1	1
TCGA-A8-A07B	FEMALE	69	Positive	Positive	Positive	T2	T_Other	N0	Negative	M0	Negative	Stage IIA	Stage IIA	enrollment	LIVING	1004	NA	0	1004	HER2	Luminal B	1	1	1	0
TCGA-A8-A07C	FEMALE	57	Negative	Negative	Negative	T2	T_Other	N0	Negative	M0	Negative	Stage IIA	Stage IIA	enrollment	LIVING	580	NA	0	580	Basal-like	Basal-like	1	0	1	0
TCGA-A8-A07E	FEMALE	81	Positive	Positive	Negative	T4	T_Other	N3	Positive	M0	Negative	Stage X	Stage IIIC	enrollment	LIVING	608	NA	0	608	Luminal A	Luminal A	1	1	1	0
TCGA-A8-A07F	FEMALE	65	Positive	Positive	Negative	T2	T_Other	N1	Positive	M0	Negative	Stage IIB	Stage IIB	enrollment	LIVING	576	NA	0	576	Luminal A	Luminal A	1	1	1	1
TCGA-A8-A07G	FEMALE	65	Positive	Positive	Negative	T1	T1	N1	Positive	M0	Negative	Stage IIA	Stage IIA	enrollment	LIVING	576	NA	0	576	Luminal A	Luminal A	1	1	1	0
TCGA-A8-A07I	FEMALE	69	Positive	Negative	Positive	T2	T_Other	N2	Positive	M0	Negative	Stage IIIA	Stage IIIA	enrollment	LIVING	426	NA	0	426	HER2	Luminal B	1	1	1	1
TCGA-A8-A07J	FEMALE	35	Positive	Positive	Negative	T2	T_Other	N1	Positive	M0	Negative	Stage IIB	Stage IIB	enrollment	LIVING	365	NA	0	365	Luminal A	Luminal A	1	1	1	0
TCGA-A8-A07L	FEMALE	58	Positive	Positive	Negative	T3	T_Other	N1	Positive	M0	Negative	Stage IIIA	Stage IIIA	enrollment	LIVING	517	NA	0	517	Luminal B	Luminal A	1	1	1	0
TCGA-A8-A07O	FEMALE	51	Negative	Negative	Negative	T2	T_Other	N0	Negative	M0	Negative	Stage IIA	Stage IIA	enrollment	LIVING	304	NA	0	304	Basal-like	Basal-like	1	1	1	0
TCGA-A8-A07P	FEMALE	68	Positive	Positive	Positive	T2	T_Other	N1	Positive	M0	Negative	Stage IIB	Stage IIB	enrollment	LIVING	334	NA	0	334	Luminal A	Luminal B	1	1	1	1
TCGA-A8-A07R	FEMALE	80	Negative	Negative	Equivocal	T2	T_Other	N3	Positive	M0	Negative	Stage IIIC	Stage IIIC	enrollment	LIVING	273	NA	0	273	Basal-like	Basal-like	1	1	1	0
TCGA-A8-A07S	FEMALE	73	Positive	Negative	Negative	T2	T_Other	N0	Negative	M0	Negative	Stage IIA	Stage IIA	enrollment	LIVING	242	NA	0	242	Luminal B	Luminal A	1	1	0	1
TCGA-A8-A07U	FEMALE	66	Negative	Positive	Negative	T2	T_Other	N2	Positive	M0	Negative	Stage IIIA	Stage IIIA	enrollment	LIVING	303	NA	0	303	Basal-like	Luminal A	1	1	1	0
TCGA-A8-A07W	FEMALE	76	Positive	Positive	Negative	T2	T_Other	N0	Negative	M1	Positive	Stage IV	Stage IV	enrollment	LIVING	304	NA	0	304	Luminal B	Luminal A	1	1	1	0
TCGA-A8-A07Z	FEMALE	85	Positive	Positive	Negative	T2	T_Other	N0	Negative	M0	Negative	Stage IIA	Stage IIA	enrollment	LIVING	853	NA	0	853	Luminal B	Luminal A	1	1	1	0
TCGA-A8-A081	FEMALE	80	Positive	Positive	Negative	T2	T_Other	N0	Negative	M0	Negative	Stage IIA	Stage IIA	enrollment	LIVING	0	NA	0	0	HER2	Luminal A	1	1	1	0
TCGA-A8-A082	FEMALE	58	Positive	Positive	Negative	T2	T_Other	N1	Positive	M0	Negative	Stage IIB	Stage IIB	enrollment	LIVING	549	NA	0	549	Luminal B	Luminal A	1	1	1	1
TCGA-A8-A083	FEMALE	67	Positive	Positive	Negative	T3	T_Other	N0	Negative	M0	Negative	Stage IIB	Stage IIB	enrollment	LIVING	0	NA	0	0	Luminal A	Luminal A	1	1	1	0
TCGA-A8-A084	FEMALE	81	Positive	Negative	Negative	T2	T_Other	N1	Positive	M0	Negative	Stage IIB	No_Conversion	enrollment	LIVING	458	NA	0	458	Luminal B	Luminal A	1	1	1	0
TCGA-A8-A085	MALE	44	Positive	Positive	Negative	T2	T_Other	N1	Positive	M0	Negative	Stage IIB	Stage IIB	enrollment	LIVING	1124	NA	0	1124	Luminal B	Luminal A	1	1	1	1
TCGA-A8-A086	FEMALE	59	Positive	Positive	Negative	T1	T1	N1	Positive	M0	Negative	Stage IIA	Stage IIA	enrollment	LIVING	396	NA	0	396	Luminal A	Luminal A	1	1	1	1
TCGA-A8-A08A	FEMALE	89	Positive	Positive	Negative	T1	T1	N0	Negative	M0	Negative	Stage I	Stage I	enrollment	LIVING	30	NA	0	30	Luminal A	Luminal A	1	1	1	0
TCGA-A8-A08B	FEMALE	52	Positive	Negative	Positive	T2	T_Other	N0	Negative	M0	Negative	Stage IIA	Stage IIA	enrollment	LIVING	702	NA	0	702	HER2	Luminal B	1	1	1	0
TCGA-A8-A08C	FEMALE	65	Positive	Positive	Negative	T2	T_Other	N0	Negative	M0	Negative	Stage IIA	Stage IIA	enrollment	LIVING	607	NA	0	607	Luminal A	Luminal A	1	1	1	0
TCGA-A8-A08F	FEMALE	59	Positive	Positive	Negative	T2	T_Other	N3	Positive	M0	Negative	Stage IIIC	Stage IIIC	enrollment	LIVING	549	NA	0	549	Luminal B	Luminal A	1	1	1	0
TCGA-A8-A08G	FEMALE	41	Positive	Positive	Positive	T2	T_Other	N0	Negative	M0	Negative	Stage IIA	Stage IIA	enrollment	LIVING	606	NA	0	606	Luminal B	Luminal B	1	1	1	1
TCGA-A8-A08H	FEMALE	66	Positive	Positive	Positive	T2	T_Other	N0	Negative	M0	Negative	Stage IIA	Stage IIA	enrollment	LIVING	0	NA	0	0	Basal-like	Luminal B	1	1	1	0
TCGA-A8-A08I	FEMALE	53	Positive	Positive	Negative	T2	T_Other	N0	Negative	M0	Negative	Stage IIA	Stage IIA	enrollment	LIVING	365	NA	0	365	Luminal B	Luminal A	1	1	1	0
TCGA-A8-A08J	FEMALE	52	Positive	Negative	Negative	T4	T_Other	N3	Positive	M1	Positive	Stage IV	Stage IV	enrollment	DECEASED	1127	1127	1	1127	HER2	Luminal A	1	1	1	0
TCGA-A8-A08L	FEMALE	89	Positive	Negative	Negative	T3	T_Other	N2	Positive	M0	Negative	Stage IIIA	Stage IIIA	enrollment	DECEASED	304	304	1	304	HER2	Luminal A	1	1	1	0
TCGA-A8-A08O	FEMALE	45	Positive	Positive	Negative	T2	T_Other	N3	Positive	M1	Positive	Stage IV	Stage IV	enrollment	LIVING	942	NA	0	942	Luminal A	Luminal A	1	1	1	1
TCGA-A8-A08P	FEMALE	70	Positive	Positive	Positive	T2	T_Other	N2	Positive	M0	Negative	Stage IIIA	Stage IIIA	enrollment	LIVING	942	NA	0	942	Luminal B	Luminal B	1	1	1	1
TCGA-A8-A08R	FEMALE	52	Negative	Negative	Negative	T2	T_Other	N1	Positive	M0	Negative	Stage IIB	Stage IIB	enrollment	LIVING	30	NA	0	30	Basal-like	Basal-like	1	1	1	0
TCGA-A8-A08S	FEMALE	71	Positive	Positive	Positive	T1	T1	N1	Positive	M0	Negative	Stage IIA	Stage IIA	enrollment	LIVING	580	NA	0	580	NA	Luminal B	1	1	1	0
TCGA-A8-A08T	FEMALE	64	Positive	Positive	Negative	T2	T_Other	N1	Positive	M1	Positive	Stage IV	Stage IV	enrollment	LIVING	2830	NA	0	2830	Luminal A	Luminal A	1	1	1	0
TCGA-A8-A08X	FEMALE	43	Negative	Negative	Positive	T4	T_Other	N3	Positive	M0	Negative	Stage IIIC	Stage IIIC	enrollment	LIVING	1034	NA	0	1034	HER2	HER2	1	1	1	1
TCGA-A8-A08Z	FEMALE	76	Positive	Positive	Negative	T4	T_Other	N3	Positive	M0	Negative	Stage IIIB	Stage IIIC	enrollment	LIVING	1217	NA	0	1217	Luminal A	Luminal A	1	1	1	0
TCGA-A8-A090	FEMALE	74	Positive	Positive	Negative	T2	T_Other	N0	Negative	M0	Negative	Stage IIA	Stage IIA	enrollment	LIVING	0	NA	0	0	Luminal A	Luminal A	1	1	1	0
TCGA-A8-A091	FEMALE	61	Positive	Negative	Negative	T2	T_Other	N0	Negative	M0	Negative	Stage IIA	Stage IIA	enrollment	LIVING	580	NA	0	580	Luminal A	Luminal A	1	1	1	1
TCGA-A8-A092	FEMALE	48	Positive	Positive	Negative	T2	T_Other	N2	Positive	M0	Negative	Stage IIIA	Stage IIIA	enrollment	LIVING	518	NA	0	518	HER2	Luminal A	1	1	1	0
TCGA-A8-A093	FEMALE	61	Positive	Positive	Negative	T2	T_Other	N0	Negative	M0	Negative	Stage IIA	Stage IIA	enrollment	LIVING	545	NA	0	545	Luminal A	Luminal A	1	1	1	0
TCGA-A8-A094	FEMALE	75	Positive	Negative	Negative	T2	T_Other	N0	Negative	M0	Negative	Stage IIA	Stage IIA	enrollment	LIVING	0	NA	0	0	HER2	Luminal A	1	1	1	0
TCGA-A8-A095	FEMALE	45	Positive	Positive	Negative	T1	T1	N0	Negative	M0	Negative	Stage I	Stage I	enrollment	LIVING	1276	NA	0	1276	Luminal B	Luminal A	1	1	1	1
TCGA-A8-A096	FEMALE	73	Positive	Positive	Negative	T2	T_Other	N0	Negative	M0	Negative	Stage IIA	Stage IIA	enrollment	LIVING	0	NA	0	0	Luminal B	Luminal A	1	1	1	0
TCGA-A8-A097	FEMALE	65	Positive	Positive	Positive	T2	T_Other	N1	Positive	M0	Negative	Stage IIB	Stage IIB	enrollment	LIVING	365	NA	0	365	Luminal B	Luminal B	1	1	1	0
TCGA-A8-A099	FEMALE	76	Positive	Positive	Positive	T4	T_Other	N3	Positive	M0	Negative	Stage X	Stage IIIC	enrollment	LIVING	304	NA	0	304	Luminal A	Luminal B	1	1	1	0
TCGA-A8-A09A	FEMALE	40	Positive	Positive	Negative	T2	T_Other	N0	Negative	M0	Negative	Stage X	Stage IIA	enrollment	LIVING	304	NA	0	304	Luminal A	Luminal A	1	1	1	0
TCGA-A8-A09B	FEMALE	58	Positive	Positive	Negative	T4	T_Other	N1	Positive	M0	Negative	Stage IIIB	Stage IIIB	enrollment	LIVING	365	NA	0	365	Luminal A	Luminal A	1	1	1	1
TCGA-A8-A09C	FEMALE	69	Positive	Positive	Negative	T2	T_Other	N0	Negative	M0	Negative	Stage X	Stage IIA	enrollment	LIVING	31	NA	0	31	Luminal B	Luminal A	1	1	1	0
TCGA-A8-A09D	FEMALE	47	Positive	Positive	Negative	T2	T_Other	N1	Positive	M0	Negative	Stage IIB	No_Conversion	enrollment	LIVING	396	NA	0	396	Luminal B	Luminal A	1	1	1	0
TCGA-A8-A09E	FEMALE	73	Positive	Positive	Equivocal	T4	T_Other	N1	Positive	M0	Negative	Stage IIIB	Stage IIIB	enrollment	LIVING	942	NA	0	942	NA	NA	1	1	1	0
TCGA-A8-A09G	FEMALE	79	Positive	Negative	Positive	T3	T_Other	N3	Positive	M0	Negative	Stage IIIC	Stage IIIC	enrollment	LIVING	0	NA	0	0	HER2	Luminal B	1	1	1	0
TCGA-A8-A09I	FEMALE	84	Positive	Positive	Positive	T2	T_Other	N0	Negative	M0	Negative	Stage IIA	Stage IIA	enrollment	LIVING	1006	NA	0	1006	Luminal B	Luminal B	1	1	1	0
TCGA-A8-A09K	FEMALE	68	Positive	Positive	Negative	T1	T1	N1	Positive	M0	Negative	Stage IIA	Stage IIA	enrollment	LIVING	911	NA	0	911	NA	Luminal A	1	1	1	0
TCGA-A8-A09M	FEMALE	75	Positive	Positive	Negative	T2	T_Other	N3	Positive	M0	Negative	Stage IIIC	Stage IIIC	enrollment	LIVING	457	NA	0	457	Luminal B	Luminal A	1	1	1	1
TCGA-A8-A09N	FEMALE	57	Positive	Positive	Positive	T2	T_Other	N3	Positive	M0	Negative	Stage IIIC	Stage IIIC	enrollment	LIVING	31	NA	0	31	Luminal B	Luminal B	1	1	1	0
TCGA-A8-A09Q	FEMALE	83	Positive	Positive	Negative	T4	T_Other	N2	Positive	M0	Negative	Stage IIIB	Stage IIIB	enrollment	LIVING	761	NA	0	761	Luminal B	Luminal A	1	1	1	0
TCGA-A8-A09R	FEMALE	82	Positive	Positive	Negative	T2	T_Other	N1	Positive	M0	Negative	Stage IIB	Stage IIB	enrollment	LIVING	273	NA	0	273	Luminal B	Luminal A	1	1	1	0
TCGA-A8-A09T	FEMALE	68	Positive	Positive	Negative	T1	T1	N0	Negative	M0	Negative	Stage X	Stage I	enrollment	LIVING	578	NA	0	578	Luminal A	Luminal A	1	1	1	0
TCGA-A8-A09V	FEMALE	51	Positive	Positive	Negative	T2	T_Other	N0	Negative	M0	Negative	Stage IIA	Stage IIA	enrollment	LIVING	457	NA	0	457	Luminal A	Luminal A	1	1	1	0
TCGA-A8-A09W	FEMALE	70	Positive	Positive	Negative	T2	T_Other	N3	Positive	M0	Negative	Stage IIIB	Stage IIIC	enrollment	LIVING	30	NA	0	30	Luminal B	Luminal A	1	1	1	0
TCGA-A8-A09X	FEMALE	62	Negative	Negative	Negative	T2	T_Other	N3	Positive	M0	Negative	Stage IIIC	Stage IIIC	enrollment	DECEASED	426	426	1	426	HER2	Basal-like	1	1	1	0
TCGA-A8-A09Z	FEMALE	83	Positive	Negative	Negative	T3	T_Other	N0	Negative	M0	Negative	Stage IIB	Stage IIB	enrollment	LIVING	0	NA	0	0	Luminal B	Luminal A	1	1	1	0
TCGA-A8-A0A1	FEMALE	84	Positive	Positive	Negative	T2	T_Other	N0	Negative	M0	Negative	Stage IIA	Stage IIA	enrollment	LIVING	365	NA	0	365	Luminal A	Luminal A	1	1	1	0
TCGA-A8-A0A2	FEMALE	66	Positive	Positive	Negative	T2	T_Other	N0	Negative	M0	Negative	Stage IIA	Stage IIA	enrollment	LIVING	578	NA	0	578	Luminal A	Luminal A	1	1	1	0
TCGA-A8-A0A4	FEMALE	73	Positive	Positive	Negative	T2	T_Other	N0	Negative	M0	Negative	Stage IIA	Stage IIA	enrollment	LIVING	396	NA	0	396	Luminal A	Luminal A	1	1	1	1
TCGA-A8-A0A6	FEMALE	64	Positive	Positive	Negative	T2	T_Other	N3	Positive	M0	Negative	Stage IIIC	Stage IIIC	enrollment	LIVING	640	NA	0	640	Luminal A	Luminal A	1	1	1	0
TCGA-A8-A0A7	FEMALE	57	Negative	Negative	Positive	T2	T_Other	N1	Positive	M0	Negative	Stage IIB	Stage IIB	enrollment	LIVING	30	NA	0	30	HER2	HER2	1	1	1	0
TCGA-A8-A0A9	FEMALE	80	Positive	Positive	Negative	T2	T_Other	N0	Negative	M0	Negative	Stage IIA	Stage IIA	enrollment	LIVING	396	NA	0	396	Luminal B	Luminal A	1	1	1	0
TCGA-A8-A0AB	FEMALE	54	Positive	Positive	Negative	T2	T_Other	N0	Negative	M0	Negative	Stage IIA	Stage IIA	enrollment	LIVING	517	NA	0	517	Luminal B	Luminal A	1	1	1	0
TCGA-A8-A0AD	FEMALE	83	Positive	Positive	Negative	T1	T1	N0	Negative	M0	Negative	Stage I	Stage I	enrollment	LIVING	1157	NA	0	1157	Luminal A	Luminal A	1	1	1	0
TCGA-AC-A23C	FEMALE	62	Positive	Positive	Positive	T2	T_Other	N1	Positive	M0	Negative	[Not Available]	Stage IIB	enrollment	LIVING	29	NA	0	29	NA	Luminal B	0	1	1	0
TCGA-AC-A23E	FEMALE	50	Positive	Positive	Negative	T2	T_Other	N1	Positive	M0	Negative	[Not Available]	Stage IIB	enrollment	LIVING	72	NA	0	72	NA	Luminal A	0	1	1	0
TCGA-AC-A23G	FEMALE	76	Positive	Positive	Positive	T1c	T_Other	N1	Positive	MX	Positive	Stage IIA	NA	NA	Living	330	[Not Applicable]	NA	NA	NA	Luminal B	0	1	1	0
TCGA-AC-A23H	FEMALE	90	Positive	Negative	Positive	T2	T_Other	N0	Negative	M0	Negative	[Not Available]	Stage IIA	enrollment	LIVING	81	NA	0	81	NA	Luminal B	0	1	1	0
TCGA-AC-A2B8	NA	NA	NA	NA	NA	NA	NA	NA	NA	NA	NA	NA	NA	NA	NA	NA	NA	NA	NA	NA	NA	0	1	1	0
TCGA-AC-A2BK	FEMALE	78	Negative	Negative	Negative	T2	T_Other	N2a	Positive	MX	Positive	Stage IIIA	NA	NA	Living	1172	[Not Applicable]	NA	NA	NA	Basal-like	0	1	1	0
TCGA-AC-A2BM	FEMALE	41	Positive	Positive	[Not Evaluated]	T2	T_Other	N1a	Positive	MX	Positive	Stage IIB	NA	NA	Living	1162	[Not Applicable]	NA	NA	NA	NA	0	1	1	0
TCGA-AC-A2FB	NA	NA	NA	NA	NA	NA	NA	NA	NA	NA	NA	NA	NA	NA	NA	NA	NA	NA	NA	NA	NA	0	1	1	0
TCGA-AC-A2FE	NA	NA	NA	NA	NA	NA	T_Other	NA	Positive	NA	Positive	NA	NA	NA	NA	NA	NA	NA	NA	NA	NA	NA	1	NA	NA
TCGA-AC-A2FF	NA	NA	NA	NA	NA	NA	NA	NA	NA	NA	NA	NA	NA	NA	NA	NA	NA	NA	NA	NA	NA	0	1	1	0
TCGA-AC-A2FG	NA	NA	NA	NA	NA	NA	NA	NA	NA	NA	NA	NA	NA	NA	NA	NA	NA	NA	NA	NA	NA	0	1	1	0
TCGA-AC-A2FK	FEMALE	45	Positive	Positive	[Not Evaluated]	T2	T_Other	N3a	Positive	M0	Negative	Stage IIIC	NA	NA	Living	1180	[Not Applicable]	NA	NA	NA	NA	0	1	1	0
TCGA-AC-A2FM	FEMALE	87	[Not Evaluated]	[Not Evaluated]	[Not Evaluated]	T2	T_Other	N1mi	Positive	M0	Negative	Stage IIB	NA	NA	DECEASED	[Not Available]	792	NA	NA	NA	NA	0	1	1	0
TCGA-AC-A2FO	FEMALE	65	Positive	Negative	Negative	T2	T_Other	N1	Positive	MX	Positive	Stage IIB	NA	NA	Living	1542	[Not Applicable]	NA	NA	NA	Luminal A	0	1	1	0
TCGA-AC-A2QH	FEMALE	58	Negative	Negative	Negative	T3	T_Other	N0	Negative	MX	Positive	Stage IIB	NA	NA	Living	31	[Not Applicable]	NA	NA	NA	Basal-like	0	1	1	0
TCGA-AC-A2QI	FEMALE	76	Positive	Negative	Negative	T3	T_Other	N1a	Positive	MX	Positive	Stage IIIA	NA	NA	Living	28	[Not Applicable]	NA	NA	NA	Luminal A	0	1	1	0
TCGA-AC-A2QJ	FEMALE	48	Negative	Negative	Negative	T4b	T_Other	N0	Negative	M0	Negative	Stage IIIB	NA	NA	Living	69	[Not Applicable]	NA	NA	NA	Basal-like	0	1	1	0
TCGA-AC-A3BB	FEMALE	46	Positive	Positive	Negative	T3	T_Other	N2a	Positive	MX	Positive	Stage IIIA	NA	NA	Living	30	[Not Applicable]	NA	NA	NA	Luminal A	0	1	1	0
TCGA-AC-A3EH	NA	NA	NA	NA	NA	NA	T_Other	NA	Positive	NA	Positive	NA	NA	NA	NA	NA	NA	NA	NA	NA	NA	NA	1	NA	NA
TCGA-AC-A3HN	FEMALE	87	Positive	Positive	Negative	T2	T_Other	N1a	Positive	MX	Positive	Stage IIB	NA	NA	Living	21	[Not Applicable]	NA	NA	NA	Luminal A	0	1	1	0
TCGA-AC-A3OD	FEMALE	68	Positive	Positive	Negative	T2	T_Other	N1mi	Positive	MX	Positive	Stage IIB	NA	NA	Living	35	[Not Applicable]	NA	NA	NA	Luminal A	0	1	1	0
TCGA-AC-A3QP	FEMALE	79	Positive	Positive	Equivocal	T2	T_Other	N1mi	Positive	MX	Positive	Stage IIB	NA	NA	Living	286	[Not Applicable]	NA	NA	NA	NA	0	1	1	0
TCGA-AC-A3QQ	NA	NA	NA	NA	NA	NA	T_Other	NA	Positive	NA	Positive	NA	NA	NA	NA	NA	NA	NA	NA	NA	NA	NA	1	NA	NA
TCGA-AC-A3TM	NA	NA	NA	NA	NA	NA	T_Other	NA	Positive	NA	Positive	NA	NA	NA	NA	NA	NA	NA	NA	NA	NA	NA	1	NA	NA
TCGA-AC-A3TN	FEMALE	75	Positive	Positive	Positive	T3	T_Other	N0	Negative	MX	Positive	Stage IIB	NA	NA	Living	34	[Not Applicable]	NA	NA	NA	Luminal B	0	1	1	0
TCGA-AC-A3W5	FEMALE	65	Positive	Positive	[Not Evaluated]	T2	T_Other	N0	Negative	MX	Positive	Stage IIA	NA	NA	Living	55	[Not Applicable]	NA	NA	NA	NA	0	1	1	0
TCGA-AC-A3W6	FEMALE	90	Positive	Positive	Negative	T3	T_Other	N1	Positive	MX	Positive	Stage IIIA	NA	NA	Living	51	[Not Applicable]	NA	NA	NA	Luminal A	0	1	1	0
TCGA-AC-A3W7	NA	NA	NA	NA	NA	NA	T_Other	NA	Positive	NA	Positive	NA	NA	NA	NA	NA	NA	NA	NA	NA	NA	NA	1	NA	NA
TCGA-AC-A3YI	FEMALE	74	Positive	Positive	Positive	T1c	T_Other	N3a	Positive	MX	Positive	Stage IIIC	NA	NA	Living	47	[Not Applicable]	NA	NA	NA	Luminal B	0	1	1	0
TCGA-AC-A3YJ	FEMALE	66	Positive	Positive	[Not Available]	T2	T_Other	N0 (i-)	Positive	MX	Positive	Stage IIA	NA	NA	Living	40	[Not Applicable]	NA	NA	NA	NA	0	1	1	0
TCGA-AC-A5EH	NA	NA	NA	NA	NA	NA	T_Other	NA	Positive	NA	Positive	NA	NA	NA	NA	NA	NA	NA	NA	NA	NA	NA	1	NA	NA
TCGA-AC-A5EI	NA	NA	NA	NA	NA	NA	T_Other	NA	Positive	NA	Positive	NA	NA	NA	NA	NA	NA	NA	NA	NA	NA	NA	1	NA	NA
TCGA-AC-A5XS	FEMALE	74	Positive	Positive	Negative	T2	T_Other	N0	Negative	MX	Positive	Stage IIA	NA	NA	Living	47	[Not Applicable]	NA	NA	NA	Luminal A	0	1	1	0
TCGA-AC-A5XU	NA	NA	NA	NA	NA	NA	T_Other	NA	Positive	NA	Positive	NA	NA	NA	NA	NA	NA	NA	NA	NA	NA	NA	1	NA	NA
TCGA-AC-A62V	MALE	58	Positive	Positive	[Not Evaluated]	T2	T_Other	N1a	Positive	M1	Positive	Stage IV	NA	NA	Living	2	[Not Applicable]	NA	NA	NA	NA	0	1	0	0
TCGA-AC-A62X	FEMALE	72	Positive	Negative	[Not Evaluated]	T2	T_Other	N0	Negative	MX	Positive	Stage IIA	NA	NA	Living	34	[Not Applicable]	NA	NA	NA	NA	0	1	1	0
TCGA-AC-A62Y	FEMALE	79	Positive	Positive	Negative	T2	T_Other	N1	Positive	MX	Positive	Stage IIB	NA	NA	Living	55	[Not Applicable]	NA	NA	NA	Luminal A	0	1	1	0
TCGA-AC-A6IV	FEMALE	47	Positive	Positive	Equivocal	T2	T_Other	N1	Positive	MX	Positive	Stage IIB	NA	NA	Living	36	[Not Applicable]	NA	NA	NA	NA	0	1	0	0
TCGA-AC-A6IW	FEMALE	73	Negative	Negative	Negative	T2	T_Other	N0 (i-)	Positive	MX	Positive	Stage IIA	NA	NA	Living	21	[Not Applicable]	NA	NA	NA	Basal-like	0	1	0	0
TCGA-AC-A6IX	FEMALE	49	Positive	Positive	[Not Evaluated]	T2	T_Other	N3a	Positive	MX	Positive	Stage IIIC	NA	NA	Living	13	[Not Applicable]	NA	NA	NA	NA	0	1	0	0
TCGA-AC-A6NO	FEMALE	43	Positive	Positive	Negative	T2	T_Other	N1a	Positive	MX	Positive	Stage IIB	NA	NA	Living	51	[Not Applicable]	NA	NA	NA	Luminal A	0	1	0	0
TCGA-AC-A7VB	FEMALE	51	Positive	Negative	[Not Evaluated]	T1c	T_Other	N1a	Positive	MX	Positive	Stage IIA	NA	NA	Living	74	[Not Applicable]	NA	NA	NA	NA	0	1	0	0
TCGA-AC-A7VC	FEMALE	56	Negative	Negative	Negative	T3	T_Other	N0	Negative	MX	Positive	Stage IIB	NA	NA	Living	1	[Not Applicable]	NA	NA	NA	Basal-like	0	1	0	0
TCGA-AC-A8OP	FEMALE	72	Positive	Positive	Indeterminate	T1c	T_Other	N0 (i-)	Positive	MX	Positive	Stage IA	NA	NA	Living	53	[Not Applicable]	NA	NA	NA	NA	0	1	0	0
TCGA-AC-A8OQ	FEMALE	72	Negative	Negative	Indeterminate	T2	T_Other	N1a	Positive	MX	Positive	Stage IIB	NA	NA	Living	34	[Not Applicable]	NA	NA	NA	NA	0	0	0	0
TCGA-AC-A8OR	FEMALE	75	Positive	Positive	Negative	T1c	T_Other	N0 (i-)	Positive	MX	Positive	Stage IA	NA	NA	Living	40	[Not Applicable]	NA	NA	NA	Luminal A	0	0	0	0
TCGA-AC-A8OS	FEMALE	71	Positive	Positive	Positive	T2	T_Other	N0 (i-)	Positive	MX	Positive	Stage IIA	NA	NA	Living	70	[Not Applicable]	NA	NA	NA	Luminal B	0	0	0	0
TCGA-AN-A03X	FEMALE	74	Positive	Positive	Negative	T2	T_Other	N0	Negative	M0	Negative	Stage IIA	No_Conversion	enrollment	LIVING	10	NA	0	10	Luminal A	Luminal A	1	1	1	0
TCGA-AN-A03Y	FEMALE	66	Positive	Positive	Negative	T2	T_Other	N0	Negative	M0	Negative	Stage IIA	No_Conversion	enrollment	LIVING	10	NA	0	10	Luminal B	Luminal A	1	1	1	0
TCGA-AN-A041	FEMALE	29	Positive	Negative	Equivocal	T2	T_Other	N1	Positive	M0	Negative	Stage IIB	Stage IIB	enrollment	LIVING	7	NA	0	7	Luminal B	Luminal A	1	1	1	0
TCGA-AN-A046	FEMALE	68	Positive	Positive	Negative	T2	T_Other	N0	Negative	M0	Negative	Stage IIA	No_Conversion	enrollment	LIVING	10	NA	0	10	Luminal A	Luminal A	1	1	1	0
TCGA-AN-A049	FEMALE	62	Positive	Positive	Negative	T2	T_Other	N0	Negative	M0	Negative	Stage IIA	No_Conversion	enrollment	LIVING	19	NA	0	19	Luminal B	Luminal A	1	1	1	0
TCGA-AN-A04A	FEMALE	36	Positive	Positive	Negative	T2	T_Other	N2	Positive	M0	Negative	Stage IIIA	No_Conversion	enrollment	LIVING	89	NA	0	89	Luminal A	Luminal A	1	1	1	0
TCGA-AN-A04C	FEMALE	51	Negative	Negative	Positive	T2	T_Other	N1	Positive	M0	Negative	Stage IIB	No_Conversion	enrollment	LIVING	54	NA	0	54	HER2	HER2	1	1	1	0
TCGA-AN-A04D	FEMALE	58	Negative	Negative	Negative	T2	T_Other	N1	Positive	M0	Negative	Stage IIB	No_Conversion	enrollment	LIVING	52	NA	0	52	Basal-like	Basal-like	1	1	1	0
TCGA-AN-A0AJ	FEMALE	79	Positive	Positive	Positive	T3	T_Other	N0	Negative	M0	Negative	Stage IIB	No_Conversion	enrollment	LIVING	243	NA	0	243	Luminal B	Luminal B	1	1	1	0
TCGA-AN-A0AK	FEMALE	76	Positive	Negative	Negative	T2	T_Other	N0	Negative	M0	Negative	Stage IIA	No_Conversion	enrollment	LIVING	223	NA	0	223	Luminal B	Luminal A	1	1	1	0
TCGA-AN-A0AL	FEMALE	41	Negative	Negative	Negative	T4	T_Other	N0	Negative	M0	Negative	Stage IIIB	No_Conversion	enrollment	LIVING	197	NA	0	197	Basal-like	Basal-like	1	1	1	0
TCGA-AN-A0AM	FEMALE	56	Positive	Negative	Negative	T2	T_Other	N0	Negative	M0	Negative	Stage IIA	No_Conversion	enrollment	LIVING	5	NA	0	5	Luminal B	Luminal A	1	1	1	0
TCGA-AN-A0AR	FEMALE	55	Negative	Negative	Negative	T2	T_Other	N0	Negative	M0	Negative	Stage IIA	No_Conversion	enrollment	LIVING	9	NA	0	9	Basal-like	Basal-like	1	1	1	0
TCGA-AN-A0AS	FEMALE	70	Positive	Negative	Negative	T2	T_Other	N2	Positive	M0	Negative	Stage IIIA	No_Conversion	enrollment	LIVING	9	NA	0	9	Luminal B	Luminal A	1	1	1	0
TCGA-AN-A0AT	FEMALE	62	Negative	Negative	Negative	T2	T_Other	N0	Negative	M0	Negative	Stage IIA	No_Conversion	enrollment	LIVING	10	NA	0	10	Basal-like	Basal-like	1	1	1	0
TCGA-AN-A0FD	FEMALE	71	Positive	Positive	Positive	T2	T_Other	N0	Negative	M0	Negative	Stage IIA	No_Conversion	enrollment	LIVING	195	NA	0	195	Luminal A	Luminal B	1	1	1	0
TCGA-AN-A0FF	FEMALE	32	Positive	Positive	Negative	T1	T1	N0	Negative	M0	Negative	Stage IA	No_Conversion	enrollment	LIVING	140	NA	0	140	Luminal B	Luminal A	1	1	1	0
TCGA-AN-A0FJ	FEMALE	59	Positive	Negative	Negative	T2	T_Other	N2	Positive	M0	Negative	Stage IV	No_Conversion	enrollment	LIVING	241	NA	0	241	Basal-like	Luminal A	1	1	1	0
TCGA-AN-A0FK	FEMALE	88	Positive	Positive	Negative	T4	T_Other	N0	Negative	M0	Negative	Stage IIIB	No_Conversion	enrollment	LIVING	212	NA	0	212	Luminal B	Luminal A	1	1	1	0
TCGA-AN-A0FL	FEMALE	62	Negative	Negative	Negative	T2	T_Other	N0	Negative	M0	Negative	Stage IIA	No_Conversion	enrollment	LIVING	230	NA	0	230	Basal-like	Basal-like	1	1	1	0
TCGA-AN-A0FN	FEMALE	61	Positive	Positive	Negative	T1	T1	N0	Negative	M0	Negative	Stage IB	No_Conversion	enrollment	LIVING	218	NA	0	218	Luminal A	Luminal A	1	1	1	0
TCGA-AN-A0FS	FEMALE	55	Positive	Negative	Negative	T1	T1	N0	Negative	M0	Negative	Stage IB	No_Conversion	enrollment	LIVING	191	NA	0	191	Luminal A	Luminal A	1	1	1	0
TCGA-AN-A0FT	FEMALE	63	Positive	Positive	Positive	T2	T_Other	N1	Positive	M0	Negative	Stage IIB	No_Conversion	enrollment	LIVING	183	NA	0	183	Luminal A	Luminal B	1	1	1	0
TCGA-AN-A0FV	FEMALE	58	Negative	Negative	Positive	T2	T_Other	N0	Negative	M0	Negative	Stage IIA	No_Conversion	enrollment	LIVING	10	NA	0	10	HER2	HER2	1	1	1	0
TCGA-AN-A0FW	FEMALE	67	Positive	Indeterminate	Negative	T2	T_Other	N2	Positive	M0	Negative	Stage IIIA	No_Conversion	enrollment	LIVING	11	NA	0	11	Luminal A	Luminal A	1	1	1	0
TCGA-AN-A0FX	FEMALE	52	Negative	Negative	Negative	T2	T_Other	N0	Negative	M0	Negative	Stage IIA	No_Conversion	enrollment	LIVING	10	NA	0	10	Basal-like	Basal-like	1	1	1	0
TCGA-AN-A0FY	FEMALE	55	Positive	Positive	Negative	T1	T1	N0	Negative	M0	Negative	Stage IB	No_Conversion	enrollment	LIVING	10	NA	0	10	Luminal B	Luminal A	1	1	1	0
TCGA-AN-A0FZ	FEMALE	45	Positive	Negative	Equivocal	T2	T_Other	N2	Positive	M0	Negative	Stage IIIA	No_Conversion	enrollment	LIVING	10	NA	0	10	Luminal A	Luminal A	1	1	1	0
TCGA-AN-A0G0	FEMALE	56	Negative	Negative	Negative	T2	T_Other	N0	Negative	M0	Negative	Stage IIA	No_Conversion	enrollment	LIVING	16	NA	0	16	Basal-like	Basal-like	1	0	1	0
TCGA-AN-A0XL	FEMALE	61	Positive	Positive	Negative	T2	T_Other	N0	Negative	M0	Negative	Stage IIA	Stage IIA	enrollment	LIVING	10	NA	0	10	Luminal A	Luminal A	1	1	1	0
TCGA-AN-A0XN	FEMALE	68	Negative	Positive	Negative	T2	T_Other	N2	Positive	M0	Negative	Stage IIIA	Stage IIIA	enrollment	LIVING	10	NA	0	10	Luminal A	Luminal A	1	1	1	0
TCGA-AN-A0XO	FEMALE	59	Positive	Negative	Negative	T2	T_Other	N2	Positive	M0	Negative	Stage IIIA	Stage IIIA	enrollment	LIVING	375	NA	0	375	Luminal A	Luminal A	1	1	1	0
TCGA-AN-A0XP	FEMALE	69	Positive	Positive	Negative	T2	T_Other	N2	Positive	M0	Negative	Stage IIIA	Stage IIIA	enrollment	LIVING	9	NA	0	9	Luminal A	Luminal A	1	1	1	0
TCGA-AN-A0XR	FEMALE	55	Positive	Negative	Negative	T2	T_Other	N2	Positive	M0	Negative	Stage IIIA	Stage IIIA	enrollment	LIVING	10	NA	0	10	Luminal B	Luminal A	1	1	1	0
TCGA-AN-A0XS	FEMALE	63	Negative	Positive	Negative	T2	T_Other	N2	Positive	M0	Negative	Stage IIIA	Stage IIIA	enrollment	LIVING	10	NA	0	10	Luminal A	Luminal A	1	1	1	0
TCGA-AN-A0XT	FEMALE	54	Positive	Negative	Negative	T2	T_Other	N2	Positive	M0	Negative	Stage IIIA	Stage IIIA	enrollment	LIVING	10	NA	0	10	Luminal A	Luminal A	1	1	1	0
TCGA-AN-A0XU	FEMALE	54	Negative	Negative	Negative	T2	T_Other	N0	Negative	M0	Negative	Stage IIA	Stage IIA	enrollment	LIVING	10	NA	0	10	Basal-like	Basal-like	1	1	1	0
TCGA-AN-A0XV	FEMALE	67	Positive	Positive	Negative	T2	T_Other	N2	Positive	M0	Negative	Stage IIIA	Stage IIIA	enrollment	LIVING	162	NA	0	162	Luminal A	Luminal A	1	1	1	0
TCGA-AN-A0XW	FEMALE	36	Positive	Positive	Negative	T2	T_Other	N2	Positive	M0	Negative	Stage IIIA	Stage IIIA	enrollment	LIVING	170	NA	0	170	Luminal B	Luminal A	1	1	1	0
TCGA-AO-A03L	FEMALE	34	Positive	Positive	Negative	T3	T_Other	N2	Positive	M0	Negative	Stage IIIA	No_Conversion	followup	LIVING	2442	NA	0	2442	HER2	Luminal A	1	1	1	1
TCGA-AO-A03M	FEMALE	29	Positive	Positive	Negative	T1	T1	N0	Negative	M0	Negative	Stage IA	Stage I	followup	LIVING	1455	NA	0	1455	Luminal A	Luminal A	1	1	1	1
TCGA-AO-A03N	FEMALE	59	Positive	Positive	Negative	T2	T_Other	N1	Positive	M0	Negative	Stage IIB	No_Conversion	followup	LIVING	1645	NA	0	1645	HER2	Luminal A	1	1	1	1
TCGA-AO-A03O	FEMALE	69	Positive	Positive	Negative	T2	T_Other	N0	Negative	M0	Negative	Stage IIA	Stage IIA	followup	DECEASED	993	2483	1	2483	Luminal B	Luminal A	1	1	1	1
TCGA-AO-A03P	FEMALE	54	Positive	Positive	Negative	T2	T_Other	N1	Positive	M0	Negative	Stage IIA	No_Conversion	enrollment	LIVING	2576	NA	0	2576	Luminal B	Luminal A	1	1	1	0
TCGA-AO-A03R	FEMALE	57	Positive	Positive	Negative	T2	T_Other	N1	Positive	M0	Negative	Stage IIB	No_Conversion	followup	LIVING	1707	NA	0	1707	Normal-like	Luminal A	1	1	1	0
TCGA-AO-A03T	FEMALE	42	Positive	Positive	Negative	T2	T_Other	N1	Positive	M0	Negative	Stage IIB	No_Conversion	enrollment	LIVING	1187	NA	0	1187	Normal-like	Luminal A	1	1	1	0
TCGA-AO-A03U	FEMALE	31	Negative	Negative	Negative	T1	T1	N0	Negative	M0	Negative	Stage IA	Stage I	followup	DECEASED	1727	1796	1	1796	Normal-like	Basal-like	1	1	1	1
TCGA-AO-A03V	FEMALE	41	Positive	Positive	Negative	T1	T1	N0	Negative	M0	Negative	Stage IA	Stage I	followup	LIVING	886	NA	0	886	Luminal A	Luminal A	1	1	1	0
TCGA-AO-A0J2	FEMALE	41	Negative	Negative	Negative	T1	T1	N0	Negative	M0	Negative	Stage IA	Stage I	followup	LIVING	585	NA	0	585	HER2	Basal-like	1	1	1	1
TCGA-AO-A0J3	FEMALE	67	Positive	Positive	Negative	T2	T_Other	N1	Positive	M0	Negative	Stage IIB	No_Conversion	followup	LIVING	302	NA	0	302	Luminal B	Luminal A	1	1	1	1
TCGA-AO-A0J4	FEMALE	41	Negative	Negative	Negative	T1	T1	N0	Negative	M0	Negative	Stage IA	Stage I	followup	LIVING	294	NA	0	294	Basal-like	Basal-like	1	1	1	0
TCGA-AO-A0J5	FEMALE	48	Positive	Negative	Negative	T4	T_Other	N1	Positive	M1	Positive	Stage IV	No_Conversion	followup	LIVING	704	NA	0	704	NA	Luminal A	1	1	1	0
TCGA-AO-A0J6	FEMALE	61	Negative	Negative	Negative	T2	T_Other	N0	Negative	M0	Negative	Stage IIA	Stage IIA	followup	LIVING	775	NA	0	775	Basal-like	Basal-like	1	1	1	1
TCGA-AO-A0J7	FEMALE	71	Positive	Positive	Negative	T2	T_Other	N1	Positive	M0	Negative	Stage IIB	No_Conversion	followup	LIVING	260	NA	0	260	Luminal B	Luminal A	1	1	1	1
TCGA-AO-A0J8	FEMALE	61	Positive	Positive	Negative	T2	T_Other	N0	Negative	M0	Negative	Stage IIA	Stage IIA	followup	LIVING	277	NA	0	277	Luminal A	Luminal A	1	1	1	1
TCGA-AO-A0J9	FEMALE	61	Positive	Positive	Negative	T2	T_Other	N3	Positive	M0	Negative	Stage IIIC	No_Conversion	followup	LIVING	1255	NA	0	1255	Luminal A	Luminal A	1	1	1	1
TCGA-AO-A0JA	FEMALE	36	Positive	Positive	Negative	T2	T_Other	N3	Positive	M0	Negative	Stage IIIC	No_Conversion	followup	LIVING	346	NA	0	346	Luminal A	Luminal A	1	1	1	0
TCGA-AO-A0JB	FEMALE	50	Positive	Positive	Negative	T3	T_Other	N1	Positive	M0	Negative	Stage IIIA	No_Conversion	followup	LIVING	1150	NA	0	1150	Normal-like	Luminal A	1	1	1	1
TCGA-AO-A0JC	FEMALE	64	Positive	Positive	Negative	T2	T_Other	N0	Negative	M0	Negative	Stage IIA	Stage IIA	followup	LIVING	1547	NA	0	1547	Luminal B	Luminal A	1	1	1	1
TCGA-AO-A0JD	FEMALE	59	Positive	Positive	Negative	T3	T_Other	N1	Positive	M0	Negative	Stage IIIA	No_Conversion	followup	LIVING	1813	NA	0	1813	Luminal B	Luminal A	1	1	1	1
TCGA-AO-A0JE	FEMALE	53	Negative	Negative	Positive	T2	T_Other	N2	Positive	M0	Negative	Stage IIIA	No_Conversion	followup	LIVING	1965	NA	0	1965	HER2	HER2	1	1	1	1
TCGA-AO-A0JF	FEMALE	68	Positive	Positive	Negative	T1	T1	N1	Positive	M0	Negative	Stage IIA	No_Conversion	followup	LIVING	354	NA	0	354	Luminal A	Luminal A	1	1	1	1
TCGA-AO-A0JG	FEMALE	49	Positive	Positive	Negative	T2	T_Other	N2	Positive	M0	Negative	Stage IIIA	No_Conversion	followup	LIVING	449	NA	0	449	Luminal A	Luminal A	1	1	0	1
TCGA-AO-A0JI	FEMALE	56	Positive	Negative	Negative	T1	T1	N1	Positive	M0	Negative	Stage IIA	No_Conversion	followup	LIVING	1172	NA	0	1172	Luminal B	Luminal A	1	1	1	1
TCGA-AO-A0JJ	FEMALE	54	Positive	Positive	Negative	T2	T_Other	N1	Positive	M0	Negative	Stage IIB	No_Conversion	enrollment	LIVING	1512	NA	0	1512	Luminal A	Luminal A	1	1	1	1
TCGA-AO-A0JL	FEMALE	59	Negative	Negative	Negative	T2	T_Other	N2	Positive	M0	Negative	Stage IIIA	No_Conversion	followup	LIVING	1319	NA	0	1319	Basal-like	Basal-like	1	1	1	1
TCGA-AO-A0JM	FEMALE	40	Positive	Positive	Positive	T2	T_Other	N1	Positive	M0	Negative	Stage IIB	No_Conversion	followup	LIVING	1826	NA	0	1826	Luminal B	Luminal B	1	1	1	1
TCGA-AO-A124	FEMALE	38	Negative	Negative	Negative	T2	T_Other	N0	Negative	M0	Negative	Stage IIA	Stage IIA	followup	LIVING	3119	NA	0	3119	Basal-like	Basal-like	1	1	1	1
TCGA-AO-A125	FEMALE	72	Positive	Positive	Negative	T2	T_Other	N0	Negative	M0	Negative	Stage IIA	Stage IIA	followup	LIVING	3018	NA	0	3018	Luminal A	Luminal A	1	1	1	0
TCGA-AO-A126	FEMALE	39	Positive	Positive	Negative	T2	T_Other	N0	Negative	M0	Negative	Stage IIA	Stage IIA	followup	LIVING	2850	NA	0	2850	Luminal A	Luminal A	1	1	1	1
TCGA-AO-A128	FEMALE	61	Negative	Negative	Negative	T2	T_Other	N0	Negative	M0	Negative	Stage IIA	Stage IIA	followup	LIVING	2877	NA	0	2877	Basal-like	Basal-like	1	1	1	1
TCGA-AO-A129	FEMALE	29	Negative	Negative	Negative	T2	T_Other	N1	Positive	M0	Negative	Stage IIB	No_Conversion	followup	LIVING	2923	NA	0	2923	Basal-like	Basal-like	1	1	1	1
TCGA-AO-A12A	FEMALE	47	Positive	Positive	Negative	T2	T_Other	N0	Negative	M0	Negative	Stage IIA	Stage IIA	followup	LIVING	2754	NA	0	2754	Luminal A	Luminal A	1	1	1	1
TCGA-AO-A12B	FEMALE	63	Positive	Positive	Negative	T2	T_Other	N0	Negative	M0	Negative	Stage IIA	Stage IIA	followup	LIVING	2359	NA	0	2359	Luminal B	Luminal A	1	1	1	1
TCGA-AO-A12C	FEMALE	42	Positive	Positive	Positive	T2	T_Other	N1	Positive	M0	Negative	Stage IIB	No_Conversion	followup	LIVING	1993	NA	0	1993	Luminal A	Luminal B	1	0	0	1
TCGA-AO-A12D	FEMALE	43	Negative	Negative	Positive	T1	T1	N1	Positive	M0	Negative	Stage IIA	No_Conversion	followup	LIVING	1948	NA	0	1948	HER2	HER2	1	1	1	1
TCGA-AO-A12E	FEMALE	51	Positive	Positive	Negative	T3	T_Other	N0	Negative	M0	Negative	Stage IIB	Stage IIB	followup	LIVING	1742	NA	0	1742	Luminal A	Luminal A	1	1	1	1
TCGA-AO-A12F	FEMALE	36	Negative	Negative	Negative	T2	T_Other	N0	Negative	M0	Negative	Stage IIA	Stage IIA	followup	LIVING	1471	NA	0	1471	Basal-like	Basal-like	1	1	1	1
TCGA-AO-A12G	FEMALE	75	Positive	Positive	Negative	T2	T_Other	N0	Negative	M0	Negative	Stage IIA	Stage IIA	followup	LIVING	1265	NA	0	1265	Luminal A	Luminal A	1	1	1	0
TCGA-AO-A12H	FEMALE	69	Positive	Positive	Negative	T2	T_Other	N0	Negative	M0	Negative	Stage IIA	Stage IIA	followup	LIVING	862	NA	0	862	Luminal A	Luminal A	1	1	1	0
TCGA-AO-A1KO	FEMALE	46	Positive	Positive	Negative	T3	T_Other	N0	Negative	M0	Negative	Stage IIB	Stage IIB	followup	LIVING	448	NA	0	448	NA	Luminal A	0	1	1	0
TCGA-AO-A1KP	FEMALE	77	Positive	Positive	Negative	T1	T1	N1	Positive	M0	Negative	Stage IIA	Stage IIA	followup	LIVING	2513	NA	0	2513	NA	Luminal A	0	1	1	0
TCGA-AO-A1KQ	MALE	84	Positive	Positive	Negative	T4	T_Other	N1	Positive	M0	Negative	Stage IIIB	Stage IIIB	followup	LIVING	1519	NA	0	1519	NA	Luminal A	0	0	0	0
TCGA-AO-A1KR	FEMALE	51	Negative	Negative	NA	NA	NA	NA	NA	NA	NA	NA	NA	enrollment	LIVING	2140	NA	0	2140	NA	NA	0	1	1	0
TCGA-AO-A1KS	FEMALE	69	Positive	Positive	Negative	T2	T_Other	N0	Negative	M0	Negative	Stage IIA	Stage IIA	followup	LIVING	16	NA	0	16	NA	Luminal A	0	1	1	0
TCGA-AO-A1KT	FEMALE	78	Positive	Positive	Negative	T1	T1	N1	Positive	M0	Negative	Stage IIA	Stage IIA	followup	LIVING	541	NA	0	541	NA	Luminal A	0	1	1	0
TCGA-AQ-A04H	FEMALE	61	Positive	Positive	Positive	T2	T_Other	N2	Positive	NA	NA	Stage IIIA	No_Conversion	followup	LIVING	439	NA	0	439	Luminal B	Luminal B	1	1	1	0
TCGA-AQ-A04J	FEMALE	45	Negative	Negative	Negative	T2	T_Other	N0	Negative	M0	Negative	Stage IIA	Stage IIA	followup	LIVING	499	NA	0	499	Basal-like	Basal-like	1	1	1	0
TCGA-AQ-A04L	FEMALE	48	Positive	Negative	Positive	T2	T_Other	N0	Negative	M0	Negative	Stage IIA	Stage IIA	followup	LIVING	3344	NA	0	3344	Luminal A	Luminal B	1	1	1	1
TCGA-AQ-A0Y5	FEMALE	70	Positive	Positive	Positive	T2	T_Other	N2	Positive	M0	Negative	Stage IIIA	Stage IIIA	followup	DECEASED	[Not Available]	161	1	161	NA	Luminal B	0	1	1	0
TCGA-AQ-A1H2	FEMALE	84	Positive	Positive	Positive	T2	T_Other	N2	Positive	M0	Negative	Stage IIIA	Stage IIIA	enrollment	LIVING	197	NA	0	197	NA	Luminal B	0	1	1	0
TCGA-AQ-A1H3	FEMALE	49	Positive	Positive	Negative	T2	T_Other	N3	Positive	M0	Negative	Stage IIIC	Stage IIIC	enrollment	LIVING	138	NA	0	138	NA	Luminal A	0	1	1	0
TCGA-AQ-A54N	FEMALE	51	Negative	Negative	Equivocal	T2	T_Other	N0	Negative	M0	Negative	Stage IIA	NA	NA	Living	78	[Not Applicable]	NA	NA	NA	NA	0	1	1	0
TCGA-AQ-A54O	MALE	51	Positive	Positive	Negative	T2	T_Other	N0	Negative	M0	Negative	Stage IIA	NA	NA	Living	665	[Not Applicable]	NA	NA	NA	Luminal A	0	1	1	0
TCGA-AQ-A7U7	FEMALE	55	Positive	Positive	Negative	T2	T_Other	N2a	Positive	M0	Negative	Stage IIIA	NA	NA	Living	304	[Not Applicable]	NA	NA	NA	Luminal A	0	1	0	0
TCGA-AR-A0TP	FEMALE	43	Positive	Negative	Negative	T2	T_Other	N0	Negative	M0	Negative	Stage II	No_Conversion	enrollment	LIVING	2392	NA	0	2392	Basal-like	Luminal A	1	1	0	1
TCGA-AR-A0TQ	FEMALE	27	Positive	Negative	Positive	T3	T_Other	N1	Positive	M0	Negative	Stage III	No_Conversion	enrollment	LIVING	1500	NA	0	1500	Luminal B	Luminal B	1	1	0	1
TCGA-AR-A0TR	FEMALE	68	Positive	Positive	Negative	T2	T_Other	N1	Positive	M0	Negative	Stage II	No_Conversion	enrollment	DECEASED	21	160	1	160	Luminal A	Luminal A	1	1	0	1
TCGA-AR-A0TS	FEMALE	46	Negative	Negative	Negative	T2	T_Other	N1	Positive	M0	Negative	Stage II	No_Conversion	enrollment	LIVING	1138	NA	0	1138	Basal-like	Basal-like	1	1	1	1
TCGA-AR-A0TT	FEMALE	53	Positive	Negative	Negative	T2	T_Other	N2	Positive	M0	Negative	Stage III	No_Conversion	enrollment	LIVING	1679	NA	0	1679	Luminal B	Luminal A	1	1	0	1
TCGA-AR-A0TU	FEMALE	35	Negative	Negative	Negative	T2	T_Other	N0	Negative	M0	Negative	Stage II	No_Conversion	enrollment	LIVING	360	NA	0	360	Basal-like	Basal-like	1	0	1	1
TCGA-AR-A0TV	FEMALE	66	Positive	Positive	Negative	T2	T_Other	N0	Negative	M0	Negative	Stage II	No_Conversion	enrollment	LIVING	904	NA	0	904	Luminal B	Luminal A	1	1	0	0
TCGA-AR-A0TW	FEMALE	50	Positive	Positive	Negative	T3	T_Other	N1	Positive	M0	Negative	Stage III	No_Conversion	enrollment	LIVING	739	NA	0	739	Luminal A	Luminal A	1	1	0	1
TCGA-AR-A0TX	FEMALE	64	Positive	Positive	Positive	T1	T1	N1	Positive	M0	Negative	Stage II	No_Conversion	enrollment	LIVING	15	NA	0	15	HER2	Luminal B	1	1	1	0
TCGA-AR-A0TY	FEMALE	54	Positive	Negative	Negative	T2	T_Other	N0	Negative	M0	Negative	Stage II	No_Conversion	enrollment	DECEASED	544	1699	1	1699	Luminal B	Luminal A	1	1	1	1
TCGA-AR-A0TZ	FEMALE	43	Positive	Positive	Negative	T2	T_Other	N2	Positive	M0	Negative	Stage III	No_Conversion	enrollment	LIVING	1313	NA	0	1313	Luminal B	Luminal A	1	1	0	1
TCGA-AR-A0U0	FEMALE	73	Negative	Negative	Negative	T2	T_Other	N1	Positive	M0	Negative	Stage II	No_Conversion	enrollment	LIVING	8	NA	0	8	Basal-like	Basal-like	1	1	1	0
TCGA-AR-A0U1	FEMALE	36	Negative	Negative	Negative	T2	T_Other	N1	Positive	M0	Negative	Stage II	No_Conversion	enrollment	LIVING	185	NA	0	185	Basal-like	Basal-like	1	1	1	1
TCGA-AR-A0U2	FEMALE	47	Positive	Positive	Negative	T2	T_Other	N2	Positive	M0	Negative	Stage III	No_Conversion	enrollment	DECEASED	1608	2551	1	2551	Luminal B	Luminal A	1	1	1	1
TCGA-AR-A0U3	FEMALE	59	Positive	Positive	Negative	T2	T_Other	N1	Positive	M0	Negative	Stage II	No_Conversion	enrollment	LIVING	2263	NA	0	2263	Luminal B	Luminal A	1	1	1	1
TCGA-AR-A0U4	FEMALE	54	Negative	Negative	Negative	T2	T_Other	N0	Negative	M0	Negative	Stage II	No_Conversion	enrollment	LIVING	1627	NA	0	1627	Basal-like	Basal-like	1	1	0	1
TCGA-AR-A1AH	FEMALE	51	Positive	Negative	Negative	T2	T_Other	N1	Positive	M0	Negative	Stage II	Stage IIB	enrollment	LIVING	2298	NA	0	2298	Basal-like	Luminal A	1	1	1	1
TCGA-AR-A1AI	FEMALE	47	Negative	Negative	Negative	T2	T_Other	N0	Negative	M0	Negative	Stage II	Stage IIA	enrollment	LIVING	1881	NA	0	1881	Basal-like	Basal-like	1	1	1	1
TCGA-AR-A1AJ	FEMALE	83	Positive	Negative	Negative	T1	T1	N0	Negative	M0	Negative	Stage I	Stage I	enrollment	LIVING	1604	NA	0	1604	Basal-like	Luminal A	1	1	1	0
TCGA-AR-A1AK	FEMALE	70	Positive	Positive	Negative	T1	T1	N0	Negative	M0	Negative	Stage I	Stage I	enrollment	LIVING	1558	NA	0	1558	Luminal A	Luminal A	1	1	1	0
TCGA-AR-A1AL	FEMALE	60	Positive	Positive	Negative	T3	T_Other	N1	Positive	M0	Negative	Stage III	Stage IIIA	enrollment	LIVING	1485	NA	0	1485	Luminal A	Luminal A	1	1	1	1
TCGA-AR-A1AM	FEMALE	52	Positive	Positive	Equivocal	T3	T_Other	N1	Positive	M0	Negative	Stage IIIA	NA	NA	Living	1903	[Not Applicable]	NA	NA	NA	NA	0	1	1	0
TCGA-AR-A1AN	FEMALE	46	Positive	Positive	Negative	T2	T_Other	N0	Negative	M0	Negative	Stage II	Stage IIA	enrollment	LIVING	1329	NA	0	1329	Luminal A	Luminal A	1	1	1	0
TCGA-AR-A1AO	FEMALE	47	Positive	Negative	Negative	T1	T1	N1	Positive	M0	Negative	Stage II	Stage IIA	enrollment	LIVING	1324	NA	0	1324	Normal-like	Luminal A	1	1	1	1
TCGA-AR-A1AP	FEMALE	80	Positive	Positive	Negative	T1	T1	N0	Negative	M0	Negative	Stage I	Stage I	enrollment	LIVING	1215	NA	0	1215	Luminal A	Luminal A	1	1	1	0
TCGA-AR-A1AQ	FEMALE	49	Negative	Negative	Negative	T2	T_Other	N0	Negative	M0	Negative	Stage II	Stage IIA	enrollment	LIVING	1309	NA	0	1309	Basal-like	Basal-like	1	1	1	1
TCGA-AR-A1AR	FEMALE	50	Negative	Negative	Negative	T1	T1	N2	Positive	M0	Negative	Stage III	Stage IIIA	enrollment	DECEASED	[Not Available]	523	1	523	Basal-like	Basal-like	1	1	1	0
TCGA-AR-A1AS	FEMALE	54	Positive	Positive	Negative	T2	T_Other	N1	Positive	M0	Negative	Stage II	Stage IIB	enrollment	LIVING	1242	NA	0	1242	Luminal A	Luminal A	1	1	1	1
TCGA-AR-A1AT	FEMALE	62	Positive	Positive	Positive	T2	T_Other	N0	Negative	M0	Negative	Stage II	Stage IIA	enrollment	DECEASED	[Not Available]	1272	1	1272	HER2	Luminal B	1	0	1	0
TCGA-AR-A1AU	FEMALE	39	Positive	Positive	Negative	T2	T_Other	N2	Positive	M0	Negative	Stage III	Stage IIIA	enrollment	LIVING	1409	NA	0	1409	Luminal A	Luminal A	1	1	1	1
TCGA-AR-A1AV	MALE	68	Positive	Positive	Negative	T2	T_Other	N1	Positive	M0	Negative	Stage II	Stage IIB	enrollment	LIVING	1295	NA	0	1295	Luminal B	Luminal A	1	1	1	1
TCGA-AR-A1AW	FEMALE	65	Positive	Positive	Negative	T2	T_Other	N0	Negative	M0	Negative	Stage II	Stage IIA	enrollment	LIVING	1072	NA	0	1072	Luminal A	Luminal A	1	1	1	1
TCGA-AR-A1AX	FEMALE	64	Positive	Positive	Positive	T1	T1	N0	Negative	M0	Negative	Stage I	Stage I	enrollment	LIVING	1103	NA	0	1103	Luminal A	Luminal B	1	1	1	1
TCGA-AR-A1AY	FEMALE	65	Negative	Negative	Negative	T1	T1	N0	Negative	M0	Negative	Stage I	Stage I	enrollment	LIVING	614	NA	0	614	Basal-like	Basal-like	1	1	1	1
TCGA-AR-A24H	FEMALE	65	Positive	Positive	Negative	T2	T_Other	N0	Negative	M0	Negative	Stage II	Stage IIA	enrollment	LIVING	3333	NA	0	3333	NA	Luminal A	0	1	1	0
TCGA-AR-A24K	FEMALE	46	Positive	Positive	Negative	T2	T_Other	N0	Negative	M0	Negative	Stage II	Stage IIA	enrollment	LIVING	1548	NA	0	1548	NA	Luminal A	0	1	1	0
TCGA-AR-A24L	FEMALE	26	Positive	Positive	Negative	T2	T_Other	N1	Positive	M0	Negative	Stage II	Stage IIB	enrollment	LIVING	2221	NA	0	2221	NA	Luminal A	0	1	1	0
TCGA-AR-A24M	FEMALE	38	Positive	Positive	Negative	T2	T_Other	N2	Positive	M0	Negative	Stage III	Stage IIIA	enrollment	LIVING	1990	NA	0	1990	NA	Luminal A	0	1	1	0
TCGA-AR-A24N	FEMALE	54	Positive	Positive	Negative	T1	T1	N0	Negative	M0	Negative	Stage I	Stage I	enrollment	LIVING	2074	NA	0	2074	NA	Luminal A	0	1	1	0
TCGA-AR-A24O	FEMALE	43	Positive	Positive	Negative	T3	T_Other	N2	Positive	M0	Negative	Stage III	Stage IIIA	enrollment	LIVING	1997	NA	0	1997	NA	Luminal A	0	1	1	0
TCGA-AR-A24P	FEMALE	47	Positive	Positive	Negative	T1	T1	N0	Negative	M0	Negative	Stage I	Stage I	enrollment	LIVING	26	NA	0	26	NA	Luminal A	0	1	1	0
TCGA-AR-A24Q	FEMALE	49	Positive	Negative	Negative	T3	T_Other	N0	Negative	M0	Negative	Stage II	Stage IIB	enrollment	LIVING	2008	NA	0	2008	NA	Luminal A	0	1	1	0
TCGA-AR-A24R	FEMALE	45	Positive	Positive	Negative	T1	T1	N2	Positive	M0	Negative	Stage III	Stage IIIA	enrollment	LIVING	1745	NA	0	1745	NA	Luminal A	0	1	1	0
TCGA-AR-A24S	FEMALE	61	Positive	Positive	Negative	T1	T1	N0	Negative	M0	Negative	Stage I	Stage I	enrollment	LIVING	1888	NA	0	1888	NA	Luminal A	0	1	1	0
TCGA-AR-A24T	FEMALE	46	Positive	Positive	Negative	T3	T_Other	N3	Positive	M0	Negative	Stage III	Stage IIIC	enrollment	LIVING	1620	NA	0	1620	NA	Luminal A	0	1	1	0
TCGA-AR-A24U	FEMALE	47	Negative	Negative	Positive	T1	T1	N1	Positive	M0	Negative	Stage II	Stage IIA	enrollment	LIVING	1623	NA	0	1623	NA	HER2	0	1	1	0
TCGA-AR-A24V	FEMALE	52	Positive	Positive	Negative	T2	T_Other	N1	Positive	M0	Negative	Stage II	Stage IIB	enrollment	LIVING	1648	NA	0	1648	NA	Luminal A	0	1	1	0
TCGA-AR-A24W	NA	NA	NA	NA	NA	NA	NA	NA	NA	NA	NA	NA	NA	NA	NA	NA	NA	NA	NA	NA	NA	0	1	1	0
TCGA-AR-A24X	FEMALE	52	Positive	Positive	Negative	T2	T_Other	N0	Negative	M0	Negative	Stage II	Stage IIA	enrollment	LIVING	1465	NA	0	1465	NA	Luminal A	0	1	1	0
TCGA-AR-A24Z	FEMALE	57	Positive	Positive	Negative	T2	T_Other	N0	Negative	M0	Negative	Stage II	Stage IIA	enrollment	LIVING	1574	NA	0	1574	NA	Luminal A	0	1	1	0
TCGA-AR-A250	FEMALE	58	Positive	Negative	Positive	T2	T_Other	N0	Negative	M0	Negative	Stage II	Stage IIA	enrollment	LIVING	1707	NA	0	1707	NA	Luminal B	0	1	1	0
TCGA-AR-A251	FEMALE	51	Positive	Negative	Negative	T2	T_Other	N2	Positive	M0	Negative	Stage III	Stage IIIA	enrollment	LIVING	1373	NA	0	1373	NA	Luminal A	0	1	1	0
TCGA-AR-A252	FEMALE	50	Positive	Positive	Negative	T1	T1	N0	Negative	M0	Negative	Stage I	Stage I	enrollment	LIVING	1236	NA	0	1236	NA	Luminal A	0	1	1	0
TCGA-AR-A254	FEMALE	50	Positive	Positive	Positive	T2	T_Other	N2	Positive	M0	Negative	Stage III	Stage IIIA	enrollment	LIVING	1212	NA	0	1212	NA	Luminal B	0	1	1	0
TCGA-AR-A255	FEMALE	62	Positive	Positive	Positive	T1	T1	N0	Negative	M0	Negative	Stage I	Stage I	enrollment	LIVING	1058	NA	0	1058	NA	Luminal B	0	1	1	0
TCGA-AR-A256	FEMALE	45	Negative	Negative	Negative	T2	T_Other	N0	Negative	M0	Negative	Stage II	Stage IIA	enrollment	DECEASED	2854	2854	1	2854	NA	Basal-like	0	1	1	0
TCGA-AR-A2LE	FEMALE	69	Positive	Negative	[Not Evaluated]	T1	T1	N0	Negative	M0	Negative	Stage I	NA	NA	Living	3913	[Not Applicable]	NA	NA	NA	NA	0	1	1	0
TCGA-AR-A2LH	FEMALE	55	Negative	Negative	Equivocal	T3	T_Other	N3	Positive	M0	Negative	Stage III	NA	NA	DECEASED	[Not Available]	616	NA	NA	NA	NA	0	1	1	0
TCGA-AR-A2LJ	FEMALE	40	Positive	Positive	Positive	T3	T_Other	N1	Positive	MX	Positive	Stage IIIA	NA	NA	Living	1359	[Not Applicable]	NA	NA	NA	Luminal B	0	1	1	0
TCGA-AR-A2LK	FEMALE	62	Positive	Positive	Equivocal	T3	T_Other	N2	Positive	M0	Negative	Stage III	NA	NA	Living	1304	[Not Applicable]	NA	NA	NA	NA	0	1	1	0
TCGA-AR-A2LL	FEMALE	70	Positive	Positive	Equivocal	T3	T_Other	N0	Negative	M0	Negative	Stage IIB	NA	NA	Living	224	[Not Applicable]	NA	NA	NA	NA	0	1	1	0
TCGA-AR-A2LM	FEMALE	49	Positive	Positive	[Not Evaluated]	T1	T1	N1	Positive	M0	Negative	Stage II	NA	NA	Living	1218	[Not Applicable]	NA	NA	NA	NA	0	1	1	0
TCGA-AR-A2LN	FEMALE	65	Positive	Positive	Negative	T2	T_Other	N0	Negative	M0	Negative	Stage IIA	NA	NA	Living	520	[Not Applicable]	NA	NA	NA	Luminal A	0	1	1	0
TCGA-AR-A2LO	FEMALE	46	Positive	Positive	Equivocal	T2	T_Other	N1	Positive	M0	Negative	Stage IIB	NA	NA	Living	633	[Not Applicable]	NA	NA	NA	NA	0	1	1	0
TCGA-AR-A2LQ	FEMALE	59	Positive	Positive	Negative	T3	T_Other	N0	Negative	M0	Negative	Stage IIB	NA	NA	Living	516	[Not Applicable]	NA	NA	NA	Luminal A	0	1	1	0
TCGA-AR-A2LR	FEMALE	49	Negative	Negative	Negative	T1	T1	N0	Negative	M0	Negative	Stage I	NA	NA	Living	620	[Not Applicable]	NA	NA	NA	Basal-like	0	1	1	0
TCGA-AR-A5QM	FEMALE	62	Positive	Positive	Equivocal	T2	T_Other	N0	Negative	M0	Negative	Stage IIA	NA	NA	Living	1440	[Not Applicable]	NA	NA	NA	NA	0	1	1	0
TCGA-AR-A5QN	FEMALE	68	Positive	Positive	Positive	T2	T_Other	N3	Positive	M0	Negative	Stage IIIC	NA	NA	Living	396	[Not Applicable]	NA	NA	NA	Luminal B	0	1	1	0
TCGA-AR-A5QP	FEMALE	54	Positive	Positive	Equivocal	T2	T_Other	N1	Positive	M0	Negative	Stage IIB	NA	NA	Living	439	[Not Applicable]	NA	NA	NA	NA	0	1	1	0
TCGA-AR-A5QQ	FEMALE	68	Negative	Negative	Negative	T3	T_Other	N1	Positive	M0	Negative	Stage IIIA	NA	NA	DECEASED	[Not Available]	322	NA	NA	NA	Basal-like	0	1	1	0
TCGA-B6-A0I1	FEMALE	73	Negative	Negative	[Not Evaluated]	T2	T_Other	N0	Negative	M0	Negative	Stage IIA	NA	NA	DECEASED	[Not Available]	2361	NA	NA	NA	NA	0	1	1	0
TCGA-B6-A0I2	FEMALE	45	Performed but Not Available	Performed but Not Available	Negative	T1	T1	N0	Negative	M0	Negative	Stage IA	Stage I	followup	LIVING	4360	NA	0	4360	Basal-like	Basal-like	1	1	1	0
TCGA-B6-A0I5	FEMALE	49	Positive	Positive	Negative	T2	T_Other	N1	Positive	M0	Negative	Stage IIB	No_Conversion	followup	LIVING	4549	NA	0	4549	Luminal A	Luminal A	1	1	1	0
TCGA-B6-A0I6	FEMALE	49	Negative	Negative	Not Available	T1	T1	N1	Positive	M0	Negative	Stage IIA	No_Conversion	followup	DECEASED	991	997	1	997	Basal-like	Basal-like	1	0	1	0
TCGA-B6-A0I8	FEMALE	46	Not Performed	Not Performed	Not Available	T1	T1	N0	Negative	M0	Negative	[Not Available]	No_Conversion	followup	DECEASED	749	749	1	749	Luminal A	Luminal A	1	0	1	0
TCGA-B6-A0I9	FEMALE	62	Indeterminate	Positive	Positive	T3	T_Other	N0	Negative	M1	Positive	Stage IV	No_Conversion	followup	DECEASED	369	369	1	369	HER2	HER2	1	1	1	0
TCGA-B6-A0IA	FEMALE	51	Positive	Positive	Negative	T2	T_Other	N0	Negative	M0	Negative	Stage IIA	Stage IIA	followup	LIVING	6718	NA	0	6718	Luminal A	Luminal A	1	1	1	0
TCGA-B6-A0IB	FEMALE	64	Positive	Positive	Negative	T3	T_Other	N3	Positive	M1	Positive	Stage IV	No_Conversion	followup	DECEASED	3941	3941	1	3941	Luminal B	Luminal A	1	1	1	0
TCGA-B6-A0IC	FEMALE	90	Positive	Positive	Negative	T2	T_Other	N0	Negative	NA	NA	[Not Available]	No_Conversion	followup	DECEASED	1542	1542	1	1542	Luminal B	Luminal A	1	1	1	0
TCGA-B6-A0IE	FEMALE	38	Negative	Negative	Negative	TX	NA	N1	Positive	M0	Negative	[Not Available]	No_Conversion	followup	DECEASED	1998	1998	1	1998	Normal-like	Basal-like	1	1	1	0
TCGA-B6-A0IG	FEMALE	50	Positive	Positive	Not Available	T2	T_Other	N1	Positive	M0	Negative	Stage IIB	No_Conversion	followup	DECEASED	4456	4456	1	4456	Luminal A	Luminal A	1	1	1	0
TCGA-B6-A0IH	FEMALE	81	Positive	Positive	Negative	T3	T_Other	N1	Positive	M0	Negative	Stage IIIA	Stage IIIA	followup	DECEASED	[Not Available]	3418	1	3418	Luminal A	Luminal A	1	1	1	0
TCGA-B6-A0IJ	FEMALE	42	Positive	Positive	Negative	T3	T_Other	N0	Negative	M0	Negative	Stage IIB	Stage IIB	followup	LIVING	5383	NA	0	5383	Basal-like	Luminal A	1	1	1	0
TCGA-B6-A0IK	FEMALE	63	Negative	Negative	Negative	T4	T_Other	N1	Positive	M0	Negative	Stage IIIB	No_Conversion	followup	DECEASED	571	571	1	571	HER2	Basal-like	1	1	1	0
TCGA-B6-A0IM	FEMALE	75	Positive	Positive	Negative	T3	T_Other	N0	Negative	M0	Negative	Stage IIB	Stage IIB	followup	LIVING	3836	NA	0	3836	Luminal B	Luminal A	1	1	1	0
TCGA-B6-A0IN	FEMALE	45	Positive	Negative	Not Available	T1	T1	N0	Negative	NA	NA	[Not Available]	No_Conversion	followup	DECEASED	2573	2573	1	2573	Luminal A	Luminal A	1	1	1	0
TCGA-B6-A0IO	FEMALE	66	Positive	Indeterminate	Negative	T2	T_Other	N0	Negative	M0	Negative	Stage IIA	Stage IIA	followup	LIVING	3350	NA	0	3350	Luminal A	Luminal A	1	1	1	0
TCGA-B6-A0IP	FEMALE	74	Positive	Positive	Negative	T1	T1	N0	Negative	M0	Negative	Stage IA	Stage I	followup	LIVING	3374	NA	0	3374	Luminal A	Luminal A	1	1	1	0
TCGA-B6-A0IQ	FEMALE	40	Negative	Negative	Negative	T3	T_Other	N1	Positive	M0	Negative	Stage IIIA	No_Conversion	followup	LIVING	4284	NA	0	4284	Basal-like	Basal-like	1	1	1	0
TCGA-B6-A0RE	FEMALE	61	Negative	Negative	Negative	TX	NA	N0	Negative	M0	Negative	[Not Available]	No_Conversion	followup	LIVING	6434	NA	0	6434	Basal-like	Basal-like	1	1	1	0
TCGA-B6-A0RG	FEMALE	26	Negative	Negative	Negative	T3	T_Other	N0	Negative	M0	Negative	Stage IIB	Stage IIB	followup	LIVING	2082	NA	0	2082	Luminal A	Basal-like	1	1	1	0
TCGA-B6-A0RH	FEMALE	51	Positive	Positive	Positive	T2	T_Other	N0	Negative	M0	Negative	Stage IIA	Stage IIA	followup	LIVING	5748	NA	0	5748	HER2	Luminal B	1	1	1	0
TCGA-B6-A0RI	FEMALE	44	Positive	Positive	Negative	T4	T_Other	N1	Positive	M0	Negative	Stage IIIB	No_Conversion	followup	LIVING	7125	NA	0	7125	Luminal A	Luminal A	1	1	1	0
TCGA-B6-A0RL	FEMALE	60	Positive	Positive	Negative	T2	T_Other	N0	Negative	M0	Negative	Stage IIA	Stage IIA	followup	DECEASED	2469	2469	1	2469	Luminal B	Luminal A	1	1	0	0
TCGA-B6-A0RM	FEMALE	57	Positive	Positive	Negative	TX	NA	N0	Negative	NA	NA	[Not Available]	No_Conversion	followup	DECEASED	2373	2373	1	2373	Luminal A	Luminal A	1	1	0	0
TCGA-B6-A0RN	FEMALE	60	Negative	Negative	Negative	T1	T1	N0	Negative	M0	Negative	Stage IA	Stage I	followup	LIVING	5261	NA	0	5261	Luminal A	Basal-like	1	1	1	0
TCGA-B6-A0RO	FEMALE	71	Positive	Positive	Negative	T4	T_Other	N1	Positive	M0	Negative	Stage IIIB	No_Conversion	followup	LIVING	4928	NA	0	4928	Luminal A	Luminal A	1	1	1	0
TCGA-B6-A0RP	FEMALE	73	Positive	Positive	Negative	T2	T_Other	N1	Positive	M0	Negative	Stage IIIB	No_Conversion	followup	DECEASED	3126	3126	1	3126	Luminal A	Luminal A	1	1	1	0
TCGA-B6-A0RQ	FEMALE	68	Positive	Positive	Negative	T3	T_Other	N0	Negative	M0	Negative	Stage IIB	Stage IIB	followup	DECEASED	[Not Available]	4273	1	4273	Luminal A	Luminal A	1	1	1	0
TCGA-B6-A0RS	FEMALE	38	Negative	Negative	Negative	T2	T_Other	N0	Negative	M0	Negative	Stage IIA	Stage IIA	followup	DECEASED	3062	3062	1	3062	HER2	Basal-like	1	1	0	0
TCGA-B6-A0RT	FEMALE	39	Negative	Negative	Negative	T3	T_Other	N1	Positive	M0	Negative	Stage IIIA	No_Conversion	followup	LIVING	2721	NA	0	2721	Basal-like	Basal-like	1	1	1	0
TCGA-B6-A0RU	FEMALE	49	Negative	Negative	Negative	T1	T1	N0	Negative	M0	Negative	Stage IA	Stage I	followup	LIVING	3991	NA	0	3991	Basal-like	Basal-like	1	1	1	0
TCGA-B6-A0RV	FEMALE	42	Positive	Positive	Negative	T3	T_Other	N2	Positive	M0	Negative	Stage IIIA	No_Conversion	followup	LIVING	4788	NA	0	4788	Luminal A	Luminal A	1	1	1	0
TCGA-B6-A0WS	FEMALE	58	Positive	Positive	Negative	T1	T1	N0	Negative	M0	Negative	[Not Available]	Stage I	followup	DECEASED	[Not Available]	2965	1	2965	Luminal A	Luminal A	1	1	1	0
TCGA-B6-A0WT	FEMALE	61	Positive	Positive	Negative	T2	T_Other	N1	Positive	M0	Negative	Stage IIB	No_Conversion	followup	LIVING	5739	NA	0	5739	Luminal A	Luminal A	1	1	1	0
TCGA-B6-A0WV	FEMALE	67	Positive	Positive	Negative	T2	T_Other	N1	Positive	M0	Negative	Stage IIB	No_Conversion	followup	DECEASED	2422	2422	1	2422	Luminal B	Luminal A	1	1	1	0
TCGA-B6-A0WW	FEMALE	58	Positive	Positive	Negative	T2	T_Other	N1	Positive	NA	NA	[Not Available]	No_Conversion	followup	DECEASED	546	557	1	557	Luminal B	Luminal A	1	1	1	0
TCGA-B6-A0WX	FEMALE	40	Negative	Negative	Negative	T3	T_Other	N1	Positive	M0	Negative	Stage IIIA	No_Conversion	followup	DECEASED	653	653	1	653	Basal-like	Basal-like	1	1	1	0
TCGA-B6-A0WY	FEMALE	40	Positive	Negative	Negative	T3	T_Other	N1	Positive	M0	Negative	Stage IIIA	No_Conversion	followup	DECEASED	3410	3460	1	3460	Luminal A	Luminal A	1	1	1	0
TCGA-B6-A0WZ	FEMALE	50	Positive	Positive	Negative	T2	T_Other	N1	Positive	M0	Negative	Stage IIB	No_Conversion	followup	LIVING	3941	NA	0	3941	Luminal A	Luminal A	1	1	1	0
TCGA-B6-A0X0	FEMALE	54	Positive	Positive	Negative	T1	T1	N0	Negative	M0	Negative	Stage IA	Stage I	followup	DECEASED	[Not Available]	3945	1	3945	Luminal A	Luminal A	1	1	1	0
TCGA-B6-A0X1	FEMALE	48	Negative	Negative	Not Available	T2	T_Other	N2	Positive	M1	Positive	Stage IV	No_Conversion	followup	LIVING	5671	NA	0	5671	Basal-like	Basal-like	1	1	1	0
TCGA-B6-A0X4	FEMALE	62	Positive	Positive	Negative	T2	T_Other	N1	Positive	M0	Negative	Stage IIB	No_Conversion	followup	DECEASED	776	859	1	859	Luminal A	Luminal A	1	1	1	0
TCGA-B6-A0X5	FEMALE	61	Positive	Positive	Negative	T2	T_Other	N1	Positive	M0	Negative	Stage IIB	No_Conversion	followup	DECEASED	2097	2097	1	2097	Luminal B	Luminal A	1	1	1	0
TCGA-B6-A0X7	FEMALE	62	Positive	Positive	Negative	T1	T1	N0	Negative	NA	NA	[Not Available]	No_Conversion	enrollment	DECEASED	1791	1791	1	1791	Luminal A	Luminal A	1	1	1	0
TCGA-B6-A1KC	FEMALE	67	Positive	Negative	Not Available	T2	T_Other	N1	Positive	M0	Negative	Stage IIA	Stage IIB	followup	LIVING	1326	NA	0	1326	NA	Luminal A	0	1	1	0
TCGA-B6-A1KF	FEMALE	68	Negative	Negative	Positive	T2	T_Other	N1	Positive	M0	Negative	Stage IIB	Stage IIB	followup	LIVING	3088	NA	0	3088	NA	HER2	0	1	1	0
TCGA-B6-A1KI	FEMALE	63	Positive	Positive	Negative	T1	T1	N0	Negative	M0	Negative	Stage I	Stage I	followup	LIVING	2236	NA	0	2236	NA	Luminal A	0	1	1	0
TCGA-B6-A1KN	FEMALE	57	Negative	Negative	Positive	T4	T_Other	N1	Positive	M0	Negative	Stage IIIB	Stage IIIC	followup	LIVING	4233	NA	0	4233	NA	HER2	0	1	1	0
TCGA-B6-A2IU	FEMALE	62	Positive	Positive	[Not Evaluated]	T2	T_Other	N0	Negative	M0	Negative	Stage IIA	NA	NA	Living	4840	[Not Applicable]	NA	NA	NA	NA	0	1	1	0
TCGA-B6-A3ZX	NA	NA	NA	NA	NA	NA	T_Other	NA	Positive	NA	Positive	NA	NA	NA	NA	NA	NA	NA	NA	NA	NA	NA	1	NA	NA
TCGA-B6-A400	NA	NA	NA	NA	NA	NA	T_Other	NA	Positive	NA	Positive	NA	NA	NA	NA	NA	NA	NA	NA	NA	NA	NA	1	NA	NA
TCGA-B6-A401	FEMALE	47	Positive	Positive	Negative	T1c	T_Other	N1a	Positive	M0	Negative	Stage IIA	NA	NA	Living	1989	[Not Applicable]	NA	NA	NA	Luminal A	0	1	1	0
TCGA-B6-A402	FEMALE	47	Negative	Negative	Negative	T1c	T_Other	N0 (i-)	Positive	M0	Negative	Stage I	NA	NA	Living	1651	[Not Applicable]	NA	NA	NA	Basal-like	0	1	1	0
TCGA-B6-A408	FEMALE	55	Positive	Positive	Equivocal	T2	T_Other	N3a	Positive	M0	Negative	Stage IIIC	NA	NA	Living	1519	[Not Applicable]	NA	NA	NA	NA	0	1	1	0
TCGA-B6-A409	NA	NA	NA	NA	NA	NA	T_Other	NA	Positive	NA	Positive	NA	NA	NA	NA	NA	NA	NA	NA	NA	NA	NA	1	NA	NA
TCGA-B6-A40B	FEMALE	76	Positive	Positive	Negative	T1b	T_Other	N0 (i-)	Positive	M0	Negative	Stage I	NA	NA	Living	2521	[Not Applicable]	NA	NA	NA	Luminal A	0	1	1	0
TCGA-B6-A40C	FEMALE	51	Positive	Positive	Negative	T3	T_Other	N0 (i-)	Positive	M0	Negative	Stage IIB	NA	NA	Living	1673	[Not Applicable]	NA	NA	NA	Luminal A	0	1	1	0
TCGA-BH-A0AU	FEMALE	45	Positive	Positive	Negative	T2	T_Other	N0	Negative	M0	Negative	Stage IIA	Stage IIA	enrollment	LIVING	746	NA	0	746	Luminal B	Luminal A	1	1	1	0
TCGA-BH-A0AV	FEMALE	52	Negative	Negative	Negative	T1	T1	N0	Negative	M0	Negative	Stage I	Stage I	enrollment	LIVING	1180	NA	0	1180	Basal-like	Basal-like	1	1	1	1
TCGA-BH-A0AW	FEMALE	56	Positive	Negative	Positive	T1	T1	N1	Positive	M0	Negative	Stage IIA	No_Conversion	followup	LIVING	622	NA	0	622	HER2	Luminal B	1	1	1	0
TCGA-BH-A0AY	FEMALE	62	Positive	Positive	Negative	T2	T_Other	N0	Negative	M0	Negative	Stage IIA	Stage IIA	followup	LIVING	777	NA	0	777	Luminal B	Luminal A	1	1	1	0
TCGA-BH-A0AZ	FEMALE	47	Positive	Positive	Negative	T3	T_Other	N1	Positive	M0	Negative	Stage IIIA	Stage IIIA	enrollment	LIVING	867	NA	0	867	Luminal A	Luminal A	1	1	1	0
TCGA-BH-A0B0	FEMALE	56	Positive	Positive	Negative	T1	T1	N0	Negative	M0	Negative	Stage I	Stage I	enrollment	LIVING	1427	NA	0	1427	Luminal A	Luminal A	1	1	1	0
TCGA-BH-A0B1	FEMALE	66	Positive	Positive	Negative	T2	T_Other	N1	Positive	M0	Negative	Stage IIB	No_Conversion	followup	LIVING	1148	NA	0	1148	Luminal A	Luminal A	1	0	1	1
TCGA-BH-A0B2	FEMALE	43	Positive	Positive	Negative	T1	T1	N0	Negative	M0	Negative	Stage I	Stage I	enrollment	LIVING	1242	NA	0	1242	NA	Luminal A	1	1	0	0
TCGA-BH-A0B3	FEMALE	53	Negative	Negative	Negative	T2	T_Other	N1	Positive	M0	Negative	Stage IIB	No_Conversion	followup	LIVING	1203	NA	0	1203	Basal-like	Basal-like	1	1	1	1
TCGA-BH-A0B4	MALE	65	Positive	Positive	Positive	T2	T_Other	N2	Positive	M0	Negative	Stage IIIA	No_Conversion	followup	LIVING	1191	NA	0	1191	Luminal A	Luminal B	1	1	1	1
TCGA-BH-A0B5	FEMALE	40	Positive	Positive	Negative	T2	T_Other	N2	Positive	M0	Negative	Stage IIIA	Stage IIIA	enrollment	LIVING	1471	NA	0	1471	Luminal B	Luminal A	1	1	1	0
TCGA-BH-A0B6	FEMALE	47	Positive	Positive	Positive	T1c	T_Other	N0	Negative	M0	Negative	Stage I	NA	NA	Living	1732	[Not Applicable]	NA	NA	NA	Luminal B	0	1	1	0
TCGA-BH-A0B7	FEMALE	42	Positive	Positive	Positive	T2	T_Other	N1	Positive	M0	Negative	Stage IIB	Stage IIB	enrollment	LIVING	1733	NA	0	1733	HER2	Luminal B	1	1	1	0
TCGA-BH-A0B8	FEMALE	64	Positive	Positive	Negative	T1	T1	N0	Negative	M0	Negative	Stage IB	Stage I	followup	LIVING	1569	NA	0	1569	Luminal A	Luminal A	1	0	1	0
TCGA-BH-A0B9	FEMALE	44	Negative	Negative	Negative	T1	T1	N0	Negative	M0	Negative	Stage IA	Stage I	followup	LIVING	1572	NA	0	1572	Basal-like	Basal-like	1	1	1	1
TCGA-BH-A0BA	FEMALE	51	Positive	Positive	Negative	T3	T_Other	N3	Positive	M0	Negative	Stage IIIC	No_Conversion	followup	LIVING	1132	NA	0	1132	Luminal A	Luminal A	1	1	1	1
TCGA-BH-A0BC	FEMALE	60	Positive	Positive	Negative	T2	T_Other	N3	Positive	M0	Negative	Stage IIIC	No_Conversion	followup	LIVING	974	NA	0	974	Luminal A	Luminal A	1	1	1	1
TCGA-BH-A0BD	FEMALE	47	Positive	Positive	Negative	T1	T1	N1	Positive	M0	Negative	Stage IIA	No_Conversion	followup	LIVING	554	NA	0	554	Luminal B	Luminal A	1	1	1	0
TCGA-BH-A0BF	FEMALE	56	Positive	Positive	Negative	T2	T_Other	N1	Positive	M0	Negative	Stage IIB	Stage IIB	enrollment	LIVING	781	NA	0	781	Luminal B	Luminal A	1	1	1	0
TCGA-BH-A0BG	FEMALE	73	Negative	Negative	Negative	T1	T1	N0	Negative	M0	Negative	Stage I	Stage I	enrollment	LIVING	756	NA	0	756	Basal-like	Basal-like	1	1	1	0
TCGA-BH-A0BJ	FEMALE	41	Positive	Positive	Negative	T2	T_Other	N1	Positive	M0	Negative	Stage IIB	No_Conversion	followup	LIVING	660	NA	0	660	Luminal A	Luminal A	1	1	1	1
TCGA-BH-A0BL	FEMALE	35	Negative	Negative	Negative	T1	T1	N0	Negative	M0	Negative	Stage I	Stage I	enrollment	LIVING	1339	NA	0	1339	Basal-like	Basal-like	1	1	1	0
TCGA-BH-A0BM	FEMALE	54	Positive	Negative	Negative	T2	T_Other	N1	Positive	M0	Negative	Stage IIB	No_Conversion	enrollment	LIVING	1117	NA	0	1117	Luminal A	Luminal A	1	1	1	1
TCGA-BH-A0BO	FEMALE	54	Positive	Positive	Negative	T1	T1	N0	Negative	M0	Negative	Stage I	Stage I	enrollment	LIVING	1085	NA	0	1085	Luminal A	Luminal A	1	1	1	0
TCGA-BH-A0BP	FEMALE	76	Positive	Positive	Negative	T1	T1	N0	Negative	M0	Negative	Stage I	Stage I	enrollment	LIVING	1481	NA	0	1481	Luminal A	Luminal A	1	1	1	0
TCGA-BH-A0BQ	FEMALE	39	Positive	Positive	Negative	T1	T1	N0	Negative	M0	Negative	Stage I	Stage I	enrollment	LIVING	826	NA	0	826	Luminal A	Luminal A	1	1	1	0
TCGA-BH-A0BR	FEMALE	59	Positive	Positive	Negative	T1	T1	N0	Negative	M0	Negative	Stage I	Stage I	enrollment	LIVING	1632	NA	0	1632	Luminal A	Luminal A	1	1	1	0
TCGA-BH-A0BS	FEMALE	55	Positive	Positive	Negative	T3	T_Other	N1	Positive	M0	Negative	Stage IIIA	Stage IIIA	enrollment	LIVING	1640	NA	0	1640	Luminal A	Luminal A	1	1	1	0
TCGA-BH-A0BT	FEMALE	56	Positive	Positive	Negative	T1	T1	N1	Positive	M0	Negative	Stage IIA	Stage IIA	enrollment	LIVING	1386	NA	0	1386	Luminal A	Luminal A	1	1	1	0
TCGA-BH-A0BV	FEMALE	78	Positive	Positive	Negative	T2	T_Other	N1	Positive	M0	Negative	Stage IIB	No_Conversion	followup	LIVING	1519	NA	0	1519	Luminal A	Luminal A	1	1	1	1
TCGA-BH-A0BW	FEMALE	71	Negative	Negative	Negative	T1	T1	N0	Negative	M0	Negative	Stage I	Stage I	enrollment	LIVING	355	NA	0	355	Basal-like	Basal-like	1	1	1	0
TCGA-BH-A0BZ	FEMALE	59	Positive	Positive	Negative	T3	T_Other	N1	Positive	M0	Negative	Stage IIIA	Stage IIIA	enrollment	LIVING	1492	NA	0	1492	Luminal B	Luminal A	1	1	1	0
TCGA-BH-A0C0	FEMALE	62	Positive	Positive	Positive	T1	T1	N1	Positive	M0	Negative	Stage IIA	No_Conversion	followup	LIVING	1270	NA	0	1270	Luminal B	Luminal B	1	1	1	1
TCGA-BH-A0C1	FEMALE	61	Positive	Positive	Negative	T3	T_Other	N2	Positive	M0	Negative	Stage IIIA	Stage IIIA	enrollment	LIVING	1338	NA	0	1338	Luminal A	Luminal A	1	1	1	0
TCGA-BH-A0C3	FEMALE	47	Positive	Negative	Negative	T1	T1	N0	Negative	M0	Negative	Stage I	Stage I	enrollment	LIVING	1464	NA	0	1464	Luminal B	Luminal A	1	1	1	0
TCGA-BH-A0C7	FEMALE	48	Positive	Negative	Positive	T2	T_Other	N1	Positive	M0	Negative	Stage IIB	Stage IIB	enrollment	LIVING	1305	NA	0	1305	Luminal B	Luminal B	1	1	1	0
TCGA-BH-A0DD	MALE	58	Positive	Positive	Positive	T2	T_Other	N1	Positive	M0	Negative	Stage IIB	Stage IIB	enrollment	LIVING	1393	NA	0	1393	Luminal B	Luminal B	1	1	1	0
TCGA-BH-A0DE	FEMALE	62	Positive	Positive	Negative	T2	T_Other	N0	Negative	M0	Negative	Stage IIA	Stage IIA	enrollment	LIVING	948	NA	0	948	Luminal A	Luminal A	1	1	1	0
TCGA-BH-A0DG	FEMALE	30	Positive	Negative	Negative	T2	T_Other	N0	Negative	M0	Negative	Stage IIA	Stage IIA	enrollment	LIVING	713	NA	0	713	Luminal A	Luminal A	1	1	1	0
TCGA-BH-A0DH	FEMALE	63	Positive	Positive	Negative	T2	T_Other	N1	Positive	M0	Negative	Stage IIB	No_Conversion	followup	LIVING	1156	NA	0	1156	Luminal A	Luminal A	1	1	1	1
TCGA-BH-A0DI	FEMALE	63	Positive	Positive	Negative	T2	T_Other	N1	Positive	M0	Negative	Stage IIB	Stage IIB	enrollment	LIVING	673	NA	0	673	Luminal A	Luminal A	1	1	1	0
TCGA-BH-A0DK	FEMALE	49	Positive	Positive	Negative	T2	T_Other	N0	Negative	M0	Negative	Stage IIA	Stage IIA	followup	LIVING	423	NA	0	423	Luminal A	Luminal A	1	1	1	1
TCGA-BH-A0DL	FEMALE	64	Positive	Negative	Negative	T2	T_Other	N0	Negative	M0	Negative	Stage IIA	Stage IIA	enrollment	LIVING	1467	NA	0	1467	Basal-like	Luminal A	1	1	1	0
TCGA-BH-A0DO	FEMALE	78	Positive	Positive	Negative	T1	T1	N0	Negative	M0	Negative	Stage I	Stage I	enrollment	LIVING	525	NA	0	525	Luminal A	Luminal A	1	1	1	0
TCGA-BH-A0DP	FEMALE	60	Positive	Positive	Negative	T3	T_Other	N0	Negative	M0	Negative	Stage IIB	Stage IIB	followup	LIVING	476	NA	0	476	Luminal A	Luminal A	1	1	1	0
TCGA-BH-A0DQ	FEMALE	42	Positive	Positive	Negative	T2	T_Other	N1	Positive	M0	Negative	Stage IIB	No_Conversion	followup	LIVING	98	NA	0	98	Luminal A	Luminal A	1	1	1	0
TCGA-BH-A0DS	FEMALE	71	Positive	Positive	Negative	T2	T_Other	N2	Positive	M0	Negative	Stage IIIA	No_Conversion	followup	LIVING	77	NA	0	77	Luminal A	Luminal A	1	1	1	1
TCGA-BH-A0DT	FEMALE	41	Positive	Positive	Negative	T1	T1	N1	Positive	M0	Negative	Stage IIA	Stage IIA	enrollment	LIVING	1170	NA	0	1170	Luminal A	Luminal A	1	1	1	0
TCGA-BH-A0DV	FEMALE	54	Positive	Positive	Negative	T2	T_Other	N2	Positive	M0	Negative	Stage IIIA	Stage IIIA	enrollment	LIVING	1374	NA	0	1374	NA	Luminal A	1	1	1	1
TCGA-BH-A0DX	FEMALE	62	Positive	Positive	Negative	T1	T1	N0	Negative	M0	Negative	Stage I	Stage I	enrollment	LIVING	1442	NA	0	1442	Luminal A	Luminal A	1	1	1	0
TCGA-BH-A0DZ	FEMALE	43	Positive	Positive	Positive	T2	T_Other	N1	Positive	M0	Negative	Stage IIB	No_Conversion	followup	LIVING	495	NA	0	495	HER2	Luminal B	1	1	1	0
TCGA-BH-A0E0	FEMALE	38	Negative	Negative	Negative	T3	T_Other	N3	Positive	M0	Negative	Stage IIIC	No_Conversion	followup	LIVING	133	NA	0	133	Basal-like	Basal-like	1	1	1	1
TCGA-BH-A0E1	FEMALE	52	Positive	Positive	Negative	T2	T_Other	N1	Positive	M0	Negative	Stage IIB	No_Conversion	followup	LIVING	477	NA	0	477	Luminal A	Luminal A	1	1	1	1
TCGA-BH-A0E2	FEMALE	49	Positive	Positive	Negative	T2	T_Other	N2	Positive	M0	Negative	Stage IIIA	No_Conversion	followup	LIVING	435	NA	0	435	Luminal A	Luminal A	1	1	1	1
TCGA-BH-A0E6	FEMALE	69	Negative	Negative	Negative	T1	T1	N0	Negative	M0	Negative	Stage IA	Stage I	followup	LIVING	292	NA	0	292	Basal-like	Basal-like	1	1	1	1
TCGA-BH-A0E7	FEMALE	79	Positive	Positive	Negative	T2	T_Other	N1	Positive	M0	Negative	Stage IIB	No_Conversion	followup	LIVING	1362	NA	0	1362	Luminal A	Luminal A	1	1	1	0
TCGA-BH-A0E9	FEMALE	53	Positive	Positive	Negative	T2	T_Other	N1	Positive	M0	Negative	Stage IIB	Stage IIB	enrollment	LIVING	1405	NA	0	1405	Luminal A	Luminal A	1	1	1	0
TCGA-BH-A0EA	FEMALE	72	Positive	Positive	Negative	T1	T1	N1	Positive	M0	Negative	Stage IIA	Stage IIA	enrollment	DECEASED	831	993	1	993	Luminal A	Luminal A	1	1	1	1
TCGA-BH-A0EB	FEMALE	69	Positive	Positive	Negative	T1	T1	N0	Negative	M0	Negative	Stage IA	Stage I	followup	LIVING	745	NA	0	745	Luminal A	Luminal A	1	1	1	0
TCGA-BH-A0EE	FEMALE	68	Negative	Negative	Positive	T3	T_Other	N0	Negative	M0	Negative	Stage IIB	Stage IIB	followup	LIVING	943	NA	0	943	HER2	HER2	1	1	1	1
TCGA-BH-A0EI	FEMALE	51	Positive	Positive	Negative	T1	T1	N1	Positive	M0	Negative	Stage IIA	Stage IIA	enrollment	LIVING	743	NA	0	743	Luminal A	Luminal A	1	1	1	0
TCGA-BH-A0GY	FEMALE	67	Positive	Positive	Negative	T2	T_Other	N1	Positive	M0	Negative	Stage IIA	No_Conversion	followup	LIVING	923	NA	0	923	Luminal A	Luminal A	1	1	1	1
TCGA-BH-A0GZ	FEMALE	62	Positive	Positive	Negative	T1	T1	N1	Positive	M0	Negative	Stage IIA	No_Conversion	followup	LIVING	328	NA	0	328	Luminal A	Luminal A	1	1	1	0
TCGA-BH-A0H0	FEMALE	69	Positive	Positive	Negative	T1	T1	N0	Negative	M0	Negative	Stage IA	Stage I	followup	LIVING	461	NA	0	461	Luminal B	Luminal A	1	1	1	0
TCGA-BH-A0H3	FEMALE	46	Positive	Positive	Negative	T1	T1	N0	Negative	M0	Negative	Stage I	Stage I	enrollment	LIVING	1149	NA	0	1149	Luminal A	Luminal A	1	1	1	0
TCGA-BH-A0H5	FEMALE	45	Positive	Positive	Negative	T1	T1	N0	Negative	M0	Negative	Stage I	Stage I	enrollment	LIVING	1080	NA	0	1080	Luminal A	Luminal A	1	1	1	0
TCGA-BH-A0H6	FEMALE	82	Positive	Positive	Negative	T1	T1	N0	Negative	M0	Negative	Stage IA	No_Conversion	followup	LIVING	747	NA	0	747	Luminal A	Luminal A	1	1	1	0
TCGA-BH-A0H7	FEMALE	65	Positive	Positive	Negative	T1	T1	N2	Positive	M0	Negative	Stage IIIA	No_Conversion	followup	LIVING	701	NA	0	701	Luminal A	Luminal A	1	1	1	1
TCGA-BH-A0H9	FEMALE	69	Positive	Positive	Negative	T2	T_Other	N0	Negative	M0	Negative	Stage IIA	Stage IIA	followup	LIVING	1247	NA	0	1247	Luminal A	Luminal A	1	1	1	0
TCGA-BH-A0HA	FEMALE	31	Positive	Positive	Negative	T1	T1	N0	Negative	M0	Negative	Stage I	Stage I	enrollment	LIVING	856	NA	0	856	Luminal A	Luminal A	1	1	1	0
TCGA-BH-A0HB	FEMALE	55	Positive	Positive	Negative	T1	T1	N0	Negative	M0	Negative	Stage IA	Stage I	followup	LIVING	806	NA	0	806	Luminal A	Luminal A	1	1	1	0
TCGA-BH-A0HF	FEMALE	77	Positive	Positive	Negative	T1	T1	N0	Negative	M0	Negative	Stage IA	Stage I	followup	LIVING	727	NA	0	727	Luminal A	Luminal A	1	0	1	0
TCGA-BH-A0HI	FEMALE	78	Positive	Positive	Negative	T1	T1	N0	Negative	M0	Negative	Stage IA	Stage I	followup	LIVING	619	NA	0	619	Luminal A	Luminal A	1	1	1	0
TCGA-BH-A0HK	FEMALE	81	Positive	Negative	Negative	T2	T_Other	N1	Positive	M0	Negative	Stage IIB	No_Conversion	followup	LIVING	178	NA	0	178	Luminal A	Luminal A	1	1	1	0
TCGA-BH-A0HL	FEMALE	56	Positive	Positive	Negative	T2	T_Other	N1	Positive	M0	Negative	Stage IIB	No_Conversion	followup	LIVING	72	NA	0	72	Basal-like	Luminal A	0	0	1	1
TCGA-BH-A0HN	FEMALE	67	Positive	Positive	Negative	T1	T1	N0	Negative	M0	Negative	Stage IA	Stage I	followup	LIVING	516	NA	0	516	Basal-like	Luminal A	0	0	1	0
TCGA-BH-A0HO	FEMALE	48	Positive	Positive	Negative	T1	T1	N1	Positive	M0	Negative	Stage IIA	No_Conversion	followup	LIVING	76	NA	0	76	Luminal A	Luminal A	1	1	1	0
TCGA-BH-A0HP	FEMALE	65	Positive	Negative	Negative	T3	T_Other	N2	Positive	M0	Negative	Stage IIIA	No_Conversion	followup	LIVING	414	NA	0	414	Luminal A	Luminal A	1	1	1	1
TCGA-BH-A0HQ	FEMALE	56	Positive	Positive	Negative	T2	T_Other	N0	Negative	M0	Negative	Stage IIA	Stage IIA	followup	LIVING	1121	NA	0	1121	Luminal A	Luminal A	1	1	1	0
TCGA-BH-A0HU	FEMALE	52	Positive	Positive	Negative	T1	T1	N0	Negative	M0	Negative	Stage IA	Stage I	followup	LIVING	392	NA	0	392	Luminal B	Luminal A	1	1	1	1
TCGA-BH-A0HW	FEMALE	62	Positive	Negative	Negative	T1	T1	N0	Negative	M0	Negative	Stage IA	Stage I	followup	LIVING	1560	NA	0	1560	Luminal B	Luminal A	1	1	1	1
TCGA-BH-A0HX	FEMALE	54	Positive	Positive	Negative	T2	T_Other	N1	Positive	M0	Negative	Stage IIB	No_Conversion	followup	LIVING	829	NA	0	829	Luminal A	Luminal A	1	1	1	1
TCGA-BH-A0HY	FEMALE	60	Positive	Negative	Not Available	T1	T1	N0	Negative	M0	Negative	Stage I	Stage I	enrollment	LIVING	867	NA	0	867	HER2	HER2	1	1	1	1
TCGA-BH-A0RX	FEMALE	59	Negative	Negative	Negative	T2	T_Other	N0	Negative	M0	Negative	Stage IIA	Stage IIA	followup	LIVING	170	NA	0	170	Basal-like	Basal-like	1	1	1	1
TCGA-BH-A0W3	FEMALE	58	Positive	Positive	Negative	T1	T1	N1	Positive	M0	Negative	Stage IIA	No_Conversion	enrollment	LIVING	180	NA	0	180	Luminal B	Luminal A	1	1	1	0
TCGA-BH-A0W4	FEMALE	46	Positive	Positive	Negative	T2	T_Other	N0	Negative	M0	Negative	Stage IIA	Stage IIA	enrollment	LIVING	175	NA	0	175	Luminal A	Luminal A	1	1	1	0
TCGA-BH-A0W5	FEMALE	77	Positive	Positive	Negative	T1	T1	N1	Positive	M0	Negative	Stage IIA	No_Conversion	enrollment	LIVING	543	NA	0	543	Luminal A	Luminal A	1	1	1	0
TCGA-BH-A0W7	FEMALE	49	Positive	Positive	Negative	T1	T1	N0	Negative	M0	Negative	Stage IA	Stage I	enrollment	LIVING	558	NA	0	558	Luminal A	Luminal A	1	1	1	0
TCGA-BH-A0WA	FEMALE	82	Negative	Negative	Negative	T1	T1	N0	Negative	M0	Negative	Stage IA	Stage I	enrollment	LIVING	372	NA	0	372	Basal-like	Basal-like	1	1	1	0
TCGA-BH-A18F	FEMALE	50	Positive	Positive	Negative	T2	T_Other	N0	Negative	M0	Negative	Stage IIA	Stage IIA	enrollment	LIVING	268	NA	0	268	Luminal B	Luminal A	1	1	1	0
TCGA-BH-A18G	FEMALE	81	Negative	Negative	Negative	T1	T1	N0	Negative	M0	Negative	Stage X	No_Conversion	enrollment	LIVING	61	NA	0	61	Basal-like	Basal-like	1	1	1	0
TCGA-BH-A18H	FEMALE	63	Positive	Positive	Negative	T1	T1	N0	Negative	M0	Negative	Stage IB	Stage I	enrollment	LIVING	0	NA	0	0	Luminal A	Luminal A	1	1	1	0
TCGA-BH-A18I	FEMALE	53	Positive	Positive	Negative	T1	T1	N1	Positive	M0	Negative	Stage IIA	Stage IIA	enrollment	LIVING	220	NA	0	220	Luminal A	Luminal A	1	1	1	0
TCGA-BH-A18J	FEMALE	56	Positive	Positive	Negative	T4	T_Other	N2	Positive	M1	Positive	Stage IV	No_Conversion	enrollment	DECEASED	611	611	1	611	Luminal B	Luminal A	1	1	1	0
TCGA-BH-A18K	FEMALE	46	Positive	Positive	Negative	T1	T1	N0	Negative	M0	Negative	Stage I	Stage I	enrollment	DECEASED	2547	2762	1	2762	Basal-like	Luminal A	1	1	1	0
TCGA-BH-A18L	FEMALE	50	Positive	Positive	Not Available	T3	T_Other	N1	Positive	M0	Negative	Stage IIB	Stage IIIA	enrollment	DECEASED	372	811	1	811	Luminal B	Luminal B	1	1	1	0
TCGA-BH-A18M	FEMALE	39	Positive	Positive	Positive	T3	T_Other	N1	Positive	M0	Negative	Stage IIB	Stage IIIA	enrollment	DECEASED	2207	2207	1	2207	Luminal A	Luminal B	1	1	1	0
TCGA-BH-A18N	FEMALE	88	Positive	Positive	Negative	T2	T_Other	N1	Positive	M0	Negative	Stage IIA	No_Conversion	enrollment	DECEASED	1148	1148	1	1148	Luminal A	Luminal A	1	1	1	0
TCGA-BH-A18P	FEMALE	60	Positive	Negative	Negative	T1	T1	N0	Negative	M0	Negative	Stage I	Stage I	enrollment	DECEASED	921	921	1	921	HER2	Luminal A	1	1	1	0
TCGA-BH-A18Q	FEMALE	56	Negative	Negative	Negative	T2	T_Other	N1	Positive	M0	Negative	Stage IIB	No_Conversion	enrollment	DECEASED	1692	1692	1	1692	Basal-like	Basal-like	1	1	1	0
TCGA-BH-A18R	FEMALE	50	Indeterminate	Negative	Positive	T2	T_Other	N1	Positive	M0	Negative	Stage IB	No_Conversion	enrollment	DECEASED	1099	1141	1	1141	HER2	HER2	1	1	1	0
TCGA-BH-A18S	FEMALE	79	Positive	Positive	Not Available	T1	T1	N0	Negative	M0	Negative	Stage I	Stage I	enrollment	DECEASED	2009	2009	1	2009	Luminal A	Luminal A	1	1	1	0
TCGA-BH-A18T	FEMALE	70	Negative	Negative	Negative	T2	T_Other	N0	Negative	M0	Negative	Stage IIA	Stage IIA	enrollment	DECEASED	224	224	1	224	Luminal A	Basal-like	1	1	1	0
TCGA-BH-A18U	FEMALE	72	Positive	Positive	Positive	T2	T_Other	N2	Positive	M0	Negative	Stage IIIA	Stage IIIA	enrollment	DECEASED	1317	1563	1	1563	Luminal B	Luminal B	1	1	1	0
TCGA-BH-A18V	FEMALE	48	Negative	Negative	Negative	T2	T_Other	N1	Positive	M0	Negative	Stage IIB	No_Conversion	enrollment	DECEASED	1555	1555	1	1555	Basal-like	Basal-like	1	1	1	0
TCGA-BH-A1EN	FEMALE	78	Negative	Negative	Positive	T2	T_Other	N0	Negative	M0	Negative	Stage IIA	Stage IIA	enrollment	DECEASED	[Not Available]	2052	1	2052	NA	HER2	0	1	1	0
TCGA-BH-A1EO	FEMALE	68	Positive	Positive	Negative	T1	T1	N1	Positive	M0	Negative	Stage IIA	Stage IIA	enrollment	DECEASED	[Not Available]	2798	1	2798	Luminal A	Luminal A	1	1	1	0
TCGA-BH-A1ES	FEMALE	35	Positive	Positive	Negative	T2	T_Other	N1	Positive	M0	Negative	Stage IIB	Stage IIB	enrollment	DECEASED	[Not Available]	3462	1	3462	Luminal A	Luminal A	1	1	1	0
TCGA-BH-A1ET	FEMALE	55	Positive	Positive	Negative	T1	T1	N0	Negative	M0	Negative	Stage IIA	Stage I	enrollment	DECEASED	[Completed]	2520	1	2520	Luminal A	Luminal A	1	1	1	0
TCGA-BH-A1EU	FEMALE	83	Positive	Positive	Negative	T1	T1	N0	Negative	M0	Negative	Stage I	Stage I	enrollment	DECEASED	[Not Available]	1286	1	1286	Luminal A	Luminal A	1	1	1	0
TCGA-BH-A1EV	FEMALE	45	Positive	Positive	NA	NA	NA	NA	NA	NA	NA	NA	NA	enrollment	DECEASED	[Not Available]	365	1	365	HER2	HER2	1	1	1	0
TCGA-BH-A1EW	FEMALE	38	Negative	Negative	Negative	T2	T_Other	N1	Positive	M0	Negative	Stage IIA	No_Conversion	enrollment	DECEASED	[Not Available]	1694	1	1694	Luminal B	Basal-like	1	1	1	0
TCGA-BH-A1EX	FEMALE	67	Positive	Positive	Negative	T2	T_Other	N1	Positive	M0	Negative	Stage IIB	Stage IIB	enrollment	DECEASED	[Not Available]	1508	1	1508	NA	Luminal A	0	1	1	0
TCGA-BH-A1EY	FEMALE	79	Positive	Positive	Negative	T2	T_Other	N0	Negative	M0	Negative	Stage IIA	Stage IIA	enrollment	DECEASED	[Not Available]	538	1	538	NA	Luminal A	0	1	1	0
TCGA-BH-A1F0	FEMALE	80	Negative	Indeterminate	Negative	T1	T1	N1	Positive	M0	Negative	Stage IIA	Stage IIA	enrollment	DECEASED	[Not Available]	785	1	785	Basal-like	Basal-like	1	1	1	0
TCGA-BH-A1F2	FEMALE	53	Positive	Positive	Positive	T4	T_Other	N1	Positive	M0	Negative	Stage IIIB	Stage	enrollment	DECEASED	[Not Available]	959	1	959	NA	Luminal B	0	1	1	0
TCGA-BH-A1F5	FEMALE	62	Positive	Positive	NA	NA	NA	NA	NA	NA	NA	NA	NA	enrollment	DECEASED	[Not Available]	2712	1	2712	NA	NA	0	1	1	0
TCGA-BH-A1F6	FEMALE	51	Negative	Negative	NA	NA	NA	NA	NA	NA	NA	NA	NA	enrollment	DECEASED	[Not Available]	2965	1	2965	NA	NA	0	1	1	0
TCGA-BH-A1F8	FEMALE	90	Positive	Positive	Negative	T4	T_Other	N2	Positive	M0	Negative	Stage IIIB	Stage IIIC	enrollment	DECEASED	[Not Available]	749	1	749	NA	Luminal A	0	1	1	0
TCGA-BH-A1FB	FEMALE	60	Positive	Positive	Negative	T2	T_Other	N1	Positive	M0	Negative	Stage IIB	Stage IIB	enrollment	DECEASED	[Not Available]	3669	1	3669	NA	Luminal A	0	0	0	0
TCGA-BH-A1FC	FEMALE	78	Negative	Negative	Negative	T1	T1	N1	Positive	M0	Negative	Stage IIA	Stage IIA	enrollment	DECEASED	[Not Available]	3471	1	3471	NA	Basal-like	0	1	1	0
TCGA-BH-A1FD	FEMALE	68	Positive	Positive	Negative	T1	T1	N0	Negative	M0	Negative	Stage I	Stage I	enrollment	DECEASED	[Not Available]	1008	1	1008	NA	Luminal A	0	1	1	0
TCGA-BH-A1FE	FEMALE	31	Positive	Positive	Negative	T2	T_Other	N1	Positive	M0	Negative	Stage IIB	Stage IIB	enrollment	DECEASED	[Not Available]	2273	1	2273	NA	Luminal A	0	1	1	0
TCGA-BH-A1FG	FEMALE	88	Positive	Positive	Not Available	T1	T1	N0	Negative	M0	Negative	Stage I	Stage I	enrollment	DECEASED	[Not Available]	3738	1	3738	NA	Luminal A	0	1	1	0
TCGA-BH-A1FH	FEMALE	47	Positive	Negative	Negative	T2	T_Other	N1	Positive	M1	Positive	Stage IV	No_Conversion	enrollment	DECEASED	[Not Available]	1123	1	1123	NA	Luminal A	0	1	1	0
TCGA-BH-A1FJ	FEMALE	66	Negative	Positive	Negative	T3	T_Other	N1	Positive	M0	Negative	Stage IIIA	Stage IIIA	enrollment	DECEASED	[Not Available]	1927	1	1927	NA	Luminal A	0	1	1	0
TCGA-BH-A1FL	FEMALE	69	Positive	Positive	Negative	T2	T_Other	N1	Positive	M0	Negative	Stage IIB	Stage IIIA	enrollment	DECEASED	[Not Available]	1673	1	1673	NA	Luminal A	0	1	1	0
TCGA-BH-A1FM	FEMALE	44	Positive	Negative	Negative	T2	T_Other	N2	Positive	M0	Negative	Stage IIIA	Stage IIIA	enrollment	DECEASED	[Not Available]	1388	1	1388	NA	Luminal A	0	1	1	0
TCGA-BH-A1FN	FEMALE	34	Positive	Positive	Negative	T2	T_Other	N0	Negative	M0	Negative	Stage IIA	Stage IIA	enrollment	DECEASED	[Not Available]	2192	1	2192	NA	Luminal A	0	1	1	0
TCGA-BH-A1FR	FEMALE	73	Positive	Positive	Negative	T4	T_Other	N1	Positive	M0	Negative	Stage IIIB	No_Conversion	enrollment	DECEASED	[Not Available]	4398	1	4398	NA	Luminal A	0	1	1	0
TCGA-BH-A1FU	FEMALE	44	Negative	Negative	Positive	T1	T1	N0	Negative	M0	Negative	Stage IA	Stage I	enrollment	DECEASED	[Not Available]	2192	1	2192	NA	HER2	0	1	1	0
TCGA-BH-A201	FEMALE	64	Positive	Positive	NA	NA	NA	NA	NA	NA	NA	NA	NA	enrollment	LIVING	209	NA	0	209	NA	NA	0	1	1	0
TCGA-BH-A202	FEMALE	60	Positive	Positive	NA	NA	NA	NA	NA	NA	NA	NA	NA	enrollment	LIVING	22	NA	0	22	NA	NA	0	1	1	0
TCGA-BH-A203	FEMALE	78	Performed but Not Available	Performed but Not Available	NA	NA	NA	NA	NA	NA	NA	NA	NA	enrollment	DECEASED	[Not Available]	1174	1	1174	NA	NA	0	1	1	0
TCGA-BH-A204	FEMALE	80	Performed but Not Available	Performed but Not Available	NA	NA	NA	NA	NA	NA	NA	NA	NA	enrollment	DECEASED	[Not Available]	2534	1	2534	NA	NA	0	1	1	0
TCGA-BH-A208	FEMALE	48	Performed but Not Available	Performed but Not Available	NA	NA	NA	NA	NA	NA	NA	NA	NA	enrollment	DECEASED	[Not Available]	1759	1	1759	NA	NA	0	1	1	0
TCGA-BH-A209	FEMALE	77	Positive	Positive	NA	NA	NA	NA	NA	NA	NA	NA	NA	enrollment	DECEASED	[Not Available]	3959	1	3959	NA	NA	0	1	1	0
TCGA-BH-A28O	FEMALE	50	Positive	Positive	Negative	T3a	T_Other	N3	Positive	M0	Negative	Stage IIIC	NA	NA	Living	324	[Not Applicable]	NA	NA	NA	Luminal A	0	1	1	0
TCGA-BH-A28Q	FEMALE	46	Positive	Positive	NA	NA	NA	NA	NA	NA	NA	NA	NA	enrollment	LIVING	196	NA	0	196	NA	NA	0	1	1	0
TCGA-BH-A2L8	FEMALE	45	Positive	Positive	Negative	T2	T_Other	N0 (i-)	Positive	M0	Negative	Stage IIA	NA	NA	Living	168	[Not Applicable]	NA	NA	NA	Luminal A	0	1	1	0
TCGA-BH-A42T	FEMALE	75	Positive	Positive	Positive	T2	T_Other	N0 (i+)	Positive	M0	Negative	Stage IIA	NA	NA	Living	30	[Not Applicable]	NA	NA	NA	Luminal B	0	1	1	0
TCGA-BH-A42U	FEMALE	80	Negative	Negative	Negative	T1a	T_Other	N0	Negative	MX	Positive	Stage IA	NA	NA	Living	3324	[Not Applicable]	NA	NA	NA	Basal-like	0	1	1	0
TCGA-BH-A42V	FEMALE	41	Positive	Positive	Negative	T1c	T_Other	N1mi	Positive	M0	Negative	Stage IB	NA	NA	Living	272	[Not Applicable]	NA	NA	NA	Luminal A	0	1	1	0
TCGA-BH-A5IZ	FEMALE	51	Positive	Negative	Negative	T2	T_Other	N1a	Positive	cM0 (i+)	Positive	Stage IIB	NA	NA	Living	98	[Not Applicable]	NA	NA	NA	Luminal A	0	1	1	0
TCGA-BH-A5J0	FEMALE	63	Positive	Positive	Negative	T1c	T_Other	N0	Negative	M0	Negative	Stage IA	NA	NA	Living	225	[Not Applicable]	NA	NA	NA	Luminal A	0	1	1	0
TCGA-BH-A6R8	FEMALE	46	Positive	Positive	[Not Evaluated]	T2	T_Other	N0	Negative	M0	Negative	Stage IIA	NA	NA	Living	293	[Not Applicable]	NA	NA	NA	NA	0	1	0	0
TCGA-BH-A6R9	FEMALE	61	Negative	Positive	Negative	T2	T_Other	N0	Negative	M0	Negative	Stage IIA	NA	NA	Living	160	[Not Applicable]	NA	NA	NA	Luminal A	0	1	0	0
TCGA-BH-A8FY	FEMALE	87	Positive	Positive	Negative	T1c	T_Other	N0 (i+)	Positive	M0	Negative	Stage IA	NA	NA	DECEASED	[Not Available]	295	NA	NA	NA	Luminal A	0	1	0	0
TCGA-BH-A8FZ	FEMALE	58	Positive	Positive	Equivocal	T1b	T_Other	N0	Negative	M0	Negative	Stage IA	NA	NA	Living	144	[Not Applicable]	NA	NA	NA	NA	0	1	0	0
TCGA-BH-A8G0	FEMALE	54	Positive	Positive	Negative	T2	T_Other	N1a	Positive	M0	Negative	Stage IIB	NA	NA	Living	199	[Not Applicable]	NA	NA	NA	Luminal A	0	1	0	0
TCGA-BH-AB28	FEMALE	53	Positive	Positive	Negative	T3	T_Other	N1a	Positive	M0	Negative	Stage IIIA	NA	NA	Living	185	[Not Applicable]	NA	NA	NA	Luminal A	0	0	0	0
TCGA-C8-A12K	FEMALE	80	Not Performed	Not Performed	Negative	T2	T_Other	N1	Positive	M0	Negative	Stage IIB	No_Conversion	enrollment	LIVING	0	NA	0	0	Basal-like	Basal-like	1	1	1	0
TCGA-C8-A12L	FEMALE	67	Negative	Negative	Positive	T2	T_Other	N0	Negative	M0	Negative	Stage IIA	Stage IIA	enrollment	LIVING	0	NA	0	0	HER2	HER2	1	1	1	0
TCGA-C8-A12M	FEMALE	70	Positive	Negative	Not Available	T2	T_Other	N0	Negative	M0	Negative	Stage IIA	Stage IIA	enrollment	LIVING	0	NA	0	0	Luminal B	Luminal B	1	1	1	0
TCGA-C8-A12N	FEMALE	58	Positive	Positive	Negative	T2	T_Other	N0	Negative	M0	Negative	Stage IIA	Stage IIA	enrollment	LIVING	0	NA	0	0	Luminal A	Luminal A	1	1	1	0
TCGA-C8-A12O	FEMALE	50	Positive	Positive	Not Available	T2	T_Other	N0	Negative	M0	Negative	Stage IIA	Stage IIA	enrollment	LIVING	0	NA	0	0	Luminal A	Luminal A	1	1	1	0
TCGA-C8-A12P	FEMALE	55	Negative	Negative	Positive	T2	T_Other	N1	Positive	M0	Negative	Stage IIB	No_Conversion	enrollment	LIVING	0	NA	0	0	HER2	HER2	1	1	1	0
TCGA-C8-A12Q	FEMALE	78	Negative	Negative	Positive	T1	T1	N2	Positive	M0	Negative	Stage IIIA	No_Conversion	enrollment	LIVING	0	NA	0	0	HER2	HER2	1	1	1	0
TCGA-C8-A12T	FEMALE	43	Positive	Positive	Positive	T2	T_Other	N0	Negative	M0	Negative	Stage IIA	Stage IIA	enrollment	LIVING	0	NA	0	0	HER2	Luminal B	1	1	1	0
TCGA-C8-A12U	FEMALE	46	Positive	Positive	Negative	T2	T_Other	N1	Positive	M0	Negative	Stage IB	Stage IIB	enrollment	LIVING	0	NA	0	0	Luminal B	Luminal A	1	1	1	0
TCGA-C8-A12V	FEMALE	55	Negative	Negative	Negative	T2	T_Other	N0	Negative	M0	Negative	Stage IIA	Stage IIA	enrollment	LIVING	0	NA	0	0	Basal-like	Basal-like	1	1	1	0
TCGA-C8-A12W	FEMALE	49	Positive	Positive	Negative	T4	T_Other	N1	Positive	M0	Negative	Stage IIIB	Stage IIIB	enrollment	LIVING	0	NA	0	0	Luminal B	Luminal A	1	1	1	0
TCGA-C8-A12X	FEMALE	62	Positive	Positive	Negative	T2	T_Other	N1	Positive	M0	Negative	Stage IIB	Stage IIB	enrollment	LIVING	0	NA	0	0	Luminal B	Luminal A	1	1	1	0
TCGA-C8-A12Y	FEMALE	44	Not Performed	Not Performed	Negative	T2	T_Other	N1	Positive	M0	Negative	Stage IIB	Stage IIB	enrollment	LIVING	0	NA	0	0	Luminal A	Luminal A	1	1	1	0
TCGA-C8-A12Z	FEMALE	45	Negative	Negative	Positive	T2	T_Other	N1	Positive	M0	Negative	Stage II	Stage IIB	enrollment	LIVING	0	NA	0	0	HER2	HER2	1	1	1	0
TCGA-C8-A130	FEMALE	52	Positive	Positive	Equivocal	T3	T_Other	N2	Positive	M0	Negative	Stage IIIA	Stage IIIA	enrollment	LIVING	0	NA	0	0	HER2	HER2	1	1	1	0
TCGA-C8-A131	FEMALE	82	Negative	Negative	Negative	T2	T_Other	N2	Positive	M0	Negative	Stage III	Stage IIIA	enrollment	LIVING	0	NA	0	0	Basal-like	Basal-like	1	1	1	0
TCGA-C8-A132	FEMALE	56	Positive	Positive	Positive	T2	T_Other	N1	Positive	M0	Negative	Stage II	Stage IIB	enrollment	LIVING	0	NA	0	0	Luminal A	Luminal B	1	1	1	0
TCGA-C8-A133	FEMALE	65	Positive	Positive	Negative	T3	T_Other	N1	Positive	M0	Negative	Stage IIIA	Stage IIIA	enrollment	LIVING	0	NA	0	0	Luminal A	Luminal A	1	1	1	0
TCGA-C8-A134	FEMALE	52	Negative	Negative	Negative	T2	T_Other	N0	Negative	M0	Negative	Stage IIA	No_Conversion	enrollment	LIVING	0	NA	0	0	Basal-like	Basal-like	1	1	1	0
TCGA-C8-A135	FEMALE	64	Negative	Negative	Positive	T2	T_Other	N1	Positive	M0	Negative	Stage II	Stage IIB	enrollment	LIVING	0	NA	0	0	HER2	HER2	1	1	1	0
TCGA-C8-A137	FEMALE	34	Negative	Negative	Positive	T2	T_Other	N1	Positive	M0	Negative	Stage II	Stage IIB	enrollment	LIVING	3	NA	0	3	HER2	HER2	1	1	1	0
TCGA-C8-A138	FEMALE	54	Positive	Negative	Positive	T2	T_Other	N2	Positive	M0	Negative	Stage III	Stage IIIA	enrollment	LIVING	7	NA	0	7	HER2	Luminal B	1	1	1	0
TCGA-C8-A1HE	FEMALE	59	Positive	Positive	Negative	T2	T_Other	N0	Negative	M0	Negative	Stage IIA	Stage IIA	enrollment	LIVING	0	NA	0	0	NA	Luminal A	0	1	1	0
TCGA-C8-A1HF	FEMALE	48	Negative	Positive	Positive	T2	T_Other	N0	Negative	M0	Negative	Stage IIA	Stage IIA	enrollment	LIVING	0	NA	0	0	HER2	Luminal B	1	1	1	0
TCGA-C8-A1HG	FEMALE	50	Positive	Positive	Negative	T2	T_Other	N0	Negative	M0	Negative	Stage IIA	Stage IIA	enrollment	LIVING	0	NA	0	0	Luminal B	Luminal A	1	1	1	0
TCGA-C8-A1HI	FEMALE	40	Positive	Positive	Negative	T2	T_Other	N2	Positive	M0	Negative	Stage IIIA	Stage IIIA	enrollment	LIVING	2	NA	0	2	Luminal A	Luminal A	1	1	1	0
TCGA-C8-A1HJ	FEMALE	53	Negative	Negative	Negative	T2	T_Other	N0	Negative	M0	Negative	Stage II	Stage IIA	enrollment	LIVING	5	NA	0	5	NA	Basal-like	0	1	1	0
TCGA-C8-A1HK	FEMALE	53	Negative	Negative	Positive	T2	T_Other	N1	Positive	M0	Negative	Stage IIB	Stage IIB	enrollment	LIVING	7	NA	0	7	NA	HER2	0	1	1	0
TCGA-C8-A1HL	FEMALE	38	Positive	Negative	Positive	T3	T_Other	N1	Positive	M0	Negative	Stage IIIA	Stage IIIA	enrollment	LIVING	2	NA	0	2	Luminal B	Luminal B	1	1	1	0
TCGA-C8-A1HM	FEMALE	74	Positive	Positive	Negative	T2	T_Other	N0	Negative	M0	Negative	Stage II	Stage IIA	enrollment	LIVING	6	NA	0	6	Luminal B	Luminal A	1	1	1	0
TCGA-C8-A1HN	FEMALE	56	Positive	Positive	Equivocal	T2	T_Other	N0	Negative	M0	Negative	Stage II	Stage IIA	enrollment	LIVING	2	NA	0	2	Luminal B	Luminal A	1	1	1	0
TCGA-C8-A1HO	FEMALE	34	Positive	Positive	Negative	T3	T_Other	N3	Positive	M0	Negative	Stage III	Stage IIIC	enrollment	LIVING	0	NA	0	0	NA	Luminal A	0	1	1	0
TCGA-C8-A26V	FEMALE	47	Positive	Positive	Negative	T3	T_Other	N2	Positive	M0	Negative	Stage III	Stage IIIA	enrollment	LIVING	9	NA	0	9	NA	Luminal A	0	1	1	0
TCGA-C8-A26W	FEMALE	58	Positive	Positive	Positive	T2	T_Other	N1	Positive	M0	Negative	Stage II	Stage IIB	enrollment	LIVING	7	NA	0	7	NA	Luminal B	0	1	1	0
TCGA-C8-A26X	FEMALE	58	Negative	Negative	Negative	T1	T1	N1	Positive	M0	Negative	Stage II	Stage IIA	enrollment	LIVING	11	NA	0	11	NA	Basal-like	0	1	1	0
TCGA-C8-A26Y	FEMALE	90	Negative	Negative	Negative	T2	T_Other	N0	Negative	M0	Negative	Stage II	Stage IIA	enrollment	LIVING	13	NA	0	13	NA	Basal-like	0	1	1	0
TCGA-C8-A26Z	FEMALE	59	Positive	Positive	Negative	T2	T_Other	N0	Negative	M0	Negative	Stage IIA	Stage IIA	enrollment	LIVING	4	NA	0	4	NA	Luminal A	0	1	1	0
TCGA-C8-A273	FEMALE	29	Positive	Positive	Negative	T2	T_Other	N1	Positive	M0	Negative	Stage IIB	Stage IIB	enrollment	LIVING	6	NA	0	6	NA	Luminal A	0	1	1	0
TCGA-C8-A274	FEMALE	63	Positive	Positive	Negative	T2	T_Other	N0	Negative	M0	Negative	Stage IIA	Stage IIA	enrollment	LIVING	1	NA	0	1	NA	Luminal A	0	1	1	0
TCGA-C8-A275	FEMALE	56	Not Performed	Not Performed	Positive	T1	T1	N1	Positive	M0	Negative	Stage IIA	Stage IIA	enrollment	LIVING	1	NA	0	1	NA	NA	0	1	1	0
TCGA-C8-A278	FEMALE	61	Negative	Negative	Positive	T2	T_Other	N2	Positive	M0	Negative	Stage IIIA	Stage IIIA	enrollment	LIVING	1	NA	0	1	NA	HER2	0	1	1	0
TCGA-C8-A27A	FEMALE	48	Positive	Positive	Negative	T2	T_Other	N1	Positive	M0	Negative	Stage IIB	Stage IIB	enrollment	LIVING	371	NA	0	371	NA	Luminal A	0	1	1	0
TCGA-C8-A27B	FEMALE	48	Negative	Negative	Negative	T3	T_Other	N0	Negative	M0	Negative	Stage IIB	Stage IIB	enrollment	LIVING	30	NA	0	30	NA	Basal-like	0	1	1	0
TCGA-C8-A3M7	FEMALE	60	Negative	Negative	Negative	T4b	T_Other	N0	Negative	M0	Negative	Stage IIIB	NA	NA	Living	1	[Not Applicable]	NA	NA	NA	Basal-like	0	1	1	0
TCGA-C8-A3M8	FEMALE	68	Positive	Positive	Positive	T1c	T_Other	N0	Negative	M0	Negative	Stage IA	NA	NA	Living	7	[Not Applicable]	NA	NA	NA	Luminal B	0	1	1	0
TCGA-C8-A8HP	FEMALE	59	Negative	Negative	Positive	T2	T_Other	N2	Positive	M0	Negative	Stage IIIA	NA	NA	Living	8	[Not Applicable]	NA	NA	NA	HER2	0	1	0	0
TCGA-C8-A8HQ	FEMALE	53	Positive	Positive	Negative	T2	T_Other	N1	Positive	M0	Negative	Stage IIB	NA	NA	Living	9	[Not Applicable]	NA	NA	NA	Luminal A	0	1	0	0
TCGA-C8-A8HR	FEMALE	49	[Not Evaluated]	[Not Evaluated]	[Not Evaluated]	T3	T_Other	N2	Positive	M0	Negative	Stage IIIA	NA	NA	Living	10	[Not Applicable]	NA	NA	NA	NA	0	1	0	0
TCGA-C8-A9FZ	FEMALE	49	[Not Evaluated]	[Not Evaluated]	Negative	T2	T_Other	N1	Positive	M0	Negative	Stage IIB	NA	NA	Living	7	[Not Applicable]	NA	NA	NA	NA	0	0	0	0
TCGA-D8-A13Y	FEMALE	52	Positive	Positive	Negative	T1	T1	N0	Negative	M0	Negative	Stage IA	No_Conversion	followup	LIVING	362	NA	0	362	Luminal B	Luminal A	1	1	1	1
TCGA-D8-A13Z	FEMALE	51	Negative	Negative	Negative	T2	T_Other	N2	Positive	M0	Negative	Stage X	Stage IIIA	enrollment	LIVING	210	NA	0	210	HER2	Basal-like	1	1	1	1
TCGA-D8-A140	FEMALE	62	Positive	Positive	Positive	T2	T_Other	N1	Positive	M0	Negative	Stage IIB	Stage IIB	followup	LIVING	403	NA	0	403	Luminal B	Luminal B	1	1	1	0
TCGA-D8-A141	FEMALE	40	Positive	Positive	Negative	T1	T1	N1	Positive	M0	Negative	Stage X	Stage IIA	enrollment	LIVING	113	NA	0	113	Luminal A	Luminal A	1	1	1	0
TCGA-D8-A142	FEMALE	74	Negative	Negative	Negative	T3	T_Other	N0	Negative	M0	Negative	Stage IIB	Stage IIB	followup	LIVING	425	NA	0	425	Basal-like	Basal-like	1	1	1	0
TCGA-D8-A143	FEMALE	51	Negative	Negative	Negative	T2	T_Other	N0	Negative	M0	Negative	Stage IIA	Stage IIA	followup	LIVING	431	NA	0	431	Basal-like	Basal-like	1	1	1	0
TCGA-D8-A145	FEMALE	80	Positive	Positive	Negative	T1	T1	N1	Positive	M0	Negative	Stage IIA	Stage IIA	followup	LIVING	410	NA	0	410	Luminal A	Luminal A	1	1	1	1
TCGA-D8-A146	FEMALE	57	Positive	Positive	Negative	T2	T_Other	N0	Negative	M0	Negative	Stage IIA	Stage IIA	enrollment	LIVING	344	NA	0	344	NA	Luminal A	1	1	1	0
TCGA-D8-A147	FEMALE	45	Negative	Negative	Negative	T2	T_Other	N0	Negative	M0	Negative	Stage X	Stage IIA	enrollment	LIVING	2	NA	0	2	Basal-like	Basal-like	1	1	1	1
TCGA-D8-A1J8	FEMALE	77	Positive	Positive	Negative	T2	T_Other	N1	Positive	M0	Negative	Stage IIB	Stage IIB	enrollment	LIVING	256	NA	0	256	NA	Luminal A	0	1	1	0
TCGA-D8-A1J9	FEMALE	48	Positive	Negative	Positive	T1	T1	N0	Negative	M0	Negative	Stage IA	Stage I	enrollment	LIVING	248	NA	0	248	NA	Luminal B	0	1	1	0
TCGA-D8-A1JA	FEMALE	60	Negative	Negative	Positive	T4	T_Other	N0	Negative	M0	Negative	Stage X	Stage IIIB	enrollment	LIVING	18	NA	0	18	NA	HER2	0	1	1	0
TCGA-D8-A1JB	FEMALE	54	Positive	Positive	Positive	T2	T_Other	N1	Positive	M0	Negative	Stage IIB	Stage IIB	enrollment	LIVING	0	NA	0	0	NA	Luminal B	0	1	1	0
TCGA-D8-A1JC	FEMALE	59	Positive	Positive	Negative	T2	T_Other	N2	Positive	M0	Negative	Stage IIIA	Stage IIIA	enrollment	LIVING	178	NA	0	178	NA	Luminal A	0	1	1	0
TCGA-D8-A1JD	FEMALE	41	Positive	Positive	Negative	T2	T_Other	N1	Positive	M0	Negative	Stage IIB	Stage IIB	enrollment	LIVING	273	NA	0	273	NA	Luminal A	0	1	1	0
TCGA-D8-A1JE	FEMALE	62	Positive	Positive	Negative	T1	T1	N1	Positive	M0	Negative	Stage IIA	Stage IIA	enrollment	LIVING	57	NA	0	57	NA	Luminal A	0	1	1	0
TCGA-D8-A1JF	FEMALE	79	Negative	Negative	Negative	T1	T1	N2	Positive	M0	Negative	Stage IIIA	Stage IIIA	enrollment	LIVING	96	NA	0	96	NA	Basal-like	0	1	1	0
TCGA-D8-A1JG	FEMALE	62	Negative	Negative	Negative	T2	T_Other	N0	Negative	M0	Negative	Stage IIA	Stage IIA	enrollment	LIVING	187	NA	0	187	NA	Basal-like	0	1	1	0
TCGA-D8-A1JH	FEMALE	56	Positive	Positive	Negative	T1	T1	N0	Negative	M0	Negative	Stage IA	Stage I	followup	LIVING	426	NA	0	426	NA	Luminal A	0	1	1	0
TCGA-D8-A1JI	FEMALE	54	Positive	Positive	Negative	T1	T1	N1	Positive	M0	Negative	Stage IIA	Stage IIA	enrollment	LIVING	21	NA	0	21	NA	Luminal A	0	1	1	0
TCGA-D8-A1JJ	FEMALE	54	Positive	Positive	Negative	T2	T_Other	N0	Negative	M0	Negative	Stage IIA	Stage IIA	enrollment	LIVING	274	NA	0	274	NA	Luminal A	0	1	1	0
TCGA-D8-A1JK	FEMALE	90	Negative	Positive	Negative	T2	T_Other	N0	Negative	M0	Negative	Stage IIA	Stage IIA	enrollment	LIVING	109	NA	0	109	NA	Luminal A	0	1	1	0
TCGA-D8-A1JL	FEMALE	72	Negative	Negative	Negative	T2	T_Other	N0	Negative	M0	Negative	Stage IIA	Stage IIA	enrollment	LIVING	265	NA	0	265	NA	Basal-like	0	1	1	0
TCGA-D8-A1JM	FEMALE	59	Positive	Negative	Negative	T2	T_Other	N1	Positive	M0	Negative	Stage IIB	Stage IIB	enrollment	LIVING	238	NA	0	238	NA	Luminal A	0	1	1	0
TCGA-D8-A1JN	FEMALE	80	Positive	Positive	Negative	T3	T_Other	N3	Positive	M0	Negative	Stage IIIC	Stage IIIC	enrollment	LIVING	217	NA	0	217	NA	Luminal A	0	1	1	0
TCGA-D8-A1JP	FEMALE	73	Positive	Positive	Negative	T1	T1	N0	Negative	M0	Negative	Stage IA	Stage I	enrollment	LIVING	167	NA	0	167	NA	Luminal A	0	1	1	0
TCGA-D8-A1JS	FEMALE	77	Positive	Positive	Negative	T1	T1	N0	Negative	M0	Negative	Stage IA	Stage I	followup	LIVING	371	NA	0	371	NA	Luminal A	0	1	1	0
TCGA-D8-A1JT	FEMALE	70	Positive	Positive	Negative	T2	T_Other	N0	Negative	M0	Negative	Stage IIA	Stage IIA	followup	LIVING	405	NA	0	405	NA	Luminal A	0	1	1	0
TCGA-D8-A1JU	FEMALE	51	Positive	Positive	Negative	T1	T1	N0	Negative	M0	Negative	Stage IA	Stage I	followup	LIVING	447	NA	0	447	NA	Luminal A	0	1	1	0
TCGA-D8-A1X5	FEMALE	81	Positive	Positive	Positive	T2	T_Other	N3	Positive	M0	Negative	Stage IIIC	Stage IIIC	enrollment	LIVING	171	NA	0	171	NA	Luminal B	0	1	1	0
TCGA-D8-A1X6	FEMALE	80	Positive	Positive	Negative	T3	T_Other	N2	Positive	M0	Negative	Stage IIIA	Stage IIIA	enrollment	LIVING	236	NA	0	236	NA	Luminal A	0	1	1	0
TCGA-D8-A1X7	FEMALE	40	Positive	Positive	Negative	T2	T_Other	N0	Negative	M0	Negative	Stage IIA	Stage IIA	enrollment	LIVING	85	NA	0	85	NA	Luminal A	0	1	1	0
TCGA-D8-A1X8	FEMALE	62	Positive	Indeterminate	Negative	T1	T1	N2	Positive	M0	Negative	Stage IIA	Stage IIIA	enrollment	LIVING	272	NA	0	272	NA	Luminal A	0	1	1	0
TCGA-D8-A1X9	FEMALE	66	Positive	Positive	Negative	T2	T_Other	N1	Positive	M0	Negative	Stage IIA	Stage IIB	enrollment	LIVING	380	NA	0	380	NA	Luminal A	0	1	1	0
TCGA-D8-A1XA	FEMALE	64	Positive	Positive	Negative	T1	T1	N0	Negative	M0	Negative	Stage IA	Stage I	enrollment	LIVING	274	NA	0	274	NA	Luminal A	0	1	1	0
TCGA-D8-A1XB	FEMALE	62	Positive	Positive	Negative	T2	T_Other	N1	Positive	M0	Negative	Stage IIB	Stage IIB	enrollment	LIVING	201	NA	0	201	NA	Luminal A	0	1	1	0
TCGA-D8-A1XC	FEMALE	85	Positive	Positive	Negative	T4	T_Other	N1	Positive	M0	Negative	Stage IIIB	Stage IIIB	enrollment	LIVING	81	NA	0	81	NA	Luminal A	0	1	1	0
TCGA-D8-A1XD	FEMALE	36	Positive	Positive	Negative	T1	T1	N2	Positive	M0	Negative	Stage IIIA	Stage IIIA	enrollment	LIVING	155	NA	0	155	NA	Luminal A	0	0	0	0
TCGA-D8-A1XF	FEMALE	45	Positive	Positive	Negative	T2	T_Other	N0	Negative	M0	Negative	Stage IIA	Stage IIA	enrollment	LIVING	197	NA	0	197	NA	Luminal A	0	1	1	0
TCGA-D8-A1XG	FEMALE	86	Positive	Negative	Negative	T4	T_Other	N1	Positive	M0	Negative	Stage IIIB	Stage IIIB	enrollment	LIVING	196	NA	0	196	NA	Luminal A	0	1	1	0
TCGA-D8-A1XJ	FEMALE	76	Positive	Positive	Positive	T3	T_Other	N1	Positive	M0	Negative	Stage IIIA	Stage IIIA	enrollment	LIVING	352	NA	0	352	NA	Luminal B	0	1	1	0
TCGA-D8-A1XK	FEMALE	55	Negative	Negative	Negative	T2	T_Other	N1	Positive	M0	Negative	Stage IB	Stage IIB	enrollment	LIVING	326	NA	0	326	NA	Basal-like	0	1	1	0
TCGA-D8-A1XL	FEMALE	34	Positive	Positive	Negative	T2	T_Other	N1	Positive	M0	Negative	Stage IIB	Stage IIB	enrollment	LIVING	319	NA	0	319	NA	Luminal A	0	1	1	0
TCGA-D8-A1XM	FEMALE	57	Positive	Positive	Negative	T1	T1	N0	Negative	M0	Negative	Stage IA	Stage I	enrollment	LIVING	218	NA	0	218	NA	Luminal A	0	1	1	0
TCGA-D8-A1XO	FEMALE	56	Positive	Positive	Negative	T2	T_Other	N1	Positive	M0	Negative	Stage IIB	Stage IIB	enrollment	LIVING	242	NA	0	242	NA	Luminal A	0	1	1	0
TCGA-D8-A1XQ	FEMALE	69	Negative	Negative	Negative	T2	T_Other	N0	Negative	M0	Negative	Stage IIA	Stage IIA	enrollment	LIVING	177	NA	0	177	NA	Basal-like	0	1	1	0
TCGA-D8-A1XR	FEMALE	56	Positive	Positive	Negative	T2	T_Other	N1	Positive	M0	Negative	Stage IIB	Stage IIB	enrollment	LIVING	168	NA	0	168	NA	Luminal A	0	1	1	0
TCGA-D8-A1XS	MALE	48	Positive	Positive	Positive	T2	T_Other	N3	Positive	M0	Negative	Stage IIIC	Stage IIIC	enrollment	LIVING	18	NA	0	18	NA	Luminal B	0	1	1	0
TCGA-D8-A1XT	FEMALE	61	Negative	Negative	Positive	T1	T1	N1	Positive	M0	Negative	Stage IIA	Stage IIA	enrollment	LIVING	193	NA	0	193	NA	HER2	0	1	1	0
TCGA-D8-A1XU	FEMALE	56	Positive	Positive	Negative	T1	T1	N0	Negative	M0	Negative	Stage IA	Stage I	enrollment	LIVING	149	NA	0	149	NA	Luminal A	0	1	1	0
TCGA-D8-A1XV	FEMALE	84	Positive	Positive	Negative	T2	T_Other	N0	Negative	M0	Negative	Stage IIA	Stage IIA	enrollment	LIVING	146	NA	0	146	NA	Luminal A	0	1	1	0
TCGA-D8-A1XW	FEMALE	53	Negative	Positive	Negative	T2	T_Other	N0	Negative	M0	Negative	Stage IIA	Stage IIA	enrollment	LIVING	117	NA	0	117	NA	Luminal A	0	1	1	0
TCGA-D8-A1XY	FEMALE	74	Positive	Positive	Positive	T2	T_Other	N0	Negative	M0	Negative	Stage IIA	Stage IIA	enrollment	LIVING	81	NA	0	81	NA	Luminal B	0	1	1	0
TCGA-D8-A1XZ	FEMALE	81	Positive	Negative	Negative	T1	T1	N2	Positive	M0	Negative	Stage IIIA	Stage IIIA	enrollment	LIVING	120	NA	0	120	NA	Luminal A	0	1	1	0
TCGA-D8-A1Y0	FEMALE	65	Positive	Positive	Negative	T1	T1	N2	Positive	M0	Negative	Stage IIIA	Stage IIIA	enrollment	LIVING	166	NA	0	166	NA	Luminal A	0	1	1	0
TCGA-D8-A1Y1	FEMALE	80	Positive	Positive	Negative	T3	T_Other	N1	Positive	M0	Negative	Stage IIIA	Stage IIIA	enrollment	LIVING	115	NA	0	115	NA	Luminal A	0	1	1	0
TCGA-D8-A1Y2	FEMALE	71	Positive	Positive	Negative	T2	T_Other	N0	Negative	M0	Negative	Stage IIA	Stage IIA	enrollment	LIVING	72	NA	0	72	NA	Luminal A	0	1	1	0
TCGA-D8-A1Y3	FEMALE	61	Positive	Positive	Negative	T2	T_Other	N2	Positive	M0	Negative	Stage IIIA	Stage IIIA	enrollment	LIVING	124	NA	0	124	NA	Luminal A	0	1	1	0
TCGA-D8-A27E	FEMALE	66	Positive	Positive	Negative	T1	T1	N0	Negative	M0	Negative	Stage IA	Stage I	enrollment	LIVING	182	NA	0	182	NA	Luminal A	0	1	1	0
TCGA-D8-A27F	FEMALE	40	Negative	Negative	Negative	T2	T_Other	N0	Negative	M0	Negative	Stage IIA	Stage IIA	enrollment	LIVING	227	NA	0	227	NA	Basal-like	0	1	1	0
TCGA-D8-A27G	FEMALE	75	Positive	Positive	Negative	T2	T_Other	N0	Negative	M0	Negative	Stage IIA	Stage IIA	enrollment	LIVING	209	NA	0	209	NA	Luminal A	0	1	1	0
TCGA-D8-A27H	FEMALE	72	Negative	Negative	Negative	T2	T_Other	N0	Negative	M0	Negative	Stage IIA	Stage IIA	enrollment	LIVING	140	NA	0	140	NA	Basal-like	0	1	1	0
TCGA-D8-A27I	FEMALE	58	Positive	Positive	Negative	T1	T1	N2	Positive	M0	Negative	Stage IIIA	Stage IIIA	enrollment	LIVING	185	NA	0	185	NA	Luminal A	0	1	1	0
TCGA-D8-A27K	FEMALE	47	Positive	Positive	Negative	T2	T_Other	N1	Positive	M0	Negative	Stage IIB	Stage IIB	enrollment	LIVING	118	NA	0	118	NA	Luminal A	0	1	1	0
TCGA-D8-A27L	FEMALE	49	Positive	Positive	Negative	T1	T1	N2	Positive	M0	Negative	Stage IIB	Stage IIIA	enrollment	LIVING	125	NA	0	125	NA	Luminal A	0	1	1	0
TCGA-D8-A27M	FEMALE	59	Negative	Negative	Negative	T1	T1	N0	Negative	M0	Negative	Stage IIA	Stage I	enrollment	LIVING	144	NA	0	144	NA	Basal-like	0	1	1	0
TCGA-D8-A27N	FEMALE	36	Positive	Positive	Positive	T2	T_Other	N2	Positive	M0	Negative	Stage IIIA	Stage IIIA	enrollment	LIVING	145	NA	0	145	NA	Luminal B	0	1	1	0
TCGA-D8-A27P	FEMALE	64	Positive	Positive	Negative	T1	T1	N0	Negative	M0	Negative	Stage IIA	Stage I	enrollment	LIVING	22	NA	0	22	NA	Luminal A	0	1	1	0
TCGA-D8-A27R	FEMALE	41	Positive	Positive	Negative	T2	T_Other	N3	Positive	M0	Negative	Stage IIIC	Stage IIIC	enrollment	LIVING	90	NA	0	90	NA	Luminal A	0	1	1	0
TCGA-D8-A27T	FEMALE	53	Positive	Positive	Negative	T2	T_Other	N3	Positive	M0	Negative	Stage IIIC	Stage IIIC	enrollment	LIVING	135	NA	0	135	NA	Luminal A	0	1	1	0
TCGA-D8-A27V	FEMALE	62	Positive	Positive	Negative	T2	T_Other	N0	Negative	M0	Negative	Stage IIA	Stage IIA	enrollment	LIVING	73	NA	0	73	NA	Luminal A	0	1	1	0
TCGA-D8-A27W	FEMALE	55	Positive	Positive	Positive	T4	T_Other	N0	Negative	M0	Negative	Stage IIIB	Stage IIIB	enrollment	LIVING	15	NA	0	15	NA	Luminal B	0	1	1	0
TCGA-D8-A3Z5	FEMALE	54	Positive	Positive	Negative	T2	T_Other	N3a	Positive	M0	Negative	Stage IIIC	NA	NA	Living	441	[Not Applicable]	NA	NA	NA	Luminal A	0	1	1	0
TCGA-D8-A3Z6	FEMALE	56	Positive	Positive	Negative	T3	T_Other	N3a	Positive	M0	Negative	Stage IIIC	NA	NA	Living	185	[Not Applicable]	NA	NA	NA	Luminal A	0	1	1	0
TCGA-D8-A4Z1	FEMALE	68	Positive	Positive	Negative	T1c	T_Other	N0	Negative	M0	Negative	Stage IA	NA	NA	Living	223	[Not Applicable]	NA	NA	NA	Luminal A	0	1	1	0
TCGA-D8-A73U	FEMALE	88	Positive	Positive	Negative	T2	T_Other	N0	Negative	M0	Negative	Stage IIA	NA	NA	Living	492	[Not Applicable]	NA	NA	NA	Luminal A	0	1	0	0
TCGA-D8-A73W	FEMALE	79	Positive	Negative	Negative	T3	T_Other	N1a	Positive	MX	Positive	Stage IIIA	NA	NA	Living	244	[Not Applicable]	NA	NA	NA	Luminal A	0	1	0	0
TCGA-D8-A73X	FEMALE	53	Positive	Positive	Negative	T2	T_Other	N0	Negative	M0	Negative	Stage IIA	NA	NA	Living	368	[Not Applicable]	NA	NA	NA	Luminal A	0	1	0	0
TCGA-E2-A105	FEMALE	79	Positive	Positive	Equivocal	T2	T_Other	N0	Negative	M0	Negative	Stage IIA	Stage IIA	enrollment	LIVING	1163	NA	0	1163	Luminal A	Luminal A	1	1	1	0
TCGA-E2-A106	FEMALE	34	Positive	Positive	Negative	T1	T1	N1	Positive	M0	Negative	Stage IB	No_Conversion	followup	LIVING	1807	NA	0	1807	Luminal A	Luminal A	1	0	0	0
TCGA-E2-A107	FEMALE	54	Positive	Negative	Negative	T3	T_Other	N2	Positive	M0	Negative	Stage IIIA	No_Conversion	followup	LIVING	1046	NA	0	1046	Luminal B	Luminal A	1	1	1	1
TCGA-E2-A108	FEMALE	64	Positive	Positive	Negative	T2	T_Other	N2	Positive	M0	Negative	Stage IIIA	No_Conversion	followup	LIVING	837	NA	0	837	Normal-like	Luminal A	1	1	1	1
TCGA-E2-A109	FEMALE	64	Positive	Negative	Negative	T2	T_Other	N0	Negative	M0	Negative	Stage IIA	Stage IIA	followup	LIVING	1417	NA	0	1417	Luminal B	Luminal A	1	1	1	1
TCGA-E2-A10A	FEMALE	41	Positive	Positive	Negative	T3	T_Other	N0	Negative	M0	Negative	Stage IIB	Stage IIB	followup	LIVING	1229	NA	0	1229	Luminal B	Luminal A	1	1	1	1
TCGA-E2-A10B	FEMALE	67	Positive	Positive	Negative	T2	T_Other	N1	Positive	M0	Negative	Stage IIB	No_Conversion	followup	LIVING	1141	NA	0	1141	Luminal A	Luminal A	1	1	1	1
TCGA-E2-A10C	FEMALE	54	Positive	Positive	Negative	T2	T_Other	N1	Positive	M0	Negative	Stage IIB	No_Conversion	followup	LIVING	1219	NA	0	1219	Luminal B	Luminal A	1	1	1	1
TCGA-E2-A10E	FEMALE	64	Positive	Positive	Negative	T1	T1	N1	Positive	M0	Negative	Stage IIA	No_Conversion	followup	LIVING	865	NA	0	865	Luminal A	Luminal A	1	1	1	1
TCGA-E2-A10F	FEMALE	47	Positive	Positive	Negative	T2	T_Other	N0	Negative	M0	Negative	Stage IIA	Stage IIA	followup	LIVING	878	NA	0	878	Luminal A	Luminal A	1	1	1	0
TCGA-E2-A14N	FEMALE	37	Negative	Negative	Negative	T2	T_Other	N1	Positive	M0	Negative	Stage IIB	Stage IIB	enrollment	LIVING	1350	NA	0	1350	Basal-like	Basal-like	1	1	1	0
TCGA-E2-A14O	FEMALE	76	Positive	Positive	Negative	T3	T_Other	N1	Positive	M0	Negative	Stage IIIA	Stage IIIA	enrollment	LIVING	1172	NA	0	1172	Luminal B	Luminal A	1	1	1	0
TCGA-E2-A14P	FEMALE	79	Negative	Negative	Positive	T2	T_Other	N3	Positive	M0	Negative	Stage IIIC	Stage IIIC	enrollment	LIVING	487	NA	0	487	HER2	HER2	1	1	1	0
TCGA-E2-A14Q	FEMALE	50	Positive	Positive	Negative	T2	T_Other	N1	Positive	M0	Negative	Stage IIA	Stage IIB	enrollment	LIVING	974	NA	0	974	Luminal A	Luminal A	1	1	1	1
TCGA-E2-A14R	FEMALE	62	Negative	Negative	Negative	T2	T_Other	N0	Negative	M0	Negative	Stage IIA	Stage IIA	enrollment	LIVING	845	NA	0	845	Basal-like	Basal-like	1	1	1	0
TCGA-E2-A14S	FEMALE	65	Positive	Positive	Negative	T1	T1	N0	Negative	M0	Negative	Stage I	Stage I	enrollment	LIVING	834	NA	0	834	Luminal B	Luminal A	1	1	1	1
TCGA-E2-A14T	FEMALE	52	Positive	Positive	Negative	T2	T_Other	N0	Negative	M0	Negative	Stage IIA	Stage IIA	enrollment	LIVING	890	NA	0	890	Luminal A	Luminal A	1	1	1	1
TCGA-E2-A14U	FEMALE	74	Positive	Positive	Equivocal	T1c	T_Other	N0	Negative	M0	Negative	Stage I	NA	NA	Living	838	[Not Applicable]	NA	NA	NA	NA	0	1	1	0
TCGA-E2-A14V	FEMALE	53	Positive	Positive	Positive	T2	T_Other	N1	Positive	M0	Negative	Stage IIB	Stage IIB	enrollment	LIVING	748	NA	0	748	HER2	Luminal B	1	1	1	1
TCGA-E2-A14W	FEMALE	78	Positive	Positive	Positive	T2	T_Other	N0	Negative	M0	Negative	Stage IIA	Stage IIA	enrollment	LIVING	833	NA	0	833	Luminal B	Luminal B	1	1	1	1
TCGA-E2-A14X	FEMALE	55	Negative	Negative	Negative	T2	T_Other	N2	Positive	M0	Negative	Stage IIIA	Stage IIIA	enrollment	LIVING	692	NA	0	692	Basal-like	Basal-like	1	1	1	1
TCGA-E2-A14Y	FEMALE	35	Positive	Positive	Positive	T2	T_Other	N0	Negative	M0	Negative	Stage IIA	Stage IIA	enrollment	LIVING	688	NA	0	688	Basal-like	Luminal B	1	1	1	1
TCGA-E2-A14Z	FEMALE	64	Positive	Positive	Negative	T1	T1	N0	Negative	M0	Negative	Stage I	Stage I	enrollment	LIVING	518	NA	0	518	Luminal A	Luminal A	1	1	1	1
TCGA-E2-A150	FEMALE	48	Negative	Negative	Negative	T2	T_Other	N0	Negative	M0	Negative	Stage IIA	Stage IIA	enrollment	LIVING	591	NA	0	591	Basal-like	Basal-like	1	1	1	1
TCGA-E2-A152	FEMALE	56	Positive	Negative	Positive	T1	T1	N0	Negative	M0	Negative	Stage I	Stage I	enrollment	LIVING	588	NA	0	588	HER2	Luminal B	1	1	1	1
TCGA-E2-A153	FEMALE	51	Positive	Positive	Negative	T1	T1	N1	Positive	M0	Negative	Stage IIB	Stage IIA	enrollment	LIVING	586	NA	0	586	Luminal A	Luminal A	1	1	1	1
TCGA-E2-A154	FEMALE	68	Positive	Positive	Negative	T1	T1	N0	Negative	M0	Negative	Stage I	Stage I	enrollment	LIVING	325	NA	0	325	Luminal A	Luminal A	1	1	1	0
TCGA-E2-A155	FEMALE	58	Positive	Negative	Negative	T2	T_Other	N1	Positive	M0	Negative	Stage IIB	Stage IIB	enrollment	LIVING	553	NA	0	553	Luminal B	Luminal A	1	1	1	1
TCGA-E2-A156	FEMALE	61	Positive	Positive	Negative	T1	T1	N0	Negative	M0	Negative	Stage I	Stage I	enrollment	LIVING	481	NA	0	481	Luminal A	Luminal A	1	1	1	0
TCGA-E2-A158	FEMALE	43	Negative	Negative	Negative	T1	T1	N1	Positive	M0	Negative	Stage IIA	Stage IIA	enrollment	LIVING	450	NA	0	450	Basal-like	Basal-like	1	1	1	1
TCGA-E2-A159	FEMALE	50	Negative	Negative	Negative	T2	T_Other	N0	Negative	M0	Negative	Stage IIA	Stage IIA	enrollment	LIVING	515	NA	0	515	Basal-like	Basal-like	1	1	1	1
TCGA-E2-A15A	FEMALE	45	Positive	Positive	Negative	T2	T_Other	N3	Positive	M0	Negative	Stage IIIC	Stage IIIC	enrollment	LIVING	502	NA	0	502	Luminal B	Luminal A	1	1	1	1
TCGA-E2-A15C	FEMALE	61	Positive	Positive	Negative	T1	T1	N0	Negative	M0	Negative	Stage I	Stage I	enrollment	LIVING	496	NA	0	496	Luminal A	Luminal A	1	1	1	0
TCGA-E2-A15D	FEMALE	47	Positive	Positive	Negative	T2	T_Other	N0	Negative	M0	Negative	Stage IIA	Stage IIA	enrollment	LIVING	315	NA	0	315	Luminal A	Luminal A	1	1	1	1
TCGA-E2-A15E	FEMALE	40	Positive	Positive	Positive	T1	T1	N1	Positive	M0	Negative	Stage IIA	Stage IIA	enrollment	LIVING	517	NA	0	517	Luminal A	Luminal B	1	1	1	1
TCGA-E2-A15F	FEMALE	64	Positive	Positive	Negative	T2	T_Other	N0	Negative	M0	Negative	Stage I	Stage IIA	enrollment	LIVING	468	NA	0	468	Luminal A	Luminal A	1	1	1	0
TCGA-E2-A15G	FEMALE	76	Positive	Positive	Negative	T2	T_Other	N0	Negative	M0	Negative	Stage IIA	Stage IIA	enrollment	LIVING	315	NA	0	315	Luminal A	Luminal A	1	1	1	0
TCGA-E2-A15H	FEMALE	38	Positive	Positive	Positive	T1	T1	N1	Positive	M0	Negative	Stage IIA	Stage IIA	enrollment	LIVING	42	NA	0	42	Luminal A	Luminal B	1	1	1	0
TCGA-E2-A15I	FEMALE	44	Positive	Positive	Negative	T2	T_Other	N0	Negative	M0	Negative	Stage IIA	Stage IIA	enrollment	LIVING	411	NA	0	411	Luminal A	Luminal A	1	1	1	0
TCGA-E2-A15J	FEMALE	51	Positive	Positive	Negative	T1	T1	N0	Negative	M0	Negative	Stage I	Stage I	enrollment	LIVING	463	NA	0	463	Luminal A	Luminal A	1	1	1	1
TCGA-E2-A15K	FEMALE	58	Positive	Positive	Negative	T2	T_Other	N1	Positive	M0	Negative	Stage IIA	Stage IIB	enrollment	LIVING	34	NA	0	34	Luminal B	Luminal A	1	1	1	1
TCGA-E2-A15L	FEMALE	65	Positive	Positive	Negative	T2	T_Other	N0	Negative	M0	Negative	Stage IIA	Stage IIA	enrollment	LIVING	331	NA	0	331	Luminal B	Luminal A	1	1	1	0
TCGA-E2-A15M	FEMALE	66	Positive	Positive	Negative	T2	T_Other	N0	Negative	M0	Negative	Stage IIA	Stage IIA	enrollment	LIVING	234	NA	0	234	Luminal B	Luminal A	1	1	1	0
TCGA-E2-A15O	FEMALE	89	Positive	Positive	Negative	T2	T_Other	N0	Negative	M0	Negative	Stage I	Stage IIA	enrollment	LIVING	395	NA	0	395	Luminal A	Luminal A	1	1	1	0
TCGA-E2-A15P	FEMALE	61	Positive	Positive	Negative	T1	T1	N0	Negative	M0	Negative	Stage IA	Stage I	enrollment	LIVING	315	NA	0	315	Luminal A	Luminal A	1	1	1	0
TCGA-E2-A15R	FEMALE	64	Positive	Positive	Negative	T1	T1	N1	Positive	M0	Negative	Stage IIIA	Stage IIA	enrollment	LIVING	330	NA	0	330	Luminal A	Luminal A	1	1	1	1
TCGA-E2-A15S	FEMALE	34	Positive	Negative	Negative	T2	T_Other	N1	Positive	M0	Negative	Stage IIB	Stage IIB	enrollment	LIVING	274	NA	0	274	Luminal B	Luminal A	1	1	1	1
TCGA-E2-A15T	FEMALE	65	Positive	Positive	Negative	T2	T_Other	N0	Negative	M0	Negative	Stage IIA	Stage IIA	enrollment	LIVING	267	NA	0	267	Luminal B	Luminal A	1	1	1	0
TCGA-E2-A1AZ	FEMALE	63	Negative	Negative	Negative	T2	T_Other	N1	Positive	M0	Negative	Stage IIB	Stage IIB	enrollment	LIVING	1964	NA	0	1964	Basal-like	Basal-like	1	1	1	1
TCGA-E2-A1B0	FEMALE	50	Negative	Negative	Positive	T2	T_Other	N2	Positive	M0	Negative	Stage IIIA	Stage IIIA	enrollment	LIVING	1271	NA	0	1271	HER2	HER2	1	1	1	1
TCGA-E2-A1B1	FEMALE	45	Positive	Positive	Positive	T2	T_Other	N1	Positive	M0	Negative	Stage IIB	Stage IIB	enrollment	LIVING	1361	NA	0	1361	Luminal A	Luminal B	1	1	1	1
TCGA-E2-A1B4	FEMALE	74	Positive	Positive	Negative	T1	T1	N2	Positive	M0	Negative	Stage IIIA	Stage IIIA	enrollment	LIVING	911	NA	0	911	Luminal A	Luminal A	1	1	1	0
TCGA-E2-A1B5	FEMALE	46	Positive	Positive	Negative	T2	T_Other	N0	Negative	M0	Negative	Stage IIA	Stage IIA	enrollment	LIVING	774	NA	0	774	Basal-like	Luminal A	1	1	1	1
TCGA-E2-A1B6	FEMALE	44	Negative	Negative	Negative	T2	T_Other	N0	Negative	M0	Negative	Stage IIA	Stage IIA	enrollment	LIVING	338	NA	0	338	Luminal A	Basal-like	1	1	1	1
TCGA-E2-A1BC	FEMALE	63	Positive	Positive	Negative	T1	T1	N0	Negative	M0	Negative	Stage IA	Stage I	enrollment	LIVING	297	NA	0	297	Luminal A	Luminal A	1	1	1	0
TCGA-E2-A1BD	FEMALE	53	Positive	Positive	Negative	T2	T_Other	N0	Negative	M0	Negative	Stage IIA	Stage IIA	enrollment	LIVING	317	NA	0	317	Luminal A	Luminal A	1	1	1	0
TCGA-E2-A1IE	FEMALE	61	Positive	Positive	Negative	T2	T_Other	N1	Positive	M0	Negative	Stage IIB	Stage IIB	enrollment	LIVING	983	NA	0	983	NA	Luminal A	0	1	1	0
TCGA-E2-A1IF	FEMALE	74	Positive	Positive	Negative	T1	T1	N0	Negative	M0	Negative	Stage I	Stage I	enrollment	LIVING	956	NA	0	956	NA	Luminal A	0	1	1	0
TCGA-E2-A1IG	FEMALE	45	Positive	Positive	Not Available	T2	T_Other	N1	Positive	M0	Negative	Stage IIB	Stage IIB	enrollment	LIVING	755	NA	0	755	NA	Luminal A	0	1	1	0
TCGA-E2-A1IH	FEMALE	80	Positive	Positive	Negative	T1	T1	N0	Negative	M0	Negative	Stage I	Stage I	enrollment	LIVING	658	NA	0	658	NA	Luminal A	0	1	1	0
TCGA-E2-A1II	FEMALE	51	Negative	Positive	Negative	T1	T1	N0	Negative	M0	Negative	Stage I	Stage I	enrollment	LIVING	850	NA	0	850	NA	Luminal A	0	1	1	0
TCGA-E2-A1IJ	FEMALE	57	Positive	Positive	Negative	T1	T1	N0	Negative	M0	Negative	Stage I	Stage I	enrollment	LIVING	725	NA	0	725	NA	Luminal A	0	1	1	0
TCGA-E2-A1IK	FEMALE	71	Positive	Positive	Negative	T1	T1	N1	Positive	M0	Negative	Stage IIA	Stage IIA	enrollment	LIVING	518	NA	0	518	NA	Luminal A	0	1	1	0
TCGA-E2-A1IL	FEMALE	78	Positive	Positive	Negative	T1	T1	N1	Positive	M0	Negative	Stage IIA	Stage IIA	enrollment	LIVING	14	NA	0	14	NA	Luminal A	0	1	1	0
TCGA-E2-A1IN	FEMALE	60	Positive	Positive	Negative	T1	T1	N0	Negative	M0	Negative	Stage I	Stage I	enrollment	LIVING	392	NA	0	392	NA	Luminal A	0	1	1	0
TCGA-E2-A1IO	FEMALE	37	Positive	Positive	Negative	T1	T1	N0	Negative	M0	Negative	Stage I	Stage I	enrollment	LIVING	448	NA	0	448	NA	Luminal A	0	1	1	0
TCGA-E2-A1IP	FEMALE	42	Positive	Negative	Negative	T2	T_Other	N1	Positive	M0	Negative	Stage IIB	Stage IIB	enrollment	LIVING	427	NA	0	427	NA	Luminal A	0	0	0	NA
TCGA-E2-A1IU	FEMALE	60	Positive	Positive	Negative	T1	T1	N0	Negative	M0	Negative	Stage IA	Stage I	enrollment	LIVING	127	NA	0	127	NA	Luminal A	0	1	1	0
TCGA-E2-A1L6	FEMALE	44	Positive	Positive	Negative	T1	T1	N1	Positive	M0	Negative	Stage IIA	Stage IIA	enrollment	LIVING	1312	NA	0	1312	NA	Luminal A	0	1	1	0
TCGA-E2-A1L7	FEMALE	40	Negative	Negative	Negative	T2	T_Other	N2	Positive	M0	Negative	Stage IIIA	Stage IIIA	enrollment	LIVING	633	NA	0	633	NA	Basal-like	0	1	1	0
TCGA-E2-A1L8	FEMALE	52	Positive	Positive	Negative	T2	T_Other	N1	Positive	M0	Negative	Stage IIA	Stage IIB	enrollment	LIVING	1015	NA	0	1015	NA	Luminal A	0	1	1	0
TCGA-E2-A1L9	FEMALE	40	Positive	Positive	Negative	T1	T1	N1	Positive	M0	Negative	Stage IIB	Stage IIA	enrollment	LIVING	388	NA	0	388	NA	Luminal A	0	1	1	0
TCGA-E2-A1LA	FEMALE	59	Positive	Positive	Negative	T1	T1	N1	Positive	M0	Negative	Stage IIA	Stage IIA	enrollment	LIVING	463	NA	0	463	NA	Luminal A	0	1	1	0
TCGA-E2-A1LB	FEMALE	41	Negative	Negative	Positive	T2	T_Other	N1	Positive	M0	Negative	Stage IIB	Stage IIB	enrollment	LIVING	972	NA	0	972	NA	HER2	0	1	1	0
TCGA-E2-A1LE	FEMALE	71	Negative	Negative	Positive	T2	T_Other	N3a	Positive	M0	Negative	Stage IIIC	NA	NA	DECEASED	[Not Available]	879	NA	NA	NA	HER2	0	1	1	0
TCGA-E2-A1LG	FEMALE	50	Negative	Negative	Negative	T2	T_Other	N0	Negative	M0	Negative	Stage IIA	Stage IIA	enrollment	LIVING	350	NA	0	350	NA	Basal-like	0	1	1	0
TCGA-E2-A1LH	FEMALE	59	Negative	Negative	Negative	T1	T1	N0	Negative	M0	Negative	Stage I	Stage I	enrollment	LIVING	2875	NA	0	2875	NA	Basal-like	0	1	1	0
TCGA-E2-A1LI	FEMALE	57	Negative	Negative	Negative	T2	T_Other	N1	Positive	M0	Negative	Stage IIB	Stage IIB	enrollment	LIVING	2750	NA	0	2750	NA	Basal-like	0	1	1	0
TCGA-E2-A1LK	FEMALE	84	Negative	Negative	Negative	T3	T_Other	N1	Positive	M0	Negative	Stage IIIC	Stage IIIA	enrollment	DECEASED	[Not Available]	266	1	266	NA	Basal-like	0	1	1	0
TCGA-E2-A1LL	FEMALE	73	Negative	Negative	Negative	T3	T_Other	N2	Positive	M0	Negative	Stage IIIA	Stage IIIA	enrollment	LIVING	1014	NA	0	1014	NA	Basal-like	0	1	1	0
TCGA-E2-A1LS	FEMALE	46	Negative	Negative	Negative	T1	T1	N0	Negative	M0	Negative	Stage IA	Stage I	enrollment	LIVING	239	NA	0	239	NA	Basal-like	0	0	1	0
TCGA-E2-A2P5	FEMALE	78	Positive	Positive	[Not Evaluated]	T2	T_Other	N3	Positive	M0	Negative	Stage IIIC	NA	NA	Living	326	[Not Applicable]	NA	NA	NA	NA	0	1	1	0
TCGA-E2-A2P6	FEMALE	77	Positive	Positive	[Not Evaluated]	T2	T_Other	N1	Positive	M0	Negative	Stage IIB	NA	NA	Living	168	[Not Applicable]	NA	NA	NA	NA	0	1	1	0
TCGA-E2-A3DX	FEMALE	43	Positive	Positive	[Not Evaluated]	T2	T_Other	N3	Positive	M0	Negative	Stage IIIC	NA	NA	Living	217	[Not Applicable]	NA	NA	NA	NA	0	1	1	0
TCGA-E2-A56Z	FEMALE	69	Positive	Positive	Equivocal	T2	T_Other	N1a	Positive	M0	Negative	Stage IIB	NA	NA	Living	219	[Not Applicable]	NA	NA	NA	NA	0	1	1	0
TCGA-E2-A570	FEMALE	47	Positive	Positive	Equivocal	T1c	T_Other	N1mi	Positive	M0	Negative	Stage IB	NA	NA	Living	549	[Not Applicable]	NA	NA	NA	NA	0	1	1	0
TCGA-E2-A572	FEMALE	72	Positive	Positive	Equivocal	T2	T_Other	N2	Positive	M0	Negative	Stage IIIA	NA	NA	Living	831	[Not Applicable]	NA	NA	NA	NA	0	0	0	0
TCGA-E2-A573	FEMALE	48	Negative	Negative	Equivocal	T1c	T_Other	N0	Negative	M0	Negative	Stage IA	NA	NA	Living	677	[Not Applicable]	NA	NA	NA	NA	0	1	1	0
TCGA-E2-A574	FEMALE	44	Negative	Negative	Equivocal	T2	T_Other	N0	Negative	M0	Negative	Stage IIA	NA	NA	Living	605	[Not Applicable]	NA	NA	NA	NA	0	1	1	0
TCGA-E2-A576	FEMALE	69	Positive	Positive	Equivocal	T1c	T_Other	N0	Negative	MX	Positive	Stage IA	NA	NA	Living	578	[Not Applicable]	NA	NA	NA	NA	0	1	0	0
TCGA-E2-A9RU	FEMALE	90	Positive	Negative	Equivocal	T2	T_Other	N3a	Positive	MX	Positive	Stage IIIC	NA	NA	Living	280	[Not Applicable]	NA	NA	NA	NA	0	0	0	0
TCGA-E9-A1N3	FEMALE	70	Not Performed	Not Performed	Negative	T1	T1	N2	Positive	M0	Negative	Stage IIIA	Stage IIIA	enrollment	LIVING	0	NA	0	0	NA	NA	0	1	1	0
TCGA-E9-A1N4	FEMALE	41	Positive	Positive	Negative	T2	T_Other	N2	Positive	M0	Negative	Stage IIIA	Stage IIIA	enrollment	LIVING	0	NA	0	0	NA	Luminal A	0	1	1	0
TCGA-E9-A1N5	FEMALE	45	Positive	Positive	Negative	T2	T_Other	N1	Positive	M0	Negative	Stage IIB	Stage IIB	enrollment	LIVING	0	NA	0	0	NA	Luminal A	0	1	1	0
TCGA-E9-A1N6	FEMALE	52	Positive	Positive	Positive	T2	T_Other	N1	Positive	M0	Negative	Stage IIB	Stage IIB	enrollment	LIVING	0	NA	0	0	NA	Luminal B	0	0	0	0
TCGA-E9-A1N8	FEMALE	48	Negative	Not Performed	Negative	T2	T_Other	N0	Negative	M0	Negative	Stage IIA	Stage IIA	enrollment	LIVING	0	NA	0	0	NA	NA	0	1	1	0
TCGA-E9-A1N9	FEMALE	58	Negative	Positive	Negative	T2	T_Other	N0	Negative	M0	Negative	Stage IIA	Stage IIA	enrollment	LIVING	0	NA	0	0	NA	Luminal A	0	1	1	0
TCGA-E9-A1NA	FEMALE	58	Positive	Positive	Negative	T2	T_Other	N0	Negative	M0	Negative	Stage IIA	Stage IIA	enrollment	LIVING	0	NA	0	0	NA	Luminal A	0	1	1	0
TCGA-E9-A1NC	FEMALE	61	Negative	Positive	Negative	T2	T_Other	N1	Positive	M0	Negative	Stage IIB	Stage IIB	enrollment	LIVING	0	NA	0	0	NA	Luminal A	0	1	1	0
TCGA-E9-A1ND	FEMALE	75	Negative	Negative	Negative	T2	T_Other	N1	Positive	M0	Negative	Stage IIB	Stage IIB	enrollment	LIVING	0	NA	0	0	NA	Basal-like	0	1	1	0
TCGA-E9-A1NE	FEMALE	28	Positive	Positive	Negative	T2	T_Other	N1	Positive	M0	Negative	Stage IIB	Stage IIB	enrollment	LIVING	0	NA	0	0	NA	Luminal A	0	1	1	0
TCGA-E9-A1NF	FEMALE	60	Positive	Positive	Negative	T2	T_Other	N0	Negative	M0	Negative	Stage IIA	Stage IIA	enrollment	LIVING	0	NA	0	0	NA	Luminal A	0	1	1	0
TCGA-E9-A1NG	FEMALE	62	Positive	Positive	Negative	T2	T_Other	N0	Negative	M0	Negative	Stage IIA	Stage IIA	enrollment	LIVING	0	NA	0	0	NA	Luminal A	0	1	1	0
TCGA-E9-A1NH	FEMALE	71	Positive	Positive	Negative	T2	T_Other	N1	Positive	M0	Negative	Stage IIB	Stage IIB	enrollment	LIVING	0	NA	0	0	NA	Luminal A	0	1	1	0
TCGA-E9-A1NI	FEMALE	51	Positive	Positive	Negative	T2	T_Other	N0	Negative	M0	Negative	Stage IIA	Stage IIA	enrollment	LIVING	0	NA	0	0	NA	Luminal A	0	1	1	0
TCGA-E9-A1QZ	FEMALE	61	Not Performed	Not Performed	Negative	T2	T_Other	N0	Negative	M0	Negative	Stage IIA	Stage IIA	enrollment	LIVING	0	NA	0	0	NA	NA	0	1	1	0
TCGA-E9-A1R0	FEMALE	58	Not Performed	Not Performed	Negative	T1	T1	N1	Positive	M0	Negative	Stage IIA	Stage IIA	enrollment	LIVING	0	NA	0	0	NA	NA	0	1	1	0
TCGA-E9-A1R2	FEMALE	51	Positive	Negative	Negative	T2	T_Other	N3	Positive	M0	Negative	Stage IIIC	Stage IIIC	enrollment	LIVING	19	NA	0	19	NA	Luminal A	0	1	1	0
TCGA-E9-A1R3	FEMALE	70	Not Performed	Not Performed	Negative	T2	T_Other	N3	Positive	M0	Negative	Stage IIIC	Stage IIIC	enrollment	LIVING	64	NA	0	64	NA	NA	0	1	1	0
TCGA-E9-A1R4	FEMALE	66	Not Performed	Not Performed	Negative	T1	T1	N0	Negative	M0	Negative	Stage IA	Stage I	enrollment	LIVING	29	NA	0	29	NA	NA	0	1	1	0
TCGA-E9-A1R5	FEMALE	63	Not Performed	Not Performed	Negative	T1	T1	N0	Negative	M0	Negative	Stage IA	Stage I	enrollment	LIVING	42	NA	0	42	NA	NA	0	1	1	0
TCGA-E9-A1R6	FEMALE	63	Not Performed	Not Performed	Negative	T2	T_Other	N0	Negative	M0	Negative	Stage IIA	Stage IIA	enrollment	LIVING	84	NA	0	84	NA	NA	0	1	1	0
TCGA-E9-A1R7	FEMALE	64	Not Performed	Not Performed	Negative	T2	T_Other	N0	Negative	M0	Negative	Stage IIA	Stage IIA	enrollment	LIVING	34	NA	0	34	NA	NA	0	1	1	0
TCGA-E9-A1RA	FEMALE	48	Not Performed	Not Performed	Negative	T1	T1	N0	Negative	M0	Negative	Stage IA	Stage I	enrollment	LIVING	29	NA	0	29	NA	NA	0	1	1	0
TCGA-E9-A1RB	FEMALE	40	Not Performed	Not Performed	Negative	T2	T_Other	N0	Negative	M0	Negative	Stage IIA	Stage IIA	enrollment	LIVING	21	NA	0	21	NA	NA	0	1	1	0
TCGA-E9-A1RC	FEMALE	56	Not Performed	Not Performed	Negative	T4	T_Other	N3	Positive	M0	Negative	Stage IIIC	Stage IIIC	enrollment	LIVING	1228	NA	0	1228	NA	NA	0	1	1	0
TCGA-E9-A1RD	FEMALE	67	Not Performed	Not Performed	Negative	T2	T_Other	N0	Negative	M0	Negative	Stage IIA	Stage IIA	enrollment	LIVING	20	NA	0	20	NA	NA	0	1	1	0
TCGA-E9-A1RE	FEMALE	74	Not Performed	Not Performed	Negative	T2	T_Other	N2	Positive	M0	Negative	Stage IIIA	Stage IIIA	enrollment	LIVING	47	NA	0	47	NA	NA	0	1	1	0
TCGA-E9-A1RF	FEMALE	68	Not Performed	Not Performed	Negative	T2	T_Other	N2	Positive	M0	Negative	Stage IIIA	Stage IIIA	enrollment	LIVING	38	NA	0	38	NA	NA	0	1	1	0
TCGA-E9-A1RG	FEMALE	62	Not Performed	Not Performed	Negative	T1	T1	N2	Positive	M0	Negative	Stage IIIA	Stage IIIA	enrollment	LIVING	35	NA	0	35	NA	NA	0	1	1	0
TCGA-E9-A1RH	FEMALE	63	Not Performed	Not Performed	Negative	T2	T_Other	N0	Negative	M0	Negative	Stage IIA	Stage IIA	enrollment	LIVING	14	NA	0	14	NA	NA	0	1	1	0
TCGA-E9-A1RI	FEMALE	43	Not Performed	Not Performed	Not Available	T1	T1	N2	Positive	M0	Negative	Stage IIIA	Stage IIIA	enrollment	LIVING	48	NA	0	48	NA	NA	0	1	1	0
TCGA-E9-A226	FEMALE	45	Not Performed	Not Performed	Negative	T2	T_Other	N2	Positive	M0	Negative	Stage IIIA	Stage IIIA	enrollment	LIVING	16	NA	0	16	NA	NA	0	1	1	0
TCGA-E9-A227	FEMALE	42	Positive	Positive	Negative	T2	T_Other	N1	Positive	M0	Negative	Stage IIB	Stage IIB	enrollment	LIVING	24	NA	0	24	NA	Luminal A	0	1	1	0
TCGA-E9-A228	FEMALE	58	Not Performed	Not Performed	Positive	T2	T_Other	N1	Positive	M0	Negative	Stage IIB	Stage IIB	enrollment	LIVING	0	NA	0	0	NA	NA	0	1	1	0
TCGA-E9-A229	FEMALE	37	Not Performed	Not Performed	Negative	T1	T1	N0	Negative	M0	Negative	Stage IA	Stage I	enrollment	LIVING	0	NA	0	0	NA	NA	0	1	1	0
TCGA-E9-A22A	FEMALE	74	Positive	Negative	Negative	T2	T_Other	N0	Negative	M0	Negative	Stage IIA	Stage IIA	enrollment	LIVING	0	NA	0	0	NA	Luminal A	0	1	1	0
TCGA-E9-A22B	FEMALE	71	Positive	Negative	Negative	T1	T1	N0	Negative	M0	Negative	Stage IA	Stage I	enrollment	LIVING	0	NA	0	0	NA	Luminal A	0	1	1	0
TCGA-E9-A22D	FEMALE	38	Positive	Positive	Positive	T2	T_Other	N0	Negative	M0	Negative	Stage IIA	Stage IIA	enrollment	LIVING	0	NA	0	0	NA	Luminal B	0	1	1	0
TCGA-E9-A22E	FEMALE	56	Positive	Positive	Negative	T2	T_Other	N2	Positive	M0	Negative	Stage IIIA	Stage IIIA	enrollment	LIVING	0	NA	0	0	NA	Luminal A	0	1	1	0
TCGA-E9-A22G	FEMALE	47	Negative	Negative	Negative	T2	T_Other	N0	Negative	M0	Negative	Stage IIIA	Stage IIA	enrollment	LIVING	0	NA	0	0	NA	Basal-like	0	1	1	0
TCGA-E9-A22H	FEMALE	42	Positive	Positive	Negative	T2	T_Other	N1	Positive	M0	Negative	Stage IIB	Stage IIB	enrollment	LIVING	0	NA	0	0	NA	Luminal A	0	1	1	0
TCGA-E9-A243	FEMALE	52	Not Performed	Not Performed	Negative	T2	T_Other	N0	Negative	M0	Negative	Stage IIA	Stage IIA	enrollment	LIVING	43	NA	0	43	NA	NA	0	1	1	0
TCGA-E9-A244	FEMALE	54	Not Performed	Not Performed	Negative	T2	T_Other	N0	Negative	M0	Negative	Stage IIA	Stage IIA	enrollment	LIVING	20	NA	0	20	NA	NA	0	1	1	0
TCGA-E9-A245	FEMALE	47	Not Performed	Not Performed	Negative	T2	T_Other	N1	Positive	M0	Negative	Stage IIB	Stage IIB	enrollment	LIVING	25	NA	0	25	NA	NA	0	1	1	0
TCGA-E9-A247	FEMALE	59	Not Performed	Not Performed	Negative	T1	T1	N0	Negative	M0	Negative	Stage IB	Stage I	enrollment	LIVING	12	NA	0	12	NA	NA	0	1	1	0
TCGA-E9-A248	FEMALE	51	Not Performed	Not Performed	Negative	T2	T_Other	N0	Negative	M0	Negative	Stage IIA	Stage IIA	enrollment	LIVING	21	NA	0	21	NA	NA	0	1	1	0
TCGA-E9-A249	FEMALE	45	Not Performed	Not Performed	Negative	T2	T_Other	N0	Negative	M0	Negative	Stage IIA	Stage IIA	enrollment	LIVING	28	NA	0	28	NA	NA	0	1	1	0
TCGA-E9-A24A	FEMALE	69	Not Performed	Not Performed	Negative	T1	T1	N1	Positive	M0	Negative	Stage IIA	Stage IIA	enrollment	LIVING	10	NA	0	10	NA	NA	0	1	1	0
TCGA-E9-A295	NA	NA	NA	NA	NA	NA	NA	NA	NA	NA	NA	NA	NA	NA	NA	NA	NA	NA	NA	NA	NA	0	1	1	0
TCGA-E9-A2JS	FEMALE	72	[Not Evaluated]	[Not Evaluated]	[Not Evaluated]	T2	T_Other	N1	Positive	M0	Negative	Stage IIB	NA	NA	Living	13	[Not Applicable]	NA	NA	NA	NA	0	1	1	0
TCGA-E9-A2JT	FEMALE	63	[Not Evaluated]	[Not Evaluated]	[Not Evaluated]	T2	T_Other	N0 (i-)	Positive	M0	Negative	Stage IIA	NA	NA	Living	23	[Not Applicable]	NA	NA	NA	NA	0	1	1	0
TCGA-E9-A3HO	FEMALE	49	[Not Evaluated]	[Not Evaluated]	[Not Evaluated]	T2	T_Other	N0 (i-)	Positive	M0	Negative	Stage IIA	NA	NA	Living	19	[Not Applicable]	NA	NA	NA	NA	0	1	1	0
TCGA-E9-A3Q9	FEMALE	78	Positive	Positive	Indeterminate	T3	T_Other	N3	Positive	M0	Negative	Stage IIIC	NA	NA	Living	31	[Not Applicable]	NA	NA	NA	NA	0	1	1	0
TCGA-E9-A3QA	FEMALE	33	[Not Evaluated]	[Not Evaluated]	[Not Evaluated]	T2	T_Other	N0 (i-)	Positive	M0	Negative	Stage IIA	NA	NA	Living	19	[Not Applicable]	NA	NA	NA	NA	0	1	1	0
TCGA-E9-A3X8	FEMALE	48	Positive	Positive	Positive	T2	T_Other	N1	Positive	M0	Negative	Stage IIB	NA	NA	Living	23	[Not Applicable]	NA	NA	NA	Luminal B	0	1	1	0
TCGA-E9-A54X	FEMALE	85	Positive	Positive	Negative	T1b	T_Other	N0 (i-)	Positive	M0	Negative	Stage IA	NA	NA	Living	0	[Not Applicable]	NA	NA	NA	Luminal A	0	1	1	0
TCGA-E9-A54Y	FEMALE	63	Positive	Positive	Negative	T2	T_Other	N2	Positive	M0	Negative	Stage IIIA	NA	NA	Living	7	[Not Applicable]	NA	NA	NA	Luminal A	0	1	1	0
TCGA-E9-A5FK	FEMALE	60	Positive	Positive	Negative	T2	T_Other	N3	Positive	M0	Negative	Stage IIIC	NA	NA	Living	12	[Not Applicable]	NA	NA	NA	Luminal A	0	1	1	0
TCGA-E9-A5FL	FEMALE	65	Negative	Negative	Negative	T3	T_Other	N0	Negative	M0	Negative	Stage IIB	NA	NA	Living	8	[Not Applicable]	NA	NA	NA	Basal-like	0	1	1	0
TCGA-E9-A5UO	FEMALE	41	[Not Evaluated]	[Not Evaluated]	[Not Evaluated]	T2	T_Other	N0	Negative	M0	Negative	Stage IIA	NA	NA	Living	7	[Not Applicable]	NA	NA	NA	NA	0	1	1	0
TCGA-E9-A5UP	FEMALE	63	[Not Evaluated]	[Not Evaluated]	[Not Evaluated]	T2	T_Other	N0	Negative	M0	Negative	Stage IIA	NA	NA	Living	0	[Not Applicable]	NA	NA	NA	NA	0	1	1	0
TCGA-E9-A6HE	FEMALE	45	Positive	Positive	Negative	T3	T_Other	N3	Positive	MX	Positive	Stage IIIC	NA	NA	Living	92	[Not Applicable]	NA	NA	NA	Luminal A	0	1	0	0
TCGA-EW-A1IW	FEMALE	80	Positive	Positive	Positive	T2	T_Other	N1	Positive	M0	Negative	Stage IIB	Stage IIB	enrollment	LIVING	252	NA	0	252	NA	Luminal B	0	1	1	0
TCGA-EW-A1IX	FEMALE	48	Positive	Positive	Negative	T1	T1	N1	Positive	M0	Negative	Stage IIA	Stage IIA	enrollment	LIVING	1082	NA	0	1082	NA	Luminal A	0	1	1	0
TCGA-EW-A1IY	FEMALE	38	Positive	Positive	Negative	T1	T1	N0	Negative	M0	Negative	Stage I	Stage I	enrollment	LIVING	258	NA	0	258	NA	Luminal A	0	1	1	0
TCGA-EW-A1IZ	FEMALE	53	Positive	Positive	Negative	T2	T_Other	N2	Positive	M0	Negative	Stage IIIA	Stage IIIA	enrollment	LIVING	260	NA	0	260	NA	Luminal A	0	1	1	0
TCGA-EW-A1J1	FEMALE	38	Positive	Positive	Negative	T2	T_Other	N1	Positive	M0	Negative	Stage IIB	Stage IIB	enrollment	LIVING	282	NA	0	282	NA	Luminal A	0	1	1	0
TCGA-EW-A1J2	FEMALE	50	Positive	Positive	Negative	T1	T1	N1	Positive	M0	Negative	Stage IIB	Stage IIA	enrollment	LIVING	139	NA	0	139	NA	Luminal A	0	1	1	0
TCGA-EW-A1J3	FEMALE	61	Positive	Positive	Positive	T1	T1	N0	Negative	M0	Negative	Stage IA	Stage I	enrollment	LIVING	252	NA	0	252	NA	Luminal B	0	1	1	0
TCGA-EW-A1J5	FEMALE	59	Positive	Positive	Negative	T3	T_Other	N0	Negative	M0	Negative	Stage IIB	Stage IIB	enrollment	LIVING	227	NA	0	227	NA	Luminal A	0	1	1	0
TCGA-EW-A1J6	FEMALE	70	Positive	Positive	Negative	T1	T1	N0	Negative	M0	Negative	Stage I	Stage I	enrollment	LIVING	595	NA	0	595	NA	Luminal A	0	1	1	0
TCGA-EW-A1OV	FEMALE	56	Negative	Negative	Negative	T2	T_Other	N1	Positive	M0	Negative	Stage IIB	Stage IIB	enrollment	LIVING	522	NA	0	522	NA	Basal-like	0	1	1	0
TCGA-EW-A1OW	FEMALE	58	Negative	Negative	Negative	T2	T_Other	N0	Negative	M0	Negative	Stage IIA	Stage IIA	enrollment	LIVING	463	NA	0	463	NA	Basal-like	0	0	0	0
TCGA-EW-A1OX	FEMALE	43	Positive	Positive	Negative	T2	T_Other	N0	Negative	M0	Negative	Stage IIA	Stage IIA	enrollment	LIVING	562	NA	0	562	NA	Luminal A	0	1	1	0
TCGA-EW-A1OY	FEMALE	63	Positive	Positive	Negative	T2	T_Other	N0	Negative	M0	Negative	Stage IIA	Stage IIA	enrollment	LIVING	593	NA	0	593	NA	Luminal A	0	1	1	0
TCGA-EW-A1OZ	FEMALE	56	Positive	Negative	Positive	T2	T_Other	N0	Negative	M0	Negative	Stage IIA	Stage IIA	enrollment	LIVING	941	NA	0	941	NA	Luminal B	0	1	1	0
TCGA-EW-A1P0	FEMALE	55	Positive	Negative	Negative	T2	T_Other	N1	Positive	M0	Negative	Stage IIB	Stage IIB	enrollment	LIVING	1121	NA	0	1121	NA	Luminal A	0	1	1	0
TCGA-EW-A1P1	FEMALE	68	Negative	Negative	Negative	T2	T_Other	N3	Positive	M0	Negative	Stage IIIC	Stage IIIC	enrollment	LIVING	919	NA	0	919	NA	Basal-like	0	1	1	0
TCGA-EW-A1P3	FEMALE	48	Positive	Positive	Negative	T2	T_Other	N0	Negative	M0	Negative	Stage IIA	Stage IIA	enrollment	LIVING	987	NA	0	987	NA	Luminal A	0	1	1	0
TCGA-EW-A1P4	FEMALE	43	Negative	Negative	Negative	T2	T_Other	N0	Negative	M0	Negative	Stage IIA	Stage IIA	enrollment	LIVING	501	NA	0	501	NA	Basal-like	0	1	1	0
TCGA-EW-A1P5	FEMALE	77	Positive	Positive	Negative	T2	T_Other	N1	Positive	M0	Negative	Stage IIB	Stage IIB	enrollment	LIVING	365	NA	0	365	NA	Luminal A	0	1	1	0
TCGA-EW-A1P6	FEMALE	64	Positive	Positive	Negative	T2	T_Other	N1	Positive	M0	Negative	Stage IIB	Stage IIB	enrollment	LIVING	312	NA	0	312	NA	Luminal A	0	1	1	0
TCGA-EW-A1P7	FEMALE	59	Negative	Negative	Negative	T2	T_Other	N0	Negative	M0	Negative	Stage IIA	Stage IIA	enrollment	LIVING	635	NA	0	635	NA	Basal-like	0	1	1	0
TCGA-EW-A1P8	FEMALE	58	Negative	Negative	Negative	T2	T_Other	N3	Positive	M0	Negative	Stage IIIC	Stage IIIC	enrollment	DECEASED	239	239	1	239	NA	Basal-like	0	1	1	0
TCGA-EW-A1PA	FEMALE	59	Positive	Positive	Negative	T2	T_Other	N1	Positive	M0	Negative	Stage IIB	Stage IIB	enrollment	LIVING	267	NA	0	267	NA	Luminal A	0	1	1	0
TCGA-EW-A1PB	FEMALE	70	Negative	Negative	Negative	T3	T_Other	N1	Positive	M0	Negative	Stage IIIA	Stage IIIA	enrollment	LIVING	608	NA	0	608	NA	Basal-like	0	1	1	0
TCGA-EW-A1PC	FEMALE	66	Positive	Positive	Negative	T3	T_Other	N0 (i-)	Positive	MX	Positive	Stage IIB	NA	NA	Living	187	[Not Applicable]	NA	NA	NA	Luminal A	0	1	1	0
TCGA-EW-A1PD	MALE	61	Positive	Positive	Positive	T1	T1	N1	Positive	M0	Negative	Stage IIA	Stage IIA	enrollment	LIVING	174	NA	0	174	NA	Luminal B	0	1	1	0
TCGA-EW-A1PE	FEMALE	56	Positive	Positive	Negative	T1	T1	N1	Positive	M0	Negative	Stage IIA	Stage IIA	enrollment	LIVING	139	NA	0	139	NA	Luminal A	0	1	1	0
TCGA-EW-A1PF	FEMALE	50	Positive	Positive	Negative	T1	T1	N0	Negative	M0	Negative	Stage IA	Stage I	enrollment	LIVING	139	NA	0	139	NA	Luminal A	0	0	0	0
TCGA-EW-A1PG	FEMALE	53	Positive	Positive	Negative	T2	T_Other	N1	Positive	M0	Negative	Stage IIB	Stage IIB	enrollment	LIVING	875	NA	0	875	NA	Luminal A	0	1	1	0
TCGA-EW-A1PH	FEMALE	52	Negative	Negative	Not Available	T1	T1	N1	Positive	M0	Negative	Stage IIA	Stage IIA	enrollment	LIVING	139	NA	0	139	NA	NA	0	1	1	0
TCGA-EW-A2FR	FEMALE	59	Negative	Negative	Equivocal	T1b	T_Other	N3a	Positive	MX	Positive	Stage IIIC	NA	NA	Living	1120	[Not Applicable]	NA	NA	NA	NA	0	1	1	0
TCGA-EW-A2FS	FEMALE	41	Positive	Negative	NA	NA	NA	NA	NA	NA	NA	NA	NA	enrollment	LIVING	1173	NA	0	1173	NA	NA	0	1	1	0
TCGA-EW-A2FV	FEMALE	39	Positive	Positive	NA	NA	NA	NA	NA	NA	NA	NA	NA	enrollment	LIVING	238	NA	0	238	NA	NA	0	1	1	0
TCGA-EW-A2FW	FEMALE	52	Positive	Positive	NA	NA	NA	NA	NA	NA	NA	NA	NA	enrollment	LIVING	190	NA	0	190	NA	NA	0	1	1	0
TCGA-EW-A3E8	FEMALE	60	Positive	Negative	Negative	T3	T_Other	N0	Negative	MX	Positive	Stage IIB	NA	NA	Living	647	[Not Applicable]	NA	NA	NA	Luminal A	0	1	1	0
TCGA-EW-A3U0	FEMALE	61	Negative	Negative	Negative	T3	T_Other	N1a	Positive	M0	Negative	Stage IIIA	NA	NA	Living	229	[Not Applicable]	NA	NA	NA	Basal-like	0	1	1	0
TCGA-EW-A423	FEMALE	75	Positive	Positive	Negative	T2	T_Other	N0	Negative	MX	Positive	Stage IIA	NA	NA	Living	309	[Not Applicable]	NA	NA	NA	Luminal A	0	1	1	0
TCGA-EW-A424	FEMALE	51	Positive	Positive	Positive	T3	T_Other	N1	Positive	MX	Positive	Stage IIIA	NA	NA	Living	322	[Not Applicable]	NA	NA	NA	Luminal B	0	1	0	0
TCGA-EW-A6S9	NA	NA	NA	NA	NA	NA	T_Other	NA	Positive	NA	Positive	NA	NA	NA	NA	NA	NA	NA	NA	NA	NA	NA	1	NA	NA
TCGA-EW-A6SA	NA	NA	NA	NA	NA	NA	T_Other	NA	Positive	NA	Positive	NA	NA	NA	NA	NA	NA	NA	NA	NA	NA	NA	1	NA	NA
TCGA-EW-A6SB	NA	NA	NA	NA	NA	NA	T_Other	NA	Positive	NA	Positive	NA	NA	NA	NA	NA	NA	NA	NA	NA	NA	NA	1	NA	NA
TCGA-EW-A6SC	NA	NA	NA	NA	NA	NA	T_Other	NA	Positive	NA	Positive	NA	NA	NA	NA	NA	NA	NA	NA	NA	NA	NA	1	NA	NA
TCGA-EW-A6SD	NA	NA	NA	NA	NA	NA	T_Other	NA	Positive	NA	Positive	NA	NA	NA	NA	NA	NA	NA	NA	NA	NA	NA	1	NA	NA
TCGA-GI-A2C8	NA	NA	NA	NA	NA	NA	NA	NA	NA	NA	NA	NA	NA	NA	NA	NA	NA	NA	NA	NA	NA	0	1	1	0
TCGA-GI-A2C9	FEMALE	58	Negative	Negative	Negative	T3	T_Other	N0	Negative	MX	Positive	Stage IIB	NA	NA	Living	711	[Not Applicable]	NA	NA	NA	Basal-like	0	1	1	0
TCGA-GM-A2D9	FEMALE	69	Positive	Positive	NA	NA	NA	NA	NA	NA	NA	NA	NA	enrollment	DECEASED	[Not Available]	1812	1	1812	NA	NA	0	1	1	0
TCGA-GM-A2DA	FEMALE	46	Positive	Positive	NA	NA	NA	NA	NA	NA	NA	NA	NA	enrollment	LIVING	5909	NA	0	5909	NA	NA	0	1	1	0
TCGA-GM-A2DB	FEMALE	62	Negative	Negative	NA	NA	NA	NA	NA	NA	NA	NA	NA	enrollment	LIVING	1615	NA	0	1615	NA	NA	0	1	1	0
TCGA-GM-A2DC	FEMALE	57	Positive	Positive	NA	NA	NA	NA	NA	NA	NA	NA	NA	enrollment	LIVING	1628	NA	0	1628	NA	NA	0	1	1	0
TCGA-GM-A2DD	FEMALE	53	Negative	Negative	NA	NA	NA	NA	NA	NA	NA	NA	NA	enrollment	LIVING	1309	NA	0	1309	NA	NA	0	1	1	0
TCGA-GM-A2DF	FEMALE	53	Negative	Negative	NA	NA	NA	NA	NA	NA	NA	NA	NA	enrollment	LIVING	1299	NA	0	1299	NA	NA	0	1	1	0
TCGA-GM-A2DH	FEMALE	58	Negative	Negative	NA	NA	NA	NA	NA	NA	NA	NA	NA	enrollment	LIVING	1286	NA	0	1286	NA	NA	0	1	1	0
TCGA-GM-A2DI	FEMALE	52	Negative	Negative	NA	NA	NA	NA	NA	NA	NA	NA	NA	enrollment	LIVING	1883	NA	0	1883	NA	NA	0	1	1	0
TCGA-GM-A2DK	FEMALE	58	Positive	Negative	NA	NA	NA	NA	NA	NA	NA	NA	NA	enrollment	LIVING	1896	NA	0	1896	NA	NA	0	1	1	0
TCGA-GM-A2DL	FEMALE	50	Positive	Positive	NA	NA	NA	NA	NA	NA	NA	NA	NA	enrollment	LIVING	2762	NA	0	2762	NA	NA	0	1	1	0
TCGA-GM-A2DM	FEMALE	57	Positive	Positive	NA	NA	NA	NA	NA	NA	NA	NA	NA	enrollment	LIVING	2331	NA	0	2331	NA	NA	0	1	1	0
TCGA-GM-A2DN	FEMALE	58	Positive	Positive	NA	NA	NA	NA	NA	NA	NA	NA	NA	enrollment	LIVING	2352	NA	0	2352	NA	NA	0	1	1	0
TCGA-GM-A2DO	FEMALE	54	Positive	Positive	NA	NA	NA	NA	NA	NA	NA	NA	NA	enrollment	LIVING	1622	NA	0	1622	NA	NA	0	1	1	0
TCGA-GM-A3NW	FEMALE	63	Negative	Positive	Equivocal	T2	T_Other	N0 (i-)	Positive	M0	Negative	Stage IIA	NA	NA	Living	2982	[Not Applicable]	NA	NA	NA	NA	0	1	1	0
TCGA-GM-A3NY	FEMALE	72	Positive	Positive	Negative	T2	T_Other	N1a	Positive	M0	Negative	Stage IIB	NA	NA	Living	743	[Not Applicable]	NA	NA	NA	Luminal A	0	1	1	0
TCGA-GM-A3XG	FEMALE	46	Positive	Positive	Negative	T3	T_Other	N1a	Positive	M0	Negative	Stage IIIA	NA	NA	Living	982	[Not Applicable]	NA	NA	NA	Luminal A	0	1	1	0
TCGA-GM-A3XL	FEMALE	49	Negative	Negative	[Not Evaluated]	T2	T_Other	N0 (i-)	Positive	M0	Negative	Stage IIA	NA	NA	Living	1717	[Not Applicable]	NA	NA	NA	NA	0	1	1	0
TCGA-GM-A3XN	FEMALE	44	Positive	Positive	Negative	T1c	T_Other	N2a	Positive	M0	Negative	Stage IIIA	NA	NA	Living	1641	[Not Applicable]	NA	NA	NA	Luminal A	0	1	1	0
TCGA-GM-A4E0	FEMALE	67	Positive	Positive	[Not Evaluated]	T3	T_Other	N3a	Positive	M0	Negative	Stage IIIC	NA	NA	Living	1753	[Not Applicable]	NA	NA	NA	NA	0	1	1	0
TCGA-GM-A5PV	FEMALE	63	Positive	Positive	[Not Evaluated]	T2	T_Other	N1a	Positive	M0	Negative	Stage IIB	NA	NA	Living	412	[Not Applicable]	NA	NA	NA	NA	0	1	1	0
TCGA-GM-A5PX	FEMALE	65	Positive	Positive	Negative	T2	T_Other	N1mi	Positive	M0	Negative	Stage IIB	NA	NA	Living	551	[Not Applicable]	NA	NA	NA	Luminal A	0	1	1	0
TCGA-HN-A2NL	FEMALE	56	Negative	Negative	Negative	T2	T_Other	N0	Negative	M0	Negative	Stage IIA	NA	NA	Living	79	[Not Applicable]	NA	NA	NA	Basal-like	0	1	1	0
TCGA-HN-A2OB	FEMALE	45	Positive	Positive	Negative	T2	T_Other	N1	Positive	M0	Negative	Stage IIB	NA	NA	Living	1849	[Not Applicable]	NA	NA	NA	Luminal A	0	1	1	0
TCGA-JL-A3YW	FEMALE	49	Positive	Positive	Positive	T2	T_Other	N1	Positive	M0	Negative	Stage IIB	NA	NA	Living	360	[Not Applicable]	NA	NA	NA	Luminal B	0	1	1	0
TCGA-JL-A3YX	FEMALE	46	Positive	Positive	Positive	T2	T_Other	N0	Negative	M0	Negative	Stage IIA	NA	NA	Living	352	[Not Applicable]	NA	NA	NA	Luminal B	0	1	1	0
TCGA-LD-A66U	FEMALE	44	Positive	Positive	Negative	T2	T_Other	N1mi	Positive	MX	Positive	Stage IIB	NA	NA	Living	252	[Not Applicable]	NA	NA	NA	Luminal A	0	1	0	0
TCGA-LD-A74U	FEMALE	79	Positive	Negative	Negative	T3	T_Other	N3a	Positive	M0	Negative	Stage IIIC	NA	NA	Living	203	[Not Applicable]	NA	NA	NA	Luminal A	0	1	0	0
TCGA-LD-A7W5	FEMALE	52	Positive	Positive	Negative	T2	T_Other	N3a	Positive	M0	Negative	Stage IIIC	NA	NA	Living	124	[Not Applicable]	NA	NA	NA	Luminal A	0	1	0	0
TCGA-LD-A7W6	FEMALE	54	Positive	Positive	Negative	T2	T_Other	N1a	Positive	M0	Negative	Stage IIB	NA	NA	Living	140	[Not Applicable]	NA	NA	NA	Luminal A	0	1	0	0
TCGA-LD-A9QF	FEMALE	73	Negative	Negative	Positive	T1c	T_Other	N0	Negative	M0	Negative	Stage IA	NA	NA	Living	266	[Not Applicable]	NA	NA	NA	HER2	0	0	0	0
TCGA-LL-A440	FEMALE	61	Positive	Positive	Equivocal	T1c	T_Other	N0 (i-)	Positive	MX	Positive	Stage IA	NA	NA	Living	20	[Not Applicable]	NA	NA	NA	NA	0	1	1	0
TCGA-LL-A441	FEMALE	62	Negative	Negative	Negative	T1c	T_Other	N0	Negative	MX	Positive	Stage IA	NA	NA	Living	91	[Not Applicable]	NA	NA	NA	Basal-like	0	1	1	0
TCGA-LL-A442	FEMALE	56	Positive	Positive	Equivocal	T2	T_Other	N0 (i-)	Positive	MX	Positive	Stage IIA	NA	NA	Living	109	[Not Applicable]	NA	NA	NA	NA	0	1	0	0
TCGA-LL-A50Y	FEMALE	84	Positive	Positive	Equivocal	T2	T_Other	N0	Negative	MX	Positive	Stage IIA	NA	NA	Living	210	[Not Applicable]	NA	NA	NA	NA	0	0	1	0
TCGA-LL-A5YL	FEMALE	64	Positive	Negative	Positive	T2	T_Other	N1a	Positive	MX	Positive	Stage IIB	NA	NA	Living	169	[Not Applicable]	NA	NA	NA	Luminal B	0	1	1	0
TCGA-LL-A5YM	FEMALE	88	Positive	Positive	Equivocal	T4b	T_Other	NX	Positive	M0	Negative	Stage IIIB	NA	NA	Living	143	[Not Applicable]	NA	NA	NA	NA	0	1	1	0
TCGA-LL-A5YN	FEMALE	46	Positive	Positive	Equivocal	T2	T_Other	N0 (i-)	Positive	M0	Negative	Stage IIA	NA	NA	Living	111	[Not Applicable]	NA	NA	NA	NA	0	1	1	0
TCGA-LL-A5YO	FEMALE	50	Negative	Negative	Negative	T1b	T_Other	N0	Negative	MX	Positive	Stage IA	NA	NA	Living	97	[Not Applicable]	NA	NA	NA	Basal-like	0	1	1	0
TCGA-LL-A5YP	FEMALE	49	Positive	Negative	Negative	T2	T_Other	N1a	Positive	M0	Negative	Stage IIB	NA	NA	Living	99	[Not Applicable]	NA	NA	NA	Luminal A	0	1	1	0
TCGA-LL-A6FP	FEMALE	90	Positive	Positive	Equivocal	T2	T_Other	NX	Positive	MX	Positive	Stage IIA	NA	NA	Living	352	[Not Applicable]	NA	NA	NA	NA	0	1	0	0
TCGA-LL-A6FQ	FEMALE	77	Positive	Positive	Negative	T2	T_Other	N2a	Positive	MX	Positive	Stage IIIA	NA	NA	Living	80	[Not Applicable]	NA	NA	NA	Luminal A	0	1	0	0
TCGA-LL-A6FR	FEMALE	50	Negative	Positive	Equivocal	T2	T_Other	N0 (i-)	Positive	MX	Positive	Stage IIA	NA	NA	Living	118	[Not Applicable]	NA	NA	NA	NA	0	1	0	0
TCGA-LL-A73Y	FEMALE	67	Negative	Negative	Negative	T1c	T_Other	N0	Negative	MX	Positive	Stage IA	NA	NA	Living	126	[Not Applicable]	NA	NA	NA	Basal-like	0	1	0	0
TCGA-LL-A73Z	FEMALE	55	Positive	Positive	Equivocal	T1c	T_Other	NX	Positive	M1	Positive	Stage IV	NA	NA	Living	137	[Not Applicable]	NA	NA	NA	NA	0	1	0	0
TCGA-LL-A740	FEMALE	61	Negative	Negative	Equivocal	T1c	T_Other	N0 (i-)	Positive	MX	Positive	Stage IA	NA	NA	Living	137	[Not Applicable]	NA	NA	NA	NA	0	1	0	0
TCGA-LL-A7SZ	FEMALE	49	Positive	Positive	Negative	T2	T_Other	N1a	Positive	MX	Positive	Stage IIB	NA	NA	Living	170	[Not Applicable]	NA	NA	NA	Luminal A	0	1	0	0
TCGA-LL-A7T0	FEMALE	70	Positive	Positive	Positive	T2	T_Other	N1a	Positive	M0	Negative	Stage IIB	NA	NA	Living	98	[Not Applicable]	NA	NA	NA	Luminal B	0	1	0	0
TCGA-LL-A8F5	FEMALE	61	Positive	Negative	Negative	T2	T_Other	N0 (i-)	Positive	MX	Positive	Stage IIA	NA	NA	Living	189	[Not Applicable]	NA	NA	NA	Luminal A	0	1	0	0
TCGA-LL-A9Q3	FEMALE	69	Positive	Positive	Positive	T3	T_Other	N3a	Positive	MX	Positive	Stage IIIC	NA	NA	Living	224	[Not Applicable]	NA	NA	NA	Luminal B	0	0	0	0
TCGA-LQ-A4E4	FEMALE	73	Positive	Positive	[Not Evaluated]	T3	T_Other	N1a	Positive	MX	Positive	Stage IIIA	NA	NA	Living	484	[Not Applicable]	NA	NA	NA	NA	0	1	1	0
TCGA-MS-A51U	FEMALE	44	Positive	Positive	Negative	T2	T_Other	N1	Positive	M0	Negative	Stage IIB	NA	NA	Living	85	[Not Applicable]	NA	NA	NA	Luminal A	0	1	1	0
TCGA-OK-A5Q2	FEMALE	59	Positive	Positive	Negative	T2	T_Other	N1a	Positive	MX	Positive	Stage II	NA	NA	Living	64	[Not Applicable]	NA	NA	NA	Luminal A	0	1	1	0
TCGA-OL-A5D6	FEMALE	71	Negative	Negative	[Not Evaluated]	T2	T_Other	N0	Negative	MX	Positive	Stage IIA	NA	NA	Living	385	[Not Applicable]	NA	NA	NA	NA	0	1	1	0
TCGA-OL-A5D7	FEMALE	70	Negative	Negative	[Not Evaluated]	T2	T_Other	N0	Negative	MX	Positive	Stage IIA	NA	NA	Living	1416	[Not Applicable]	NA	NA	NA	NA	0	1	1	0
TCGA-OL-A5D8	FEMALE	40	Positive	Positive	[Not Evaluated]	T3	T_Other	N0	Negative	MX	Positive	Stage IIB	NA	NA	Living	229	[Not Applicable]	NA	NA	NA	NA	0	1	1	0
TCGA-OL-A5DA	FEMALE	61	Positive	Positive	[Not Evaluated]	T2	T_Other	N0	Negative	MX	Positive	Stage IIA	NA	NA	Living	1357	[Not Applicable]	NA	NA	NA	NA	0	1	1	0
TCGA-OL-A5RU	FEMALE	63	Positive	Positive	[Not Evaluated]	T1c	T_Other	N1	Positive	MX	Positive	Stage IIA	NA	NA	Living	841	[Not Applicable]	NA	NA	NA	NA	0	1	1	0
TCGA-OL-A5RV	FEMALE	43	Positive	Positive	[Not Evaluated]	T2	T_Other	N3	Positive	MX	Positive	Stage IIIC	NA	NA	Living	733	[Not Applicable]	NA	NA	NA	NA	0	1	1	0
TCGA-OL-A5RW	FEMALE	40	Negative	Negative	[Not Evaluated]	T1c	T_Other	N1	Positive	MX	Positive	Stage IIA	NA	NA	Living	797	[Not Applicable]	NA	NA	NA	NA	0	1	1	0
TCGA-OL-A5RX	FEMALE	51	Positive	Positive	[Not Evaluated]	T1c	T_Other	N0	Negative	MX	Positive	Stage IA	NA	NA	Living	513	[Not Applicable]	NA	NA	NA	NA	0	1	1	0
TCGA-OL-A5RY	FEMALE	52	Positive	Negative	[Not Evaluated]	T1c	T_Other	N1	Positive	MX	Positive	Stage IIA	NA	NA	Living	429	[Not Applicable]	NA	NA	NA	NA	0	1	1	0
TCGA-OL-A5RZ	FEMALE	57	Positive	Negative	[Not Evaluated]	T1b	T_Other	N0	Negative	MX	Positive	Stage IA	NA	NA	Living	313	[Not Applicable]	NA	NA	NA	NA	0	1	1	0
TCGA-OL-A5S0	FEMALE	66	Positive	Negative	[Not Evaluated]	T2	T_Other	N1a	Positive	MX	Positive	Stage IIB	NA	NA	Living	298	[Not Applicable]	NA	NA	NA	NA	0	1	1	0
TCGA-OL-A66H	FEMALE	74	Positive	Positive	[Not Evaluated]	T1c	T_Other	N1mi	Positive	MX	Positive	Stage IB	NA	NA	Living	413	[Not Applicable]	NA	NA	NA	NA	0	1	1	0
TCGA-OL-A66I	FEMALE	36	Negative	Negative	[Not Evaluated]	T1c	T_Other	N1mi	Positive	MX	Positive	Stage IIA	NA	NA	Living	714	[Not Applicable]	NA	NA	NA	NA	0	1	1	0
TCGA-OL-A66J	FEMALE	80	Positive	Positive	[Not Evaluated]	T1c	T_Other	N0	Negative	MX	Positive	Stage I	NA	NA	Living	1658	[Not Applicable]	NA	NA	NA	NA	0	0	1	0
TCGA-OL-A66K	FEMALE	72	Positive	Positive	Equivocal	T2	T_Other	N0	Negative	MX	Positive	Stage IIA	NA	NA	Living	1021	[Not Applicable]	NA	NA	NA	NA	0	1	1	0
TCGA-OL-A66L	FEMALE	71	Positive	Positive	[Not Evaluated]	T1c	T_Other	N0	Negative	MX	Positive	Stage IA	NA	NA	Living	945	[Not Applicable]	NA	NA	NA	NA	0	1	0	0
TCGA-OL-A66N	FEMALE	59	Positive	Negative	[Not Evaluated]	T3	T_Other	N3	Positive	MX	Positive	Stage IIIC	NA	NA	Living	413	[Not Applicable]	NA	NA	NA	NA	0	1	0	0
TCGA-OL-A66O	FEMALE	39	Positive	Positive	[Not Evaluated]	T2	T_Other	N1a	Positive	MX	Positive	Stage IIB	NA	NA	Living	220	[Not Applicable]	NA	NA	NA	NA	0	1	0	0
TCGA-OL-A66P	FEMALE	75	Negative	Negative	[Not Evaluated]	T2	T_Other	N0	Negative	MX	Positive	Stage IIA	NA	NA	Living	58	[Not Applicable]	NA	NA	NA	NA	0	0	0	0
TCGA-OL-A6VO	FEMALE	43	Negative	Negative	Negative	T1c	T_Other	N0	Negative	MX	Positive	Stage IA	NA	NA	Living	480	[Not Applicable]	NA	NA	NA	Basal-like	0	1	0	0
TCGA-OL-A6VQ	FEMALE	49	Positive	Positive	[Not Evaluated]	T2	T_Other	N0	Negative	MX	Positive	Stage IIA	NA	NA	Living	229	[Not Applicable]	NA	NA	NA	NA	0	0	0	0
TCGA-OL-A6VR	FEMALE	48	Positive	Positive	Negative	T1b	T_Other	N0	Negative	MX	Positive	Stage IA	NA	NA	Living	848	[Not Applicable]	NA	NA	NA	Luminal A	0	1	0	0
TCGA-OL-A97C	FEMALE	67	Negative	Negative	[Not Evaluated]	T3	T_Other	N0	Negative	M0	Negative	Stage IIB	NA	NA	Living	195	[Not Applicable]	NA	NA	NA	NA	0	0	0	0
TCGA-PE-A5DC	FEMALE	72	Positive	Positive	Positive	T2	T_Other	N2a	Positive	M0	Negative	Stage IIIA	NA	NA	DECEASED	[Not Available]	1430	NA	NA	NA	Luminal B	0	1	1	0
TCGA-PE-A5DD	FEMALE	64	Positive	Negative	Positive	T2	T_Other	N0	Negative	M0	Negative	Stage IIA	NA	NA	Living	1953	[Not Applicable]	NA	NA	NA	Luminal B	0	1	1	0
TCGA-PE-A5DE	FEMALE	41	Positive	Positive	Negative	T2	T_Other	N0	Negative	M0	Negative	Stage IIA	NA	NA	Living	1855	[Not Applicable]	NA	NA	NA	Luminal A	0	1	1	0
TCGA-PL-A8LV	FEMALE	54	[Not Evaluated]	[Not Evaluated]	[Not Evaluated]	T4	T_Other	N0	Negative	M0	Negative	Stage IIIB	NA	NA	Living	-7	[Not Applicable]	NA	NA	NA	NA	0	0	0	0
TCGA-PL-A8LX	FEMALE	35	[Not Evaluated]	[Not Evaluated]	[Not Evaluated]	T4	T_Other	N1a	Positive	M1	Positive	Stage IV	NA	NA	Living	5	[Not Applicable]	NA	NA	NA	NA	0	0	0	0
TCGA-PL-A8LY	FEMALE	30	[Not Evaluated]	[Not Evaluated]	[Not Evaluated]	T3	T_Other	N0	Negative	M0	Negative	Stage IIB	NA	NA	Living	8	[Not Applicable]	NA	NA	NA	NA	0	0	0	0
TCGA-PL-A8LZ	FEMALE	29	[Not Evaluated]	[Not Evaluated]	[Not Evaluated]	T4b	T_Other	N2	Positive	M0	Negative	Stage IIIB	NA	NA	Living	120	[Not Applicable]	NA	NA	NA	NA	0	1	0	0
TCGA-S3-A6ZF	FEMALE	64	Positive	Positive	Equivocal	T2	T_Other	N0	Negative	M0	Negative	Stage IIA	NA	NA	Living	212	[Not Applicable]	NA	NA	NA	NA	0	1	0	0
TCGA-S3-A6ZG	FEMALE	71	Positive	Positive	Negative	T2	T_Other	N1	Positive	M0	Negative	Stage IIB	NA	NA	Living	207	[Not Applicable]	NA	NA	NA	Luminal A	0	1	0	0
TCGA-S3-A6ZH	FEMALE	29	Positive	Positive	Equivocal	T3	T_Other	N3a	Positive	MX	Positive	Stage IIIC	NA	NA	Living	263	[Not Applicable]	NA	NA	NA	NA	0	1	0	0
TCGA-S3-AA0Z	FEMALE	63	Positive	Positive	Equivocal	T2	T_Other	N1a	Positive	M0	Negative	Stage IIB	NA	NA	Living	322	[Not Applicable]	NA	NA	NA	NA	0	0	0	0
TCGA-S3-AA10	FEMALE	65	Negative	Negative	Negative	T2	T_Other	N0	Negative	M0	Negative	Stage IIA	NA	NA	Living	241	[Not Applicable]	NA	NA	NA	Basal-like	0	0	0	0
TCGA-S3-AA11	FEMALE	67	Positive	Positive	Equivocal	T2	T_Other	N0	Negative	M0	Negative	Stage IIA	NA	NA	Living	169	[Not Applicable]	NA	NA	NA	NA	0	0	0	0
TCGA-S3-AA12	FEMALE	82	Positive	Negative	Negative	T3	T_Other	N1a	Positive	MX	Positive	Stage IIIA	NA	NA	Living	259	[Not Applicable]	NA	NA	NA	Luminal A	0	0	0	0
TCGA-S3-AA14	FEMALE	47	Positive	Positive	Positive	T1	T1	N0 (i+)	Positive	cM0 (i+)	Positive	Stage I	NA	NA	Living	218	[Not Applicable]	NA	NA	NA	Luminal B	0	0	0	0
TCGA-S3-AA15	FEMALE	51	Negative	Negative	Negative	T2	T_Other	N1a	Positive	cM0 (i+)	Positive	Stage IIB	NA	NA	Living	209	[Not Applicable]	NA	NA	NA	Basal-like	0	0	0	0
TCGA-S3-AA17	FEMALE	64	Positive	Positive	Equivocal	T2	T_Other	N1mi	Positive	cM0 (i+)	Positive	Stage IIB	NA	NA	Living	119	[Not Applicable]	NA	NA	NA	NA	0	0	0	0
TCGA-UL-AAZ6	FEMALE	73	Positive	Positive	Positive	T2	T_Other	N0	Negative	MX	Positive	Stage IIA	NA	NA	Living	426	[Not Applicable]	NA	NA	NA	Luminal B	0	0	0	0
TCGA-UU-A93S	FEMALE	63	Negative	Negative	Positive	T4d	T_Other	N3b	Positive	M1	Positive	Stage IV	NA	NA	DECEASED	[Not Available]	116	NA	NA	NA	HER2	0	0	0	0
TCGA-V7-A7HQ	NA	NA	NA	NA	NA	NA	T_Other	NA	Positive	NA	Positive	NA	NA	NA	NA	NA	NA	NA	NA	NA	NA	NA	1	NA	NA
TCGA-W8-A86G	FEMALE	66	Positive	Positive	Negative	T2a	T_Other	N0 (i-)	Positive	MX	Positive	Stage IIA	NA	NA	Living	161	[Not Applicable]	NA	NA	NA	Luminal A	0	1	0	0
TCGA-WT-AB41	FEMALE	55	Positive	Positive	[Not Evaluated]	T2	T_Other	N1mi	Positive	MX	Positive	Stage IIB	NA	NA	Living	1550	[Not Applicable]	NA	NA	NA	NA	0	0	0	0
TCGA-WT-AB44	FEMALE	77	Positive	Positive	Negative	T1c	T_Other	N0 (i-)	Positive	MX	Positive	Stage IA	NA	NA	Living	791	[Not Applicable]	NA	NA	NA	Luminal A	0	0	0	0
TCGA-XX-A899	FEMALE	46	Positive	Positive	Negative	T1c	T_Other	N2a	Positive	MX	Positive	Stage IIIA	NA	NA	Living	292	[Not Applicable]	NA	NA	NA	Luminal A	0	1	0	0
TCGA-XX-A89A	FEMALE	68	Positive	Positive	Negative	T3	T_Other	N0	Negative	MX	Positive	Stage IIB	NA	NA	Living	278	[Not Applicable]	NA	NA	NA	Luminal A	0	1	0	0
TCGA-Z7-A8R5	FEMALE	61	Positive	Positive	Negative	T3	T_Other	N1a	Positive	MX	Positive	Stage IIIA	NA	NA	Living	3042	[Not Applicable]	NA	NA	NA	Luminal A	0	0	0	0
TCGA-Z7-A8R6	FEMALE	46	Positive	Positive	Negative	T1c	T_Other	N0	Negative	M0	Negative	Stage I	NA	NA	Living	2800	[Not Applicable]	NA	NA	NA	Luminal A	0	0	0	0

## Sheet: Table_2
Additional file 1: Table 2. The list of cell lines samples used on each platform with associated subtype calls from each technology platforms, and its annotation data.
Note that not all samples were characterized on each platform, 1 = data have
Cell line primary name	Gender	Site Primary	Hist Subtype1	CCLE Data	CCLE tumor type	CCLE Histology	CCLE Notes	CCLE Source	Gene Expression Arrays (Affymetrix_HU133_PLUS2.0)	Copy Number Variation (Affymetrix_SNP_6.0 arrays)	Mutation (Hybrid capture/Sequencing)	Protein Expression (RPPA)	ER	PR	Her2	Literature survey	PAM50 mRNA	Our Classification
BT-20	F	breast	ductal_carcinoma	1	solid	carcinoma		ATCC	1	1	1	1	-	-	-	Basal-like [2]	Basal-like	Basal-like
BT-549	F	breast	ductal_carcinoma	1	solid	carcinoma		ATCC	1	1	1	1	-	-	-	Basal-like[2]	Basal-like	Basal-like
HCC1143	F	breast	ductal_carcinoma	1	solid	carcinoma		ATCC	1	1	1	1	-	-	-	Basal-like [1, 3]	Basal-like	Basal-like
HCC1395	F	breast	ductal_carcinoma	1	solid	carcinoma		ATCC	1	1	1	1	-	-	-	Basal-like [2]	Basal-like	Basal-like
HCC1806	F	breast	ductal_carcinoma	1	solid	carcinoma		ATCC	1	1	1	1	-	-	-	Basal-like [2]	Basal-like	Basal-like
HCC38	F	breast	ductal_carcinoma	1	solid	carcinoma		ATCC	1	1	1	1	-	-	-	Basal-like [2]	Basal-like	Basal-like
HCC70	F	breast	ductal_carcinoma	1	solid	carcinoma		ATCC	1	1	1	1	-	-	-	Basal-like [2]	Basal-like	Basal-like
MDA-MB-231	F	breast		1	solid	carcinoma		ATCC	1	1	1	1	-	-		Claudin-low [4]	Basal-like	Basal-like
MDA-MB-436	F	breast		1	solid	carcinoma		ATCC	1	1	1	1	-	-	-	Claudin-low [4]	Basal-like	Basal-like
MDA-MB-468	F	breast		1	solid	carcinoma		ATCC	1	1	1	1	-	-	-	Basal-like [4]	Basal-like	Basal-like
HCC1937	F	breast	ductal_carcinoma	1	solid	carcinoma		ATCC	1	1	0	1	-	-	-	Basal-like [2]	Basal-like	Basal-like
MDA-MB-157	F	breast	ductal_carcinoma	1	solid	carcinoma	Identical lines: MB 157 and MDA-MB-157 share high SNP identity	ATCC	1	1	0	1	-	-	-	Claudin-low [4]	Basal-like	Basal-like
CAL-120	F	breast		1	solid	carcinoma		DSMZ	1	1	1	0	-	-	-	Luminal B [4]	Basal-like	Basal-like
CAL-51	F	breast		1	solid	carcinoma		DSMZ	1	1	1	0	-	-	-	unclassified	Basal-like	Basal-like
CAL-85-1	F	breast		1	solid	carcinoma		DSMZ	1	1	1	0	-	-	-	Basal-like [4]	Basal-like	Basal-like
DU4475	F	breast		1	solid	carcinoma		ATCC	1	1	1	0	-	-	-	Basal-like [4]	Basal-like	Basal-like
HCC1187	F	breast	ductal_carcinoma	1	solid	carcinoma		ATCC	1	1	1	0	-	-	-	Basal-like [2]	Basal-like	Basal-like
HCC1569	F	breast	metaplastic_carcinoma	1	solid	carcinoma		ATCC	1	1	1	0	-	-	+	Her2amp [2]	Basal-like	Her2amp
HCC1599	F	breast	ductal_carcinoma	1	solid	carcinoma		ATCC	1	1	1	0	-	-	-	Basal-like [2]	Basal-like	Basal-like
HCC2157	F	breast	ductal_carcinoma	1	solid	carcinoma		ATCC	1	1	1	0	-	-	-	Basal-like [2]	Basal-like	Basal-like
Hs 281.T	F	breast		1	solid	carcinoma		ATCC	1	1	1	0				unclassified	Basal-like	Her2amp
Hs 343.T	F	breast		1	solid	carcinoma		ATCC	1	1	1	0				Basal-like [2]	Basal-like	Her2amp
Hs 578T	F	breast	ductal_carcinoma	1	solid	carcinoma		ATCC	1	1	1	0	-	-	-	Basal-like [1, 3]	Basal-like	Basal-like
Hs 739.T	F	breast		1	solid	carcinoma		ATCC	1	1	1	0				unclassified	Basal-like	Basal-like
JIMT-1	F	breast	ductal_carcinoma	1	solid	carcinoma		DSMZ	1	1	1	0	-	-		unclassified	Basal-like	Her2amp
HDQ-P1	F	breast	ductal_carcinoma	1	solid	carcinoma		DSMZ	1	1	0	0	-	-	-	unclassified	Basal-like	Basal-like
Hs 274.T	F	breast		1	solid	carcinoma		ATCC	1	1	0	0				unclassified	Basal-like	Luminal B
AU565	F	breast		1	solid	carcinoma	Metastatic pair: SK-BR-3 and AU565 are from the same patient	ATCC	1	1	1	1	-	-	+	Her2amp [2]	Her2amp	Her2amp
HCC1419	F	breast	ductal_carcinoma	1	solid	carcinoma		ATCC	1	1	1	1	-	-	+	Her2amp [2]	Her2amp	Her2amp
HCC1954	F	breast	ductal_carcinoma	1	solid	carcinoma		ATCC	1	1	1	1	-	-	+	Her2amp [2]	Her2amp	Her2amp
HCC202	F	breast	ductal_carcinoma	1	solid	carcinoma		ATCC	1	1	1	1	-	-	+	Her2amp [2]	Her2amp	Her2amp
SK-BR-3	F	breast		1	solid	carcinoma	Metastatic pair: SK-BR-3 and AU565 are from the same patient	ATCC	1	1	1	1	-	-	+	Luminal [6]	Her2amp	Her2amp
UACC-812	F	breast	ductal_carcinoma	1	solid	carcinoma		ATCC	1	1	1	1	+	-	+	Luminal [6]	Her2amp	Luminal B
UACC-893	F	breast	ductal_carcinoma	1	solid	carcinoma		ATCC	1	1	1	1	-	-	+	Luminal [6]	Her2amp	Her2amp
ZR-75-30	F	breast	ductal_carcinoma	1	solid	carcinoma		ATCC	1	1	1	1	+	+	-	Luminal [6]	Her2amp	Luminal A
EFM-192A	F	breast		1	solid	carcinoma		DSMZ	1	1	1	0	+	-	+	Luminal B [5]	Her2amp	Luminal B
BT-483	F	breast	ductal_carcinoma	1	solid	carcinoma		ATCC	1	1	1	1	+	+	-	Luminal [1]	Luminal A	Luminal A
MCF7	F	breast		1	solid	carcinoma	Identical lines: MCF-7 and KPL-1 share high SNP identity	ATCC	1	1	1	1	+	+	-	Luminal [6]	Luminal A	Luminal A
HCC1500	F	breast	ductal_carcinoma	1	solid	carcinoma		ATCC	1	1	1	0	-	-	-	Luminal [2]	Luminal A	Basal-like
HCC2218	F	breast	ductal_carcinoma	1	solid	carcinoma		ATCC	1	1	1	0	-	-	+	Her2amp [2]	Luminal A	Her2amp
Hs 742.T	F	breast		1	solid	carcinoma		ATCC	1	1	1	0				unclassified	Luminal A	Luminal A
KPL-1	F	breast	ductal_carcinoma	1	solid	carcinoma	Identical lines: MCF-7 and KPL-1 share high SNP identity	DSMZ	1	1	1	0				unclassified	Luminal A	Basal-like
MDA-MB-134-VI	F	breast	ductal_carcinoma	1	solid	carcinoma		ATCC	1	1	1	0	+	-		unclassified	Luminal A	Luminal A
ZR-75-1	F	breast	ductal_carcinoma	1	solid	carcinoma	Identical lines: ZR-75-1 and YMB-1 share high SNP identity	ATCC	1	1	1	0				unclassified	Luminal A	Her2amp
Hs 606.T	F	breast		1	solid	carcinoma		ATCC	1	1	0	0				unclassified	Basal-like	Basal-like
BT-474	F	breast	ductal_carcinoma	1	solid	carcinoma		ATCC	1	1	1	1	+	+	+	Her2amp [2]	Luminal B	Luminal B
CAMA-1	F	breast		1	solid	carcinoma		ATCC	1	1	1	1	+	-	-	Luminal A [1]	Luminal B	Luminal A
HCC1428	F	breast		1	solid	carcinoma		ATCC	1	1	1	1	+	+	-	Luminal [2]	Luminal B	Luminal A
MDA-MB-361	F	breast		1	solid	carcinoma		ATCC	1	1	1	1	+	+	+	Luminal [6]	Luminal B	Luminal B
MDA-MB-415	F	breast		1	solid	carcinoma		ATCC	1	1	1	1	+	-	-	Luminal [6]	Luminal B	Luminal A
MDA-MB-453	F	breast		1	solid	carcinoma		ATCC	1	1	1	1	-	-	-	Luminal [6]	Luminal B	Her2amp
T-47D	F	breast	ductal_carcinoma	1	solid	carcinoma		ATCC	1	1	1	1	+	+	-	Luminal [6]	Luminal B	Luminal A
CAL-148	F	breast	ductal_carcinoma	1	solid	carcinoma		DSMZ	1	1	1	0	-	-	-	Luminal A [4]	Luminal B	Basal-like
EFM-19	F	breast	ductal_carcinoma	1	solid	carcinoma		DSMZ	1	1	1	0	+	+	-	Luminal [5]	Luminal B	Luminal A
MDA-MB-175-VII	F	breast	ductal_carcinoma	1	solid	carcinoma		ATCC	1	1	0	0	+	-		unclassified	Luminal B	Luminal A
YMB-1	F	breast		1	solid	carcinoma	Identical lines: ZR-75-1 and YMB-1 share high SNP identity	HSRRB	1	1	0	0	+	-	-	unclassified	Luminal B	Luminal A
EVSA-T	F	breast		1	solid	carcinoma		DSMZ	0	0	1	0	+	-	+	unclassified	NA	Luminal B
HMC-1-8	F	breast		1	solid	carcinoma	Identical lines: HMC-1-8 and HLC-1 share high SNP identity and are probably lung.	HSRRB	0	0	1	0				unclassified	NA	Luminal A
600MPE				0					0	0	0	1	+	-	-	Luminal [1, 5]	NA	Luminal A
HCC2185				0					0	0	0	1	-	-	-	Luminal [1, 5]	NA	Basal-like
HCC3153				0					0	0	0	1	-	-	-	Basal-like [4]	NA	Basal-like
LY2				0					0	0	0	1	+	-	-	Luminal [1, 5]	NA	Luminal A
SUM1315MO2				0					0	0	0	1	-	-		Claudin-low [4]	NA	Basal-like
SUM149PT				0					0	0	0	1	-	-	-	Basal-like [4]	NA	Basal-like
SUM159PT				0					0	0	0	1	-	-	-	Claudin-low [4]	NA	Basal-like
SUM225CWN				0					0	0	0	1	-	-	+	Luminal [1, 5]	NA	Her2amp
ZR75B				0					0	0	0	1	+	-	-	Luminal [1, 5]	NA	Luminal A
HMEL				0					0	0	0	0				unclassified	NA	Basal-like
Reference Paper
[1] Kao, J., et al., Molecular profiling of breast cancer cell lines defines relevant tumor models and provides a resource for cancer gene discovery. PloS one, 2009. 4(7): p. e6146.
[2] Niepel, M., et al., Analysis of growth factor signaling in genetically diverse breast cancer lines. BMC biology, 2014. 12(1): p. 20.
[3] Chavez, K.J., S.V. Garimella, and S. Lipkowitz, Triple negative breast cancer cell lines: one tool in the search for better treatment of triple negative breast cancer. Breast disease, 2010. 32(1): p. 35-48.
[4] Lehmann, B.D., et al., Identification of human triple-negative breast cancer subtypes and preclinical models for selection of targeted therapies. The Journal of clinical investigation, 2011. 121(7): p. 2750.
[5] Finn, R.S., et al., PD 0332991, a selective cyclin D kinase 4/6 inhibitor, preferentially inhibits proliferation of luminal estrogen receptor-positive human breast cancer cell lines in vitro. Breast Cancer Res, 2009. 11(5): p. R77.
[6] Paraic A Kenny, Genee Y Lee, Connie A Myers, Richard M Neve, Jeremy R Semeiks, Paul T Spellman, Katrin Lorenz, Eva H Lee, Mary Helen Barcellos-Hoff, Ole W Petersen, Joe W Gray, Mina J Bissell. The morphologies of breast cancer cell lines in three-dimensional assays correlate with their profiles of gene expression. Molecular Oncology,2007 Jun;1(1):84-96.

## Sheet: Table_3
Additional file 1: Table 3. The list of tumors samples from GEO used on gene expression comparison with associated ER, PR, HER2 status .
Sample_title	GEO_accession_ID	Age	ER Status	PR Status	HER2 Final Status	Our Classification
Br Ca Pt sample #S1178752-1	GSM1030079	41	negative	negative	positive	HER2amp
Br Ca Pt sample #E3837722-1	GSM1030080	72	positive	negative	negative	Luminal A
Br Ca Pt sample #A6263061-1	GSM1030081	72	positive	negative	negative	Luminal A
Br Ca Pt sample #A6263065-1	GSM1030082	72	positive	negative	negative	Luminal A
Br Ca Pt sample #S1038589-1	GSM1030083	28	negative	negative	negative	Basal-like
Br Ca Pt sample #A6999197-1	GSM1030084	34	negative	negative	negative	Basal-like
Br Ca Pt sample #E3800109-1	GSM1030085	34	negative	positive	negative	Luminal A
Br Ca Pt sample #S1116462-1	GSM1030086	50	negative	positive	negative	Luminal A
Br Ca Pt sample #A6997531-1	GSM1030087	45	negative	positive	negative	Luminal A
Br Ca Pt sample #E4340702-1	GSM1030088	49	negative	negative	positive	HER2amp
Br Ca Pt sample #E4639353-1	GSM1030089	52	positive	negative	negative	Luminal A
Br Ca Pt sample #S1297269-1	GSM1030090	31	positive	negative	negative	Luminal A
Br Ca Pt sample #S1032217-1	GSM1030091	52	negative	negative	positive	HER2amp
Br Ca Pt sample #S1089746-1	GSM1030092	56	negative	negative	positive	HER2amp
Br Ca Pt sample #S1032225-1	GSM1030093	40	negative	negative	positive	HER2amp
Br Ca Pt sample #E4343481-1	GSM1030094	27	negative	negative	positive	HER2amp
Br Ca Pt sample #S1126096-1	GSM1030095	56	negative	negative	positive	HER2amp
Br Ca Pt sample #A7082100-1	GSM1030096	65	negative	negative	positive	HER2amp
Br Ca Pt sample #E3800101-1	GSM1030097	61	negative	negative	positive	HER2amp
Br Ca Pt sample #E4343479-1	GSM1030098	40	positive	positive	negative	Luminal A
Br Ca Pt sample #E3916680-1	GSM1030099	67	positive	positive	negative	Luminal A
Br Ca Pt sample #A6952000-1	GSM1030100	45	positive	negative	negative	Luminal A
Br Ca Pt sample #E4222992-1	GSM1030101	48	positive	positive	negative	Luminal A
Br Ca Pt sample #E4332196-1	GSM1030102	46	positive	positive	positive	Luminal B
Br Ca Pt sample #A7295220-1	GSM1030103	41	positive	positive	negative	Luminal A
Br Ca Pt sample #S1076366-1	GSM1030104	60	negative	negative	positive	HER2amp
Br Ca Pt sample #A7330542-1	GSM1030105	47	positive	positive	negative	Luminal A
Br Ca Pt sample #E4606438-1	GSM1030106	65	positive	positive	negative	Luminal A
Br Ca Pt sample #E4606440-1	GSM1030107	51	positive	positive	negative	Luminal A
Br Ca Pt sample #E4340700-1	GSM1030108	50	positive	positive	negative	Luminal A
Br Ca Pt sample #A7241236-1	GSM1030109	45	positive	positive	negative	Luminal A
Br Ca Pt sample #E4477306-1	GSM1030110	48	positive	positive	negative	Luminal A
Br Ca Pt sample #S1123419-1	GSM1030111	47	positive	positive	negative	Luminal A
Br Ca Pt sample #S1032221-1	GSM1030112	66	positive	positive	negative	Luminal A
Br Ca Pt sample #A7082102-1	GSM1030113	42	positive	positive	negative	Luminal A
Br Ca Pt sample #E4708763-1	GSM1030114	46	positive	positive	negative	Luminal A
Br Ca Pt sample #E4710305-1	GSM1030115	56	positive	negative	negative	Luminal A
Br Ca Pt sample #L0628963-1	GSM1030116	59	positive	positive	positive	Luminal B
Br Ca Pt sample #A7573397-1	GSM1030117	41	positive	positive	negative	Luminal A
Br Ca Pt sample #E4534819-1	GSM1030118	44	positive	positive	negative	Luminal A
Br Ca Pt sample #E4690595-1	GSM1030119	47	positive	positive	negative	Luminal A
Br Ca Pt sample #E4751070-1	GSM1030120	37	positive	positive	negative	Luminal A
Br Ca Pt sample #E4751072-1	GSM1030121	48	positive	positive	negative	Luminal A
Br Ca Pt sample #A6736485-1	GSM1030122	54	positive	positive	negative	Luminal A
Br Ca Pt sample #S1076360-1	GSM1030123	55	positive	positive	negative	Luminal A
Br Ca Pt sample #E3648192-1	GSM1030124	54	positive	positive	negative	Luminal A
Br Ca Pt sample #L0488310-1	GSM1030125	50	positive	negative	negative	Luminal A
Br Ca Pt sample #S1121949-1	GSM1030126	56	positive	positive	positive	Luminal B
Br Ca Pt sample #S1141087-1	GSM1030127	40	positive	positive	negative	Luminal A
Br Ca Pt sample #S1141089-1	GSM1030128	47	positive	positive	negative	Luminal A
Br Ca Pt sample #S1038597-1	GSM1030129	42	positive	positive	positive	Luminal B
Br Ca Pt sample #S1148765-1	GSM1030130	40	positive	positive	negative	Luminal A
Br Ca Pt sample #E4343389-4	GSM1030131	68	positive	positive	negative	Luminal A
Br Ca Pt sample #E4343389-3	GSM1030132	68	positive	positive	negative	Luminal A
Br Ca Pt sample #S1123405-1	GSM1030133	29	positive	positive	negative	Luminal A
Br Ca Pt sample #A6999199-1	GSM1030134	60	positive	positive	negative	Luminal A
Br Ca Pt sample #E3837732-1	GSM1030135	56	positive	positive	negative	Luminal A
Br Ca Pt sample #S1189555-1	GSM1030136	67	positive	positive	positive	Luminal B
Br Ca Pt sample #S1134718-1	GSM1030137	46	positive	positive	negative	Luminal A
Br Ca Pt sample #E4690599-1	GSM1030138	54	positive	positive	negative	Luminal A
Br Ca Pt sample #A7330534-1	GSM1030139	79	positive	negative	negative	Luminal A
Br Ca Pt sample #S1148757-1	GSM1030140	47	positive	positive	negative	Luminal A
Br Ca Pt sample #S1189563-1	GSM1030141	46	positive	negative	negative	Luminal A
Br Ca Pt sample #E4708767-1	GSM1030142	46	positive	positive	negative	Luminal A
Br Ca Pt sample #S1178750-1	GSM1030143	43	negative	positive	positive	Luminal A
Br Ca Pt sample #E4764497-1	GSM1030144	48	positive	NA	negative	Luminal A
Br Ca Pt sample #A6657371-1	GSM1030145	44	positive	negative	negative	Luminal A
Br Ca Pt sample #E4751060-1	GSM1030146	56	positive	positive	negative	Luminal A
Br Ca Pt sample #E4719356-1	GSM1030147	63	positive	negative	negative	Luminal A
Br Ca Pt sample #E4999453-1	GSM1030148	41	positive	positive	negative	Luminal A
Br Ca Pt sample #E4343389-2	GSM1030149	68	positive	positive	negative	Luminal A
Br Ca Pt sample #E4597713-1	GSM1030150	47	positive	positive	negative	Luminal A
Br Ca Pt sample #L0638228-4	GSM1030151	70	positive	positive	negative	Luminal A
Br Ca Pt sample #E4751058-1	GSM1030152	48	positive	positive	negative	Luminal A
Br Ca Pt sample #E4669580-1	GSM1030153	56	positive	negative	positive	Luminal B
Br Ca Pt sample #E4534823-1	GSM1030154	70	positive	negative	negative	Luminal A
Br Ca Pt sample #E4830792-1	GSM1030155	62	positive	positive	negative	Luminal A
Br Ca Pt sample #E3385598-1	GSM1030156	31	negative	negative	negative	Basal-like
Br Ca Pt sample #E3730747-1	GSM1030157	59	negative	negative	negative	Basal-like
Br Ca Pt sample #S0895769-1	GSM1030158	40	negative	negative	negative	Basal-like
Br Ca Pt sample #S0895765-1	GSM1030159	62	negative	negative	negative	Basal-like
Br Ca Pt sample #S0898012-1	GSM1030160	45	negative	negative	negative	Basal-like
Br Ca Pt sample #S0895767-1	GSM1030161	57	negative	negative	negative	Basal-like
Br Ca Pt sample #S0960945-1	GSM1030162	54	negative	negative	negative	Basal-like
Br Ca Pt sample #E3569360-1	GSM1030163	50	negative	negative	negative	Basal-like
Br Ca Pt sample #S0895756-1	GSM1030164	44	negative	negative	negative	Basal-like
Br Ca Pt sample #E3663949-1	GSM1030165	52	negative	negative	negative	Basal-like
Br Ca Pt sample #E3569362-1	GSM1030166	54	negative	negative	negative	Basal-like
Br Ca Pt sample #A6718068-1	GSM1030167	39	negative	negative	negative	Basal-like
Br Ca Pt sample #S1183157-1	GSM1030168	43	negative	negative	negative	Basal-like
Br Ca Pt sample #S1089744-1	GSM1030169	47	negative	negative	negative	Basal-like
Br Ca Pt sample #S1005949-1	GSM1030170	65	negative	negative	negative	Basal-like
Br Ca Pt sample #A6926680-1	GSM1030171	49	negative	negative	negative	Basal-like
Br Ca Pt sample #S1005935-1	GSM1030172	32	negative	negative	negative	Basal-like
Br Ca Pt sample #A6719819-1	GSM1030173	46	negative	negative	negative	Basal-like
Br Ca Pt sample #S1121959-1	GSM1030174	35	negative	negative	negative	Basal-like
Br Ca Pt sample #S1123415-1	GSM1030175	48	negative	negative	negative	Basal-like
Br Ca Pt sample #E4242182-1	GSM1030176	61	negative	negative	negative	Basal-like
Br Ca Pt sample #S1121945-1	GSM1030177	32	negative	negative	negative	Basal-like
Br Ca Pt sample #S1038593-1	GSM1030178	30	negative	negative	negative	Basal-like
Br Ca Pt sample #E4376531-1	GSM1030179	49	negative	negative	negative	Basal-like
Br Ca Pt sample #S1121963-1	GSM1030180	36	negative	negative	negative	Basal-like
Br Ca Pt sample #E3648194-1	GSM1030181	61	negative	negative	negative	Basal-like
Br Ca Pt sample #S1172325-1	GSM1030182	38	negative	negative	negative	Basal-like
Br Ca Pt sample #A7181969-1	GSM1030183	40	negative	negative	negative	Basal-like
Br Ca Pt sample #E4332194-1	GSM1030184	62	negative	negative	negative	Basal-like
Br Ca Pt sample #A6914216-1	GSM1030185	56	negative	negative	negative	Basal-like
Br Ca Pt sample #S1230596-1	GSM1030186	47	negative	negative	negative	Basal-like
Br Ca Pt sample #S1212000-1	GSM1030187	29	negative	negative	negative	Basal-like
Br Ca Pt sample #E4597723-1	GSM1030188	35	negative	negative	negative	Basal-like
Br Ca Pt sample #E3416700-1	GSM1030189	59	negative	negative	negative	Basal-like
Br Ca Pt sample #A7347583-1	GSM1030190	43	negative	negative	negative	Basal-like
Br Ca Pt sample #A7347583-2	GSM1030191	43	negative	negative	negative	Basal-like
Br Ca Pt sample #E4555791-1	GSM1030192	53	negative	negative	negative	Basal-like
Br Ca Pt sample #E4555791-2	GSM1030193	53	negative	negative	negative	Basal-like
Br Ca Pt sample #E4555791-3	GSM1030194	53	negative	negative	negative	Basal-like
Br Ca Pt sample #A6997527-1	GSM1030195	63	negative	negative	negative	Basal-like
Br Ca Pt sample #E3416702-1	GSM1030196	42	negative	negative	negative	Basal-like
Br Ca Pt sample #E3385596-1	GSM1030197	58	negative	negative	negative	Basal-like
Br Ca Pt sample #A7342589-1	GSM1030198	50	negative	negative	negative	Basal-like
Br Ca Pt sample #E4343543-1	GSM1030199	41	negative	negative	negative	Basal-like
Br Ca Pt sample #S1121941-4	GSM1030200	45	negative	negative	negative	Basal-like
Br Ca Pt sample #S1038591-1	GSM1030201	43	negative	negative	negative	Basal-like
Br Ca Pt sample #A7082075-1	GSM1030202	63	negative	negative	negative	Basal-like
Br Ca Pt sample #S1172333-1	GSM1030203	35	negative	negative	negative	Basal-like
Br Ca Pt sample #E3837740-1	GSM1030204	49	negative	negative	negative	Basal-like
Br Ca Pt sample #E3800099-1	GSM1030205	31	negative	negative	negative	Basal-like
Br Ca Pt sample #A7181973-1	GSM1030206	60	negative	negative	negative	Basal-like
Br Ca Pt sample #E4791654-1	GSM1030207	66	negative	negative	negative	Basal-like
Br Ca Pt sample #A7585250-1	GSM1030208	51	negative	negative	negative	Basal-like
Br Ca Pt sample #E4751082-1	GSM1030209	36	negative	negative	negative	Basal-like
Br Ca Pt sample #L0638222-4	GSM1030210	62	negative	negative	negative	Basal-like
Br Ca Pt sample #L0638218-4	GSM1030211	55	negative	negative	negative	Basal-like
Br Ca Pt sample #L0638232-4	GSM1030212	40	negative	negative	negative	Basal-like
Br Ca Pt sample #S1037482-1	GSM1030213	55	negative	negative	negative	Basal-like
Br Ca Pt sample #S0898799-1	GSM1030214	67	negative	negative	negative	Basal-like
Br Ca Pt sample #S1005937-1	GSM1030215	25	negative	negative	negative	Basal-like
Br Ca Pt sample #S1005933-1	GSM1030216	63	negative	negative	negative	Basal-like
Br Ca Pt sample #S1172331-1	GSM1030217	43	negative	negative	negative	Basal-like
Br Ca Pt sample #E4532900-1	GSM1030218	72	negative	negative	negative	Basal-like
Br Ca Pt sample #E4639355-1	GSM1030219	38	negative	negative	negative	Basal-like
Br Ca Pt sample #E3569373-1	GSM1030220	42	negative	negative	negative	Basal-like
Br Ca Pt sample #E3665685-1	GSM1030221	37	negative	negative	negative	Basal-like
Br Ca Pt sample #S0922645-1	GSM1030222	56	negative	negative	negative	Basal-like
Br Ca Pt sample #S0869886-1	GSM1030223	44	negative	negative	negative	Basal-like
Br Ca Pt sample #A6719815-1	GSM1030224	36	negative	negative	negative	Basal-like
Br Ca Pt sample #A7347583-3	GSM1030225	43	negative	negative	negative	Basal-like
Br Ca Pt sample #E4343539-1	GSM1030226	35	negative	negative	negative	Basal-like
Br Ca Pt sample #E4343515-1	GSM1030227	58	negative	negative	negative	Basal-like
Br Ca Pt sample #S0953607-1	GSM1030228	28	negative	positive	negative	Luminal A
Br Ca Pt sample #S0953605-1	GSM1030229	40	negative	positive	negative	Luminal A
Br Ca Pt sample #A6952002-1	GSM1030230	56	negative	positive	negative	Luminal A
Br Ca Pt sample #E4606442-1	GSM1030231	45	negative	negative	positive	HER2amp
Br Ca Pt sample #S1178754-1	GSM1030232	39	negative	negative	positive	HER2amp
Br Ca Pt sample #S1230600-1	GSM1030233	57	positive	negative	negative	Luminal A
Br Ca Pt sample #A7013456-1	GSM1030234	67	positive	positive	negative	Luminal A
Br Ca Pt sample #A7013465-1	GSM1030235	73	positive	positive	positive	Luminal B
Br Ca Pt sample #S1091332-1	GSM1030236	33	negative	negative	positive	HER2amp
Br Ca Pt sample #S1005927-1	GSM1030237	53	negative	negative	positive	HER2amp
Br Ca Pt sample #S1032219-1	GSM1030238	55	negative	positive	positive	Luminal A
Br Ca Pt sample #E4555795-1	GSM1030239	56	negative	negative	positive	HER2amp
Br Ca Pt sample #S1089750-1	GSM1030240	63	positive	positive	negative	Luminal A
Br Ca Pt sample #E4343391-4	GSM1030241	33	negative	positive	negative	Luminal A
Br Ca Pt sample #E4343391-3	GSM1030242	33	negative	positive	negative	Luminal A
Br Ca Pt sample #E4343391-2	GSM1030243	33	negative	positive	negative	Luminal A
Br Ca Pt sample #S1148763-1	GSM1030244	60	positive	positive	positive	Luminal B
Br Ca Pt sample #A7241230-1	GSM1030245	55	positive	positive	negative	Luminal A
Br Ca Pt sample #S1148753-1	GSM1030246	42	positive	positive	negative	Luminal A
Br Ca Pt sample #S1189561-1	GSM1030247	41	positive	positive	negative	Luminal A
Br Ca Pt sample #S1230608-1	GSM1030248	55	negative	positive	positive	Luminal A
Br Ca Pt sample #E4597719-1	GSM1030249	44	positive	positive	negative	Luminal A
Br Ca Pt sample #E4597721-1	GSM1030250	54	positive	negative	negative	Luminal A
Br Ca Pt sample #L0506122-1	GSM1030251	39	positive	positive	negative	Luminal A
Br Ca Pt sample #E4597711-1	GSM1030252	43	positive	positive	negative	Luminal A
Br Ca Pt sample #E4597717-1	GSM1030253	41	positive	positive	negative	Luminal A
Br Ca Pt sample #E3837750-1	GSM1030254	45	positive	positive	negative	Luminal A
Br Ca Pt sample #E4534882-1	GSM1030255	57	positive	negative	negative	Luminal A
Br Ca Pt sample #A6997529-1	GSM1030256	55	positive	positive	negative	Luminal A
Br Ca Pt sample #E4830790-1	GSM1030257	45	positive	positive	negative	Luminal A
Br Ca Pt sample #E4751064-1	GSM1030258	58	positive	positive	negative	Luminal A
Br Ca Pt sample #S0869900-2	GSM1030259	39	negative	positive	negative	Luminal A
Br Ca Pt sample #A6926682-1	GSM1030260	50	positive	positive	negative	Luminal A
Br Ca Pt sample #E4242180-1	GSM1030261	58	negative	positive	negative	Luminal A
Br Ca Pt sample #S1089752-1	GSM1030262	39	negative	positive	positive	Luminal A
Br Ca Pt sample #E3837744-1	GSM1030263	56	positive	positive	negative	Luminal A
Br Ca Pt sample #S1184746-1	GSM1030264	48	positive	positive	negative	Luminal A
Br Ca Pt sample #S1076358-1	GSM1030265	46	positive	positive	negative	Luminal A
Br Ca Pt sample #S1032223-1	GSM1030266	43	positive	positive	negative	Luminal A
Br Ca Pt sample #E4597705-1	GSM1030267	42	positive	positive	negative	Luminal A
Br Ca Pt sample #E3837736-1	GSM1030268	36	positive	positive	negative	Luminal A
Br Ca Pt sample #S1126094-4	GSM1030269	44	positive	negative	negative	Luminal A
Br Ca Pt sample #E4597715-1	GSM1030270	58	positive	negative	negative	Luminal A
Br Ca Pt sample #S1178760-1	GSM1030271	59	positive	positive	negative	Luminal A
Br Ca Pt sample #S1189557-4	GSM1030272	57	positive	negative	negative	Luminal A
Br Ca Pt sample #E4343519-1	GSM1030273	38	positive	positive	negative	Luminal A
Br Ca Pt sample #E4477302-1	GSM1030274	43	positive	positive	negative	Luminal A
Br Ca Pt sample #E4477304-1	GSM1030275	58	positive	positive	negative	Luminal A
Br Ca Pt sample #S1121939-4	GSM1030276	34	positive	positive	negative	Luminal A
Br Ca Pt sample #S1230610-1	GSM1030277	65	positive	positive	negative	Luminal A
Br Ca Pt sample #E3837746-1	GSM1030278	50	positive	positive	negative	Luminal A
Br Ca Pt sample #L0638234-4	GSM1030279	40	positive	negative	negative	Luminal A
Br Ca Pt sample #A7082104-1	GSM1030280	70	positive	positive	negative	Luminal A
Br Ca Pt sample #E4708765-1	GSM1030281	50	positive	positive	negative	Luminal A
Br Ca Pt sample #E4751084-1	GSM1030282	60	positive	positive	negative	Luminal A
Br Ca Pt sample #L0506126-1	GSM1030283	74	positive	positive	negative	Luminal A
Br Ca Pt sample #L0661244-4	GSM1030284	39	positive	negative	negative	Luminal A
Br Ca Pt sample #A6779099-4	GSM1030285	64	positive	positive	negative	Luminal A
Br Ca Pt sample #S1141081-1	GSM1030286	37	positive	positive	negative	Luminal A
Br Ca Pt sample #E4690597-1	GSM1030287	54	positive	positive	negative	Luminal A
Br Ca Pt sample #E4682893-1	GSM1030288	42	positive	positive	negative	Luminal A
Br Ca Pt sample #E4669578-1	GSM1030289	40	positive	positive	negative	Luminal A
Br Ca Pt sample #E4830786-1	GSM1030290	35	negative	negative	positive	HER2amp
Br Ca Pt sample #E4669582-1	GSM1030291	47	positive	negative	negative	Luminal A
Br Ca Pt sample #E3385594-1	GSM1030292	50	negative	negative	negative	Basal-like
Br Ca Pt sample #E3730745-1	GSM1030293	33	negative	negative	negative	Basal-like
Br Ca Pt sample #S0898797-1	GSM1030294	54	negative	negative	negative	Basal-like
Br Ca Pt sample #S0898016-1	GSM1030295	54	negative	negative	negative	Basal-like
Br Ca Pt sample #E3569371-1	GSM1030296	42	negative	negative	negative	Basal-like
Br Ca Pt sample #S0900086-1	GSM1030297	38	negative	negative	negative	Basal-like
Br Ca Pt sample #E3569369-1	GSM1030298	53	negative	negative	negative	Basal-like
Br Ca Pt sample #S0895758-1	GSM1030299	32	negative	negative	negative	Basal-like
Br Ca Pt sample #E3569364-1	GSM1030300	36	negative	negative	negative	Basal-like
Br Ca Pt sample #S0960943-1	GSM1030301	48	negative	negative	negative	Basal-like
Br Ca Pt sample #A6263046-1	GSM1030302	48	negative	negative	negative	Basal-like
Br Ca Pt sample #S0922647-1	GSM1030303	37	negative	negative	negative	Basal-like
Br Ca Pt sample #S0900095-1	GSM1030304	46	negative	negative	negative	Basal-like
Br Ca Pt sample #S0922641-1	GSM1030305	44	negative	negative	negative	Basal-like
Br Ca Pt sample #S0952246-1	GSM1030306	52	negative	negative	negative	Basal-like
Br Ca Pt sample #A6432766-3	GSM1030307	52	negative	negative	negative	Basal-like
Br Ca Pt sample #A6432766-2	GSM1030308	52	negative	negative	negative	Basal-like
Br Ca Pt sample #A6432766-4	GSM1030309	52	negative	negative	negative	Basal-like
Br Ca Pt sample #E3665687-1	GSM1030310	34	negative	negative	negative	Basal-like
Br Ca Pt sample #A6719817-1	GSM1030311	54	negative	negative	negative	Basal-like
Br Ca Pt sample #E3665683-2	GSM1030312	50	negative	negative	negative	Basal-like
Br Ca Pt sample #E3800107-1	GSM1030313	37	negative	negative	negative	Basal-like
Br Ca Pt sample #A6926678-1	GSM1030314	65	negative	negative	negative	Basal-like
Br Ca Pt sample #S1123417-1	GSM1030315	41	negative	negative	negative	Basal-like
Br Ca Pt sample #S1089748-1	GSM1030316	30	negative	negative	negative	Basal-like
Br Ca Pt sample #A6719813-1	GSM1030317	44	negative	negative	negative	Basal-like
Br Ca Pt sample #S1121955-1	GSM1030318	52	negative	negative	negative	Basal-like
Br Ca Pt sample #E3916682-1	GSM1030319	54	negative	negative	negative	Basal-like
Br Ca Pt sample #A6718367-1	GSM1030320	57	negative	negative	negative	Basal-like
Br Ca Pt sample #E4376535-1	GSM1030321	57	negative	negative	negative	Basal-like
Br Ca Pt sample #A7013452-1	GSM1030322	42	negative	negative	negative	Basal-like
Br Ca Pt sample #S1087426-1	GSM1030323	38	negative	negative	negative	Basal-like
Br Ca Pt sample #A7014562-1	GSM1030324	50	negative	negative	negative	Basal-like
Br Ca Pt sample #A6779101-1	GSM1030325	42	negative	negative	negative	Basal-like
Br Ca Pt sample #S1083021-1	GSM1030326	40	negative	negative	negative	Basal-like
Br Ca Pt sample #A6914218-1	GSM1030327	37	negative	negative	negative	Basal-like
Br Ca Pt sample #E4332198-1	GSM1030328	52	negative	negative	negative	Basal-like
Br Ca Pt sample #A7181967-1	GSM1030329	41	negative	negative	negative	Basal-like
Br Ca Pt sample #E3837738-1	GSM1030330	60	negative	negative	negative	Basal-like
Br Ca Pt sample #A6765383-1	GSM1030331	51	negative	negative	negative	Basal-like
Br Ca Pt sample #S1134710-1	GSM1030332	40	negative	negative	negative	Basal-like
Br Ca Pt sample #E3800093-1	GSM1030333	48	negative	negative	negative	Basal-like
Br Ca Pt sample #A7241234-1	GSM1030334	45	negative	negative	negative	Basal-like
Br Ca Pt sample #E4340698-1	GSM1030335	69	negative	negative	negative	Basal-like
Br Ca Pt sample #S1172335-1	GSM1030336	26	negative	negative	negative	Basal-like
Br Ca Pt sample #A6999201-1	GSM1030337	41	negative	negative	negative	Basal-like
Br Ca Pt sample #E3800095-1	GSM1030338	50	negative	negative	negative	Basal-like
Br Ca Pt sample #E3837748-1	GSM1030339	45	negative	negative	negative	Basal-like
Br Ca Pt sample #S1148759-1	GSM1030340	50	negative	negative	negative	Basal-like
Br Ca Pt sample #A7274132-1	GSM1030341	32	negative	negative	negative	Basal-like
Br Ca Pt sample #A7341588-1	GSM1030342	31	negative	negative	negative	Basal-like
Br Ca Pt sample #E3800097-1	GSM1030343	48	negative	negative	negative	Basal-like
Br Ca Pt sample #E4534827-1	GSM1030344	46	negative	negative	negative	Basal-like
Br Ca Pt sample #E4785455-1	GSM1030345	46	negative	negative	negative	Basal-like
Br Ca Pt sample #A6999299-1	GSM1030346	34	negative	negative	negative	Basal-like
Br Ca Pt sample #A7241232-1	GSM1030347	59	negative	negative	negative	Basal-like
Br Ca Pt sample #S1121937-4	GSM1030348	53	negative	negative	negative	Basal-like
Br Ca Pt sample #E4376533-1	GSM1030349	73	negative	negative	negative	Basal-like
Br Ca Pt sample #S1172323-1	GSM1030350	46	negative	negative	negative	Basal-like
Br Ca Pt sample #E4534878-1	GSM1030351	61	negative	negative	negative	Basal-like
Br Ca Pt sample #S0869902-1	GSM1030352	35	negative	negative	negative	Basal-like
Br Ca Pt sample #S1005947-1	GSM1030353	56	negative	negative	negative	Basal-like
Br Ca Pt sample #E3416698-4	GSM1030354	62	negative	negative	negative	Basal-like
Br Ca Pt sample #S1172329-1	GSM1030355	44	negative	negative	negative	Basal-like
Br Ca Pt sample #S1172337-1	GSM1030356	44	negative	negative	negative	Basal-like
Br Ca Pt sample #A7585244-1	GSM1030357	41	negative	negative	negative	Basal-like

## Sheet: Table_4
Additional file 1: Table 4. Mutation rate per million base in cell lines and tumors in breast cancer. (Overlapping genes)
	Cell lines	Cell lines	Cell lines	Cell lines	Cell lines	Cell lines	Cell lines	Cell lines	Cell lines	Cell lines	Cell lines	Cell lines	Cell lines	Cell lines	Cell lines	Cell lines	Cell lines	Cell lines	Cell lines	Cell lines	Cell lines	Cell lines	Cell lines	Cell lines	Cell lines	Cell lines	Cell lines	Cell lines	Cell lines	Cell lines	Cell lines	Cell lines	Cell lines	Cell lines	Cell lines	Cell lines	Cell lines	Cell lines	Cell lines	Cell lines	Cell lines	Cell lines	Cell lines	Cell lines	Cell lines	Cell lines	Cell lines	Cell lines	Cell lines
Hugo_Symbol	AU565_BREAST	BT20_BREAST	BT474_BREAST	BT483_BREAST	BT549_BREAST	CAL120_BREAST	CAL148_BREAST	CAL51_BREAST	CAL851_BREAST	CAMA1_BREAST	DU4475_BREAST	EFM19_BREAST	EFM192A_BREAST	EVSAT_BREAST	HCC1143_BREAST	HCC1187_BREAST	HCC1395_BREAST	HCC1419_BREAST	HCC1428_BREAST	HCC1500_BREAST	HCC1569_BREAST	HCC1599_BREAST	HCC1806_BREAST	HCC1954_BREAST	HCC202_BREAST	HCC2157_BREAST	HCC2218_BREAST	HCC38_BREAST	HCC70_BREAST	HMC18_BREAST	HS281T_BREAST	HS343T_BREAST	HS578T_BREAST	HS739T_BREAST	HS742T_BREAST	JIMT1_BREAST	KPL1_BREAST	MCF7_BREAST	MDAMB134VI_BREAST	MDAMB231_BREAST	MDAMB361_BREAST	MDAMB415_BREAST	MDAMB436_BREAST	MDAMB453_BREAST	MDAMB468_BREAST	SKBR3_BREAST	T47D_BREAST	UACC812_BREAST	UACC893_BREAST
AATK	20.4994	NA	NA	NA	NA	NA	NA	NA	NA	NA	NA	NA	NA	NA	NA	NA	NA	NA	NA	NA	NA	NA	NA	NA	NA	NA	NA	NA	NA	NA	NA	NA	NA	NA	NA	NA	NA	NA	NA	NA	NA	NA	NA	NA	NA	20.4994	NA	NA	NA
ABCA3	NA	NA	NA	NA	NA	NA	NA	NA	NA	NA	NA	NA	NA	NA	NA	NA	NA	NA	NA	15.4166	NA	NA	NA	NA	NA	NA	NA	NA	NA	NA	NA	NA	NA	NA	NA	NA	NA	NA	NA	NA	NA	NA	NA	NA	NA	NA	NA	15.4166	NA
ABCC3	NA	NA	17.3989	NA	NA	NA	NA	NA	NA	NA	NA	NA	NA	NA	NA	NA	NA	NA	NA	NA	NA	NA	NA	NA	NA	NA	NA	NA	NA	NA	NA	NA	NA	NA	NA	NA	NA	NA	NA	NA	NA	NA	NA	NA	NA	NA	NA	NA	NA
ABCC4	NA	NA	NA	NA	NA	NA	NA	NA	NA	NA	NA	NA	NA	NA	NA	NA	NA	NA	NA	NA	NA	3.55109	NA	NA	NA	NA	NA	NA	NA	NA	NA	NA	NA	NA	NA	NA	NA	NA	NA	NA	NA	NA	NA	NA	NA	NA	NA	NA	NA
ABL1	NA	NA	NA	NA	NA	NA	NA	NA	NA	NA	NA	NA	NA	NA	NA	NA	NA	NA	NA	NA	NA	NA	NA	NA	NA	5.75609	NA	NA	NA	NA	NA	NA	NA	NA	NA	NA	NA	NA	NA	NA	NA	NA	5.75609	NA	NA	NA	NA	NA	NA
ABL2	NA	NA	NA	NA	NA	NA	NA	7.67124	NA	NA	NA	NA	NA	NA	NA	NA	7.67124	NA	NA	NA	15.3425	NA	NA	NA	NA	NA	NA	NA	NA	NA	NA	NA	NA	NA	NA	NA	NA	NA	NA	NA	NA	NA	NA	NA	NA	NA	NA	NA	7.67124
ACACA	3.07706	NA	NA	NA	NA	NA	NA	NA	NA	NA	NA	3.07706	NA	NA	NA	NA	NA	NA	NA	NA	NA	NA	NA	NA	NA	NA	3.07706	NA	NA	NA	NA	NA	NA	NA	NA	NA	3.07706	NA	NA	NA	NA	NA	NA	NA	NA	3.07706	NA	NA	NA
ACACB	NA	NA	NA	NA	NA	NA	NA	NA	NA	NA	NA	NA	NA	NA	NA	NA	NA	6.59496	NA	NA	NA	6.59496	NA	NA	NA	NA	NA	NA	NA	NA	NA	NA	NA	NA	NA	NA	NA	NA	NA	NA	13.1899	NA	NA	6.59496	NA	NA	NA	NA	NA
ACVR1	NA	NA	NA	NA	NA	NA	NA	NA	NA	NA	NA	NA	NA	NA	NA	NA	NA	NA	NA	NA	NA	NA	NA	NA	NA	NA	NA	NA	NA	NA	NA	NA	NA	NA	NA	NA	NA	NA	NA	NA	NA	NA	NA	NA	NA	NA	7.17278	NA	NA
ACVR1B	NA	NA	NA	NA	NA	NA	NA	NA	NA	NA	NA	NA	NA	NA	NA	NA	NA	NA	NA	NA	22.0211	NA	NA	NA	NA	NA	NA	NA	NA	NA	NA	NA	NA	NA	NA	NA	NA	NA	NA	NA	NA	NA	NA	NA	NA	NA	NA	NA	NA
ACVR2A	NA	NA	NA	NA	NA	NA	NA	NA	NA	NA	NA	NA	NA	NA	NA	NA	NA	NA	NA	NA	11.5865	NA	NA	NA	NA	NA	NA	NA	NA	NA	NA	NA	NA	NA	NA	NA	NA	NA	NA	NA	NA	NA	NA	NA	NA	NA	NA	NA	NA
ACVR2B	NA	NA	25.4511	NA	NA	NA	NA	NA	NA	NA	NA	NA	NA	NA	NA	NA	NA	NA	NA	NA	NA	NA	NA	NA	NA	NA	NA	NA	NA	NA	NA	NA	NA	NA	NA	NA	NA	NA	NA	NA	NA	NA	NA	NA	NA	NA	NA	NA	NA
ADAM18	NA	NA	NA	NA	NA	NA	NA	NA	NA	NA	NA	NA	NA	NA	NA	NA	NA	NA	NA	NA	6.86931	NA	NA	NA	NA	NA	NA	NA	NA	NA	NA	NA	NA	NA	NA	NA	NA	NA	NA	NA	NA	NA	NA	6.86931	NA	NA	NA	NA	NA
ADAM28	NA	NA	NA	NA	NA	NA	NA	NA	NA	NA	NA	NA	NA	NA	NA	NA	NA	NA	NA	NA	15.3898	NA	NA	NA	NA	NA	NA	NA	NA	15.3898	NA	NA	NA	NA	NA	NA	NA	NA	NA	NA	NA	NA	NA	NA	NA	NA	NA	NA	NA
ADAM29	NA	NA	NA	NA	NA	NA	NA	NA	NA	NA	NA	NA	NA	6.73346	NA	NA	NA	NA	NA	NA	6.73346	NA	NA	NA	NA	NA	NA	NA	NA	NA	NA	NA	NA	NA	NA	NA	NA	NA	NA	NA	NA	NA	NA	NA	NA	NA	NA	NA	NA
ADAM32	NA	NA	NA	NA	NA	NA	NA	NA	NA	5.62047	NA	5.62047	NA	NA	NA	NA	NA	NA	NA	NA	NA	NA	NA	NA	NA	NA	NA	NA	NA	NA	NA	NA	NA	NA	NA	NA	NA	NA	NA	NA	NA	NA	5.62047	NA	NA	NA	NA	NA	NA
ADAMTS18	NA	NA	NA	NA	NA	NA	5.339	NA	NA	NA	NA	NA	NA	NA	NA	NA	NA	NA	NA	NA	NA	NA	5.339	NA	NA	NA	NA	NA	NA	NA	NA	NA	NA	5.339	NA	NA	5.339	10.678	NA	NA	NA	NA	NA	NA	NA	NA	NA	NA	NA
ADAMTS19	NA	NA	NA	3.59172	NA	NA	NA	NA	NA	NA	NA	NA	NA	NA	NA	NA	NA	NA	NA	NA	NA	NA	NA	NA	3.59172	NA	NA	3.59172	NA	NA	NA	NA	NA	NA	NA	NA	NA	NA	NA	NA	NA	NA	NA	NA	NA	NA	NA	NA	NA
ADAMTSL3	2.59231	NA	NA	NA	NA	NA	NA	NA	NA	NA	NA	NA	NA	NA	NA	NA	2.59231	NA	NA	NA	NA	NA	NA	NA	NA	NA	NA	NA	NA	NA	NA	NA	NA	NA	NA	NA	NA	NA	NA	NA	2.59231	NA	NA	NA	NA	NA	NA	NA	NA
ADARB2	NA	NA	NA	NA	NA	NA	NA	NA	NA	NA	NA	NA	NA	NA	NA	NA	NA	NA	NA	NA	1.81292	NA	NA	NA	NA	NA	NA	NA	NA	NA	NA	NA	NA	NA	NA	NA	NA	NA	NA	NA	NA	NA	NA	NA	NA	NA	NA	NA	NA
ADCK1	NA	NA	NA	NA	NA	NA	NA	7.41131	NA	NA	NA	NA	NA	NA	NA	NA	NA	NA	NA	NA	NA	NA	NA	NA	NA	NA	NA	NA	NA	NA	NA	NA	NA	NA	NA	NA	NA	NA	NA	NA	NA	NA	NA	NA	NA	NA	NA	NA	NA
ADHFE1	NA	NA	NA	NA	NA	NA	NA	NA	NA	NA	NA	NA	NA	NA	NA	NA	NA	NA	NA	NA	NA	NA	NA	NA	NA	24.1453	NA	NA	NA	NA	NA	NA	NA	NA	NA	NA	NA	NA	NA	NA	NA	NA	NA	NA	NA	NA	NA	NA	NA
ADK	NA	NA	NA	NA	NA	NA	NA	NA	NA	NA	NA	NA	NA	NA	NA	NA	NA	NA	NA	NA	NA	NA	NA	NA	NA	NA	NA	NA	NA	NA	NA	NA	NA	NA	NA	NA	NA	NA	NA	NA	NA	NA	NA	1.79179	NA	NA	NA	NA	NA
AFF1	4.85314	NA	NA	NA	NA	NA	NA	NA	NA	NA	NA	NA	NA	NA	NA	NA	NA	NA	NA	NA	NA	NA	NA	NA	NA	NA	NA	NA	NA	NA	NA	NA	NA	NA	NA	NA	NA	NA	NA	NA	NA	NA	NA	NA	NA	NA	NA	NA	NA
AFF3	NA	1.67538	1.67538	NA	NA	NA	NA	1.67538	NA	NA	NA	NA	NA	NA	NA	NA	NA	NA	NA	NA	NA	NA	NA	NA	NA	NA	NA	NA	NA	NA	NA	NA	NA	NA	NA	NA	NA	NA	NA	NA	NA	NA	NA	NA	NA	NA	NA	NA	NA
AFF4	NA	NA	NA	NA	NA	NA	11.3308	NA	NA	NA	NA	NA	NA	NA	NA	NA	NA	NA	NA	NA	NA	NA	NA	NA	NA	NA	NA	NA	NA	NA	NA	NA	NA	11.3308	NA	NA	NA	NA	NA	NA	NA	NA	NA	NA	NA	NA	NA	NA	NA
AGAP2	NA	NA	NA	NA	NA	NA	NA	NA	NA	NA	NA	NA	NA	NA	NA	NA	NA	NA	NA	NA	NA	NA	NA	NA	NA	NA	NA	NA	NA	NA	NA	NA	NA	NA	NA	NA	NA	NA	NA	NA	58.9623	NA	NA	NA	NA	NA	NA	NA	NA
AIFM1	NA	NA	NA	NA	NA	NA	27.3793	NA	NA	NA	NA	NA	NA	NA	NA	NA	NA	NA	NA	NA	NA	NA	NA	NA	27.3793	NA	NA	NA	NA	NA	NA	NA	NA	NA	NA	NA	NA	NA	NA	NA	NA	NA	NA	NA	NA	NA	NA	NA	NA
AIFM3	NA	NA	NA	NA	NA	NA	NA	NA	NA	NA	NA	NA	NA	NA	61.5271	NA	NA	NA	NA	NA	NA	NA	NA	NA	NA	NA	NA	NA	NA	NA	NA	NA	NA	NA	NA	NA	NA	NA	61.5271	NA	NA	NA	NA	NA	NA	NA	NA	NA	NA
AIM1	NA	NA	NA	NA	NA	NA	NA	NA	NA	NA	NA	NA	NA	NA	17.066	NA	NA	NA	NA	NA	NA	NA	NA	NA	NA	NA	NA	NA	NA	NA	NA	NA	NA	NA	NA	NA	NA	NA	NA	NA	NA	NA	NA	NA	NA	NA	NA	NA	NA
AKAP12	NA	NA	NA	NA	NA	NA	8.43469	NA	NA	NA	NA	NA	NA	NA	NA	NA	NA	NA	NA	NA	NA	NA	NA	NA	NA	NA	NA	NA	NA	NA	NA	NA	NA	NA	NA	NA	NA	NA	NA	NA	NA	NA	NA	NA	NA	NA	NA	NA	NA
AKAP4	NA	NA	NA	NA	NA	97.4849	NA	NA	NA	NA	NA	NA	NA	NA	NA	NA	NA	NA	NA	NA	NA	NA	NA	NA	NA	NA	NA	NA	NA	NA	NA	NA	NA	NA	NA	NA	NA	NA	NA	NA	NA	NA	NA	NA	NA	NA	NA	NA	NA
AKAP6	NA	NA	NA	1.99168	NA	NA	NA	NA	NA	NA	1.99168	NA	1.99168	NA	NA	NA	3.98337	NA	NA	NA	NA	NA	NA	NA	NA	NA	NA	1.99168	NA	NA	NA	NA	NA	NA	NA	NA	NA	NA	NA	NA	NA	NA	NA	NA	NA	NA	NA	NA	NA
AKAP9	NA	NA	NA	NA	NA	NA	NA	NA	NA	NA	NA	NA	NA	NA	NA	NA	5.88907	NA	NA	NA	5.88907	NA	NA	NA	NA	NA	NA	NA	NA	NA	NA	NA	NA	NA	NA	NA	NA	NA	NA	NA	NA	NA	NA	NA	NA	NA	NA	NA	NA
AKT1	NA	NA	37.8759	NA	NA	NA	NA	NA	NA	NA	NA	NA	NA	NA	NA	NA	NA	NA	NA	NA	NA	NA	NA	NA	NA	NA	NA	NA	NA	NA	NA	NA	NA	NA	NA	NA	NA	NA	NA	NA	NA	NA	NA	NA	NA	NA	NA	NA	NA
AKT3	NA	NA	NA	2.75599	NA	NA	NA	NA	NA	NA	NA	NA	NA	2.75599	NA	NA	NA	NA	NA	NA	NA	NA	NA	NA	NA	NA	NA	NA	NA	NA	NA	NA	NA	NA	NA	NA	NA	NA	NA	NA	NA	NA	NA	NA	NA	NA	NA	NA	NA
ALK	NA	NA	NA	NA	NA	NA	NA	NA	NA	NA	NA	NA	NA	NA	NA	NA	NA	NA	NA	NA	NA	NA	NA	NA	NA	NA	NA	NA	NA	NA	NA	NA	NA	NA	NA	NA	NA	NA	NA	NA	NA	1.37213	NA	NA	NA	NA	NA	NA	NA
ALPK1	NA	NA	NA	NA	NA	NA	NA	NA	NA	NA	NA	NA	NA	NA	NA	NA	NA	NA	NA	NA	NA	NA	NA	NA	6.36493	NA	NA	NA	NA	NA	NA	NA	NA	NA	NA	NA	NA	NA	NA	NA	NA	NA	NA	NA	NA	NA	NA	NA	NA
ALPK2	NA	NA	NA	NA	6.77002	NA	NA	NA	NA	NA	NA	NA	NA	NA	NA	NA	NA	NA	NA	NA	NA	NA	NA	NA	NA	NA	NA	NA	NA	NA	NA	NA	NA	NA	NA	NA	NA	NA	NA	6.77002	NA	NA	NA	NA	NA	NA	NA	NA	NA
ALPK3	NA	NA	NA	NA	NA	NA	NA	NA	NA	NA	NA	NA	NA	NA	NA	NA	NA	NA	NA	NA	NA	NA	NA	NA	NA	NA	NA	NA	NA	NA	NA	17.605	NA	NA	NA	NA	NA	NA	NA	NA	17.605	NA	NA	NA	NA	NA	NA	NA	NA
ALS2	12.4016	12.4016	NA	NA	NA	NA	NA	NA	NA	NA	NA	NA	NA	NA	NA	NA	NA	NA	NA	NA	12.4016	NA	NA	NA	NA	12.4016	NA	NA	NA	NA	NA	NA	NA	NA	NA	12.4016	NA	NA	NA	NA	NA	NA	NA	NA	NA	12.4016	NA	NA	NA
ANAPC5	NA	NA	NA	NA	NA	NA	NA	NA	NA	NA	NA	NA	NA	NA	10.911	NA	NA	NA	NA	NA	NA	NA	NA	NA	NA	NA	NA	NA	NA	NA	NA	NA	NA	NA	NA	NA	NA	NA	NA	NA	10.911	NA	NA	10.911	NA	NA	NA	NA	NA
ANGPTL4	NA	NA	NA	NA	NA	NA	NA	NA	NA	NA	NA	NA	NA	NA	NA	NA	NA	90.2201	NA	NA	NA	NA	NA	NA	NA	NA	NA	NA	NA	NA	NA	NA	NA	NA	NA	NA	NA	NA	NA	NA	NA	NA	NA	NA	NA	NA	NA	NA	NA
ANKK1	NA	NA	NA	NA	NA	NA	NA	NA	NA	NA	NA	79.1954	NA	NA	NA	NA	NA	NA	NA	NA	NA	79.1954	79.1954	NA	NA	NA	NA	NA	NA	NA	NA	NA	NA	NA	NA	NA	NA	NA	NA	NA	NA	NA	NA	NA	NA	NA	NA	NA	NA
APC	NA	NA	NA	NA	NA	7.20767	NA	NA	NA	NA	7.20767	NA	NA	NA	NA	NA	NA	NA	NA	NA	NA	NA	NA	7.20767	NA	NA	NA	NA	NA	NA	NA	NA	NA	NA	NA	NA	NA	NA	NA	NA	NA	NA	NA	NA	NA	NA	NA	NA	NA
AR	NA	NA	NA	NA	NA	NA	NA	NA	NA	NA	10.7529	NA	NA	NA	NA	NA	NA	NA	5.37646	NA	NA	NA	NA	NA	NA	NA	NA	NA	NA	NA	NA	NA	NA	NA	NA	NA	NA	NA	NA	NA	NA	NA	NA	5.37646	NA	NA	NA	5.37646	NA
ARFGEF1	NA	NA	NA	NA	NA	NA	NA	NA	NA	NA	NA	NA	NA	NA	NA	NA	NA	NA	NA	NA	NA	NA	NA	NA	NA	NA	NA	NA	NA	11.7533	NA	NA	NA	NA	NA	NA	NA	NA	NA	NA	NA	NA	NA	NA	NA	NA	NA	NA	NA
ARHGAP29	NA	NA	7.93147	NA	NA	NA	NA	NA	NA	NA	NA	NA	NA	7.93147	NA	NA	NA	NA	NA	NA	NA	NA	NA	NA	NA	15.8629	NA	NA	NA	NA	NA	NA	NA	NA	NA	NA	NA	NA	NA	NA	NA	NA	NA	NA	NA	NA	NA	NA	NA
ARHGEF10	NA	NA	NA	NA	NA	NA	NA	NA	NA	NA	NA	NA	NA	NA	NA	NA	NA	NA	NA	NA	14.8517	NA	NA	NA	NA	NA	NA	NA	NA	NA	NA	NA	NA	NA	NA	NA	NA	NA	7.42583	NA	NA	NA	NA	NA	NA	NA	NA	NA	NA
ARHGEF12	NA	NA	NA	NA	NA	NA	NA	NA	NA	NA	NA	NA	NA	NA	NA	NA	NA	NA	NA	NA	6.54202	NA	NA	NA	NA	NA	NA	NA	NA	NA	NA	NA	NA	NA	NA	NA	NA	NA	NA	NA	NA	NA	NA	NA	NA	NA	NA	NA	6.54202
ARHGEF7	NA	NA	NA	NA	NA	NA	NA	5.23073	NA	NA	NA	NA	NA	NA	NA	NA	NA	NA	NA	NA	NA	NA	NA	NA	NA	NA	NA	NA	NA	NA	NA	NA	NA	NA	NA	NA	NA	NA	NA	NA	NA	NA	NA	NA	NA	NA	NA	NA	NA
ARID1A	NA	NA	NA	NA	NA	NA	NA	23.2366	NA	NA	NA	NA	NA	NA	NA	NA	NA	NA	NA	NA	11.6183	NA	NA	NA	NA	NA	NA	NA	NA	NA	NA	NA	NA	NA	NA	11.6183	NA	NA	11.6183	NA	11.6183	NA	NA	NA	NA	NA	11.6183	NA	NA
ARNT	NA	NA	NA	NA	NA	NA	NA	NA	NA	NA	NA	NA	NA	NA	NA	NA	NA	NA	NA	NA	NA	NA	NA	NA	NA	NA	14.9114	NA	NA	NA	NA	NA	NA	NA	NA	NA	NA	NA	NA	NA	NA	NA	NA	NA	NA	NA	NA	NA	NA
ASPH	NA	NA	NA	NA	NA	NA	4.67205	NA	NA	NA	NA	NA	NA	4.67205	NA	NA	NA	NA	NA	NA	4.67205	NA	NA	NA	NA	4.67205	NA	NA	NA	NA	NA	NA	NA	NA	NA	NA	NA	NA	NA	NA	NA	NA	4.67205	4.67205	NA	NA	NA	NA	NA
ASPSCR1	NA	NA	NA	24.6311	NA	NA	NA	NA	NA	24.6311	NA	NA	NA	NA	NA	NA	NA	NA	NA	NA	NA	NA	NA	NA	NA	NA	NA	NA	NA	NA	NA	NA	NA	NA	NA	NA	NA	NA	NA	NA	24.6311	NA	NA	NA	NA	NA	NA	NA	NA
ASTN1	NA	NA	NA	NA	NA	NA	NA	NA	NA	NA	NA	NA	NA	3.25023	NA	NA	NA	NA	NA	NA	NA	NA	NA	NA	NA	NA	NA	NA	NA	NA	NA	NA	NA	NA	NA	NA	NA	NA	NA	NA	NA	NA	NA	6.50045	NA	NA	NA	NA	NA
ATF2	NA	NA	NA	NA	NA	NA	NA	NA	NA	NA	NA	NA	NA	NA	NA	NA	10.4024	NA	NA	NA	NA	NA	NA	NA	NA	NA	NA	NA	NA	NA	NA	NA	NA	NA	NA	NA	NA	NA	NA	NA	NA	NA	NA	NA	NA	NA	NA	NA	NA
ATM	NA	NA	6.82044	NA	NA	NA	NA	NA	NA	NA	NA	NA	NA	6.82044	NA	NA	NA	NA	NA	NA	6.82044	NA	NA	NA	NA	NA	NA	NA	NA	NA	NA	NA	NA	NA	NA	NA	NA	NA	NA	NA	NA	NA	NA	6.82044	NA	NA	NA	NA	NA
ATP10A	NA	NA	NA	NA	NA	NA	NA	NA	NA	NA	NA	NA	NA	NA	NA	NA	NA	NA	NA	NA	NA	NA	NA	NA	NA	NA	NA	5.32206	NA	NA	NA	NA	NA	NA	NA	NA	NA	NA	NA	NA	NA	NA	NA	NA	NA	NA	NA	NA	NA
ATP11A	NA	NA	NA	NA	NA	NA	NA	NA	NA	NA	NA	NA	NA	NA	NA	NA	NA	NA	NA	NA	NA	NA	NA	NA	NA	NA	NA	NA	NA	NA	NA	NA	NA	NA	NA	NA	NA	NA	NA	5.08029	NA	NA	NA	NA	NA	NA	NA	NA	NA
ATR	NA	NA	NA	NA	NA	NA	NA	NA	NA	NA	NA	NA	NA	NA	NA	NA	NA	NA	NA	NA	7.71659	NA	NA	NA	NA	NA	NA	NA	NA	NA	NA	NA	NA	NA	NA	NA	NA	NA	NA	NA	NA	NA	NA	NA	NA	NA	NA	NA	NA
ATRX	NA	NA	NA	NA	NA	NA	NA	NA	NA	NA	NA	NA	NA	NA	NA	NA	3.55434	NA	NA	NA	NA	NA	NA	NA	NA	NA	NA	NA	NA	NA	NA	NA	NA	NA	NA	NA	NA	NA	NA	NA	NA	NA	NA	NA	NA	NA	NA	NA	NA
AXIN1	NA	NA	NA	NA	NA	NA	NA	NA	NA	NA	NA	NA	NA	NA	NA	NA	NA	NA	NA	NA	NA	15.3297	NA	NA	NA	NA	NA	NA	NA	NA	NA	NA	NA	NA	NA	NA	NA	NA	NA	NA	NA	NA	NA	NA	NA	NA	NA	NA	NA
AXL	NA	NA	NA	NA	NA	NA	NA	NA	NA	NA	NA	NA	NA	NA	NA	NA	NA	23.4946	NA	NA	NA	NA	NA	NA	NA	NA	NA	NA	NA	NA	NA	NA	NA	NA	NA	NA	NA	NA	NA	NA	NA	NA	NA	NA	NA	NA	NA	NA	NA
BAI1	NA	NA	NA	NA	NA	NA	NA	NA	NA	NA	NA	NA	NA	NA	NA	NA	NA	NA	NA	NA	NA	NA	NA	NA	NA	NA	NA	NA	NA	NA	NA	NA	NA	NA	NA	NA	NA	NA	NA	NA	NA	NA	NA	10.4625	NA	NA	NA	NA	NA
BAI3	NA	NA	NA	NA	NA	NA	NA	1.32601	NA	NA	NA	NA	NA	NA	NA	NA	1.32601	NA	NA	NA	NA	NA	NA	NA	NA	NA	NA	NA	NA	NA	NA	NA	NA	NA	NA	NA	NA	NA	NA	1.32601	NA	NA	NA	NA	NA	NA	NA	NA	NA
BAP1	NA	NA	NA	NA	NA	NA	NA	NA	NA	NA	NA	NA	NA	NA	NA	107.101	NA	NA	NA	NA	NA	NA	NA	NA	NA	NA	NA	NA	NA	NA	NA	NA	NA	NA	NA	NA	NA	NA	NA	NA	107.101	NA	NA	NA	NA	NA	NA	NA	NA
BAX	NA	NA	NA	NA	NA	NA	NA	NA	NA	NA	NA	NA	NA	NA	NA	NA	NA	NA	NA	NA	NA	NA	NA	NA	NA	NA	NA	NA	143.205	NA	NA	NA	NA	NA	NA	NA	NA	NA	NA	NA	NA	NA	NA	NA	NA	NA	NA	NA	NA
BCL10	NA	92.2339	NA	NA	NA	NA	NA	NA	NA	NA	NA	NA	NA	NA	NA	NA	NA	NA	NA	NA	NA	NA	NA	NA	NA	NA	NA	NA	NA	NA	NA	NA	NA	NA	NA	NA	NA	NA	NA	NA	NA	NA	NA	NA	NA	NA	NA	NA	NA
BCL11A	NA	NA	NA	NA	NA	NA	NA	NA	NA	NA	NA	NA	NA	NA	NA	NA	NA	NA	NA	NA	NA	NA	NA	NA	NA	NA	9.76562	NA	NA	NA	NA	NA	NA	NA	NA	NA	NA	NA	NA	NA	NA	NA	NA	NA	NA	NA	NA	NA	NA
BCL2L1	NA	NA	NA	NA	16.7963	NA	NA	NA	NA	NA	NA	NA	NA	NA	NA	NA	NA	NA	NA	NA	NA	NA	NA	NA	NA	NA	NA	NA	NA	NA	NA	NA	NA	NA	NA	NA	NA	NA	NA	NA	NA	NA	NA	NA	NA	NA	NA	NA	NA
BCR	7.22893	NA	NA	7.22893	NA	7.22893	NA	7.22893	NA	7.22893	NA	NA	NA	7.22893	NA	7.22893	7.22893	NA	NA	NA	NA	NA	NA	NA	NA	NA	NA	7.22893	NA	NA	NA	NA	NA	NA	7.22893	NA	NA	NA	7.22893	NA	7.22893	NA	NA	NA	NA	7.22893	NA	NA	NA
BIRC5	NA	87.3362	NA	NA	NA	NA	NA	NA	NA	NA	NA	NA	NA	NA	NA	NA	NA	NA	NA	NA	NA	NA	NA	NA	NA	NA	NA	NA	NA	NA	NA	NA	NA	NA	NA	NA	NA	NA	NA	NA	NA	NA	NA	NA	NA	NA	NA	NA	NA
BIRC6	NA	3.81869	NA	3.81869	NA	NA	3.81869	NA	NA	NA	NA	NA	NA	NA	NA	NA	NA	NA	3.81869	NA	NA	NA	NA	NA	NA	NA	3.81869	NA	NA	NA	NA	NA	NA	NA	NA	NA	3.81869	NA	NA	NA	3.81869	NA	3.81869	NA	NA	NA	NA	NA	NA
BLK	NA	14.1637	NA	NA	NA	NA	NA	NA	NA	NA	NA	NA	NA	NA	NA	NA	NA	NA	NA	NA	NA	NA	NA	NA	NA	NA	NA	NA	NA	NA	NA	NA	NA	NA	NA	NA	NA	NA	NA	NA	NA	NA	NA	NA	NA	NA	NA	NA	NA
BLM	NA	NA	NA	NA	NA	NA	NA	NA	NA	NA	NA	NA	NA	NA	NA	NA	NA	NA	NA	NA	10.1728	NA	NA	NA	NA	NA	NA	NA	NA	NA	NA	NA	NA	NA	NA	NA	NA	NA	NA	NA	NA	NA	NA	NA	10.1728	NA	NA	NA	NA
BLNK	NA	NA	NA	NA	NA	NA	NA	NA	NA	NA	NA	NA	NA	NA	NA	NA	NA	NA	NA	NA	NA	NA	NA	NA	NA	NA	12.5178	NA	NA	NA	NA	NA	NA	NA	NA	NA	NA	NA	NA	NA	NA	NA	NA	NA	NA	NA	NA	NA	NA
BMI1	NA	NA	NA	NA	NA	NA	97.3425	97.3425	NA	NA	NA	NA	NA	NA	NA	NA	NA	NA	NA	NA	NA	NA	NA	NA	NA	NA	NA	NA	NA	NA	NA	NA	NA	NA	NA	NA	NA	NA	NA	NA	NA	NA	NA	NA	NA	NA	NA	NA	NA
BMP2K	7.14133	NA	NA	NA	NA	NA	NA	NA	NA	NA	NA	NA	NA	NA	NA	NA	NA	NA	NA	NA	7.14133	NA	NA	NA	NA	NA	NA	NA	NA	NA	NA	NA	NA	NA	NA	NA	NA	NA	NA	NA	NA	NA	NA	NA	NA	NA	NA	NA	7.14133
BMP4	NA	NA	NA	NA	NA	NA	NA	NA	NA	NA	NA	NA	NA	NA	NA	NA	NA	NA	NA	NA	NA	NA	NA	NA	NA	NA	NA	NA	NA	NA	NA	NA	NA	NA	NA	NA	NA	NA	NA	NA	NA	NA	NA	NA	NA	NA	NA	110.803	NA
BMPR2	5.24068	NA	NA	NA	NA	NA	NA	NA	NA	NA	NA	NA	NA	NA	NA	NA	NA	NA	NA	NA	NA	NA	NA	NA	NA	NA	NA	NA	NA	NA	NA	NA	NA	NA	NA	NA	NA	NA	NA	NA	5.24068	NA	NA	NA	NA	NA	NA	NA	NA
BRAF	NA	NA	NA	NA	NA	NA	NA	NA	NA	NA	NA	NA	NA	NA	NA	NA	NA	NA	NA	NA	NA	NA	NA	NA	NA	NA	NA	NA	NA	NA	NA	NA	NA	NA	NA	NA	NA	NA	NA	NA	NA	4.86767	NA	NA	NA	NA	NA	NA	NA
BRCA2	NA	NA	11.8773	NA	NA	NA	NA	NA	NA	NA	NA	NA	NA	NA	NA	NA	11.8773	NA	NA	NA	11.8773	NA	NA	NA	NA	NA	NA	NA	NA	NA	NA	NA	NA	NA	NA	NA	NA	NA	NA	NA	11.8773	NA	NA	NA	NA	NA	NA	NA	NA
BRD2	NA	NA	NA	NA	NA	NA	NA	NA	NA	NA	NA	NA	NA	NA	NA	NA	NA	NA	NA	NA	NA	NA	77.8513	NA	NA	NA	NA	NA	NA	NA	NA	NA	NA	NA	NA	NA	NA	NA	NA	NA	NA	NA	NA	NA	NA	NA	NA	NA	77.8513
BRD4	NA	NA	NA	NA	NA	NA	10.4483	NA	NA	10.4483	NA	NA	NA	NA	NA	NA	NA	NA	NA	NA	NA	NA	NA	NA	NA	NA	NA	10.4483	NA	NA	NA	NA	NA	NA	NA	NA	NA	NA	NA	NA	NA	NA	NA	10.4483	NA	NA	NA	10.4483	NA
BRDT	NA	NA	15.3716	NA	NA	NA	NA	NA	NA	NA	NA	NA	NA	NA	NA	NA	NA	NA	NA	NA	NA	NA	NA	NA	NA	NA	NA	NA	NA	NA	NA	NA	NA	NA	NA	NA	NA	NA	NA	NA	NA	NA	NA	NA	NA	NA	NA	NA	NA
BRF2	NA	NA	NA	NA	NA	NA	NA	NA	NA	NA	NA	NA	NA	NA	NA	NA	NA	NA	NA	NA	NA	NA	NA	NA	NA	NA	NA	NA	NA	NA	NA	150.693	NA	NA	NA	NA	NA	NA	NA	NA	NA	NA	NA	NA	NA	NA	NA	NA	NA
BRIP1	NA	NA	5.48682	NA	NA	NA	NA	NA	NA	NA	NA	NA	NA	NA	NA	NA	NA	NA	NA	NA	NA	5.48682	NA	NA	NA	NA	NA	NA	NA	NA	NA	NA	NA	NA	NA	NA	NA	NA	NA	NA	NA	NA	NA	NA	NA	NA	NA	NA	NA
BTK	NA	NA	NA	NA	NA	NA	27.2124	NA	NA	NA	NA	NA	NA	NA	NA	27.2124	NA	NA	NA	NA	NA	NA	NA	NA	NA	NA	NA	NA	NA	NA	NA	NA	NA	NA	NA	NA	NA	NA	NA	NA	NA	NA	27.2124	NA	NA	NA	NA	NA	27.2124
BTRC	NA	NA	NA	NA	NA	NA	NA	NA	NA	4.91986	NA	NA	NA	NA	NA	NA	NA	NA	NA	NA	NA	NA	NA	NA	NA	NA	NA	NA	NA	NA	NA	NA	NA	NA	NA	NA	NA	NA	NA	NA	NA	NA	NA	NA	NA	NA	NA	NA	NA
BUB1	NA	NA	NA	NA	NA	NA	NA	NA	NA	NA	NA	NA	NA	24.7427	NA	NA	NA	NA	NA	NA	NA	NA	NA	NA	NA	NA	NA	NA	NA	NA	NA	NA	NA	NA	NA	NA	NA	NA	NA	NA	NA	NA	NA	NA	NA	NA	NA	NA	NA
BUB1B	16.6353	NA	16.6353	NA	33.2707	NA	NA	NA	NA	NA	NA	NA	NA	NA	NA	NA	NA	NA	NA	NA	NA	NA	NA	NA	NA	NA	NA	NA	NA	NA	NA	NA	NA	NA	NA	NA	NA	NA	NA	NA	NA	NA	NA	NA	NA	16.6353	NA	NA	NA
C15orf55	NA	NA	NA	NA	NA	NA	NA	NA	NA	NA	NA	NA	NA	NA	NA	NA	NA	NA	NA	NA	NA	NA	NA	NA	NA	NA	NA	NA	NA	NA	NA	NA	NA	NA	NA	NA	NA	NA	NA	NA	69.3385	NA	NA	NA	NA	NA	NA	NA	69.3385
C9orf96	NA	NA	NA	NA	NA	NA	NA	NA	NA	NA	NA	NA	NA	NA	NA	NA	35.5834	NA	NA	NA	NA	NA	NA	NA	NA	NA	NA	NA	NA	NA	NA	NA	NA	NA	NA	NA	NA	NA	NA	NA	NA	NA	NA	NA	NA	NA	NA	NA	NA
CACNA1F	NA	NA	NA	NA	35.3232	NA	NA	NA	NA	NA	NA	NA	NA	NA	NA	NA	NA	NA	NA	NA	35.3232	NA	NA	NA	NA	35.3232	NA	NA	NA	NA	NA	NA	NA	NA	NA	NA	NA	NA	NA	NA	NA	NA	NA	NA	NA	NA	NA	NA	NA
CACNB2	NA	NA	NA	NA	NA	NA	NA	NA	NA	NA	NA	NA	NA	NA	NA	NA	NA	NA	NA	NA	NA	NA	NA	NA	NA	NA	NA	NA	2.49257	NA	NA	NA	NA	NA	NA	NA	NA	NA	NA	NA	NA	NA	2.49257	2.49257	NA	NA	NA	NA	NA
CAD	NA	NA	NA	NA	NA	NA	NA	NA	NA	NA	37.6605	NA	NA	NA	NA	NA	NA	NA	NA	NA	NA	NA	NA	NA	NA	NA	NA	NA	NA	NA	NA	NA	NA	NA	NA	NA	NA	NA	NA	37.6605	NA	NA	NA	37.6605	NA	NA	NA	NA	NA
CAMK1G	NA	NA	NA	NA	NA	NA	NA	NA	NA	NA	NA	NA	NA	NA	NA	NA	NA	NA	NA	NA	NA	NA	33.0896	NA	NA	NA	NA	NA	NA	NA	NA	NA	NA	NA	NA	NA	NA	NA	NA	NA	NA	NA	NA	NA	NA	NA	NA	NA	NA
CAMK2G	NA	NA	NA	NA	NA	NA	NA	NA	NA	NA	NA	NA	NA	NA	NA	NA	NA	NA	NA	NA	16.1072	NA	NA	NA	NA	NA	NA	NA	NA	NA	NA	NA	NA	NA	NA	NA	NA	NA	NA	NA	NA	NA	NA	NA	NA	NA	NA	NA	NA
CAMK4	NA	NA	NA	NA	NA	NA	NA	NA	NA	NA	NA	NA	NA	NA	NA	NA	NA	NA	NA	NA	NA	NA	NA	NA	3.68687	NA	NA	NA	NA	NA	NA	NA	NA	NA	NA	NA	NA	NA	NA	NA	NA	NA	NA	NA	NA	NA	NA	NA	NA
CAMKK2	NA	NA	NA	NA	NA	NA	NA	NA	NA	NA	NA	NA	NA	NA	NA	NA	NA	NA	NA	NA	NA	NA	16.4978	NA	NA	NA	NA	NA	NA	NA	NA	NA	NA	NA	NA	NA	NA	NA	NA	NA	NA	NA	NA	NA	NA	NA	NA	NA	NA
CARD10	NA	NA	NA	NA	NA	NA	NA	NA	NA	NA	NA	NA	NA	NA	NA	NA	NA	NA	NA	NA	NA	NA	34.3065	NA	NA	NA	NA	NA	NA	NA	NA	NA	NA	NA	NA	NA	NA	NA	NA	NA	NA	NA	NA	NA	NA	NA	NA	NA	NA
CARD11	NA	NA	NA	7.25668	NA	7.25668	NA	NA	NA	NA	NA	NA	NA	NA	NA	NA	NA	NA	NA	NA	NA	NA	NA	NA	NA	NA	NA	NA	NA	NA	NA	NA	NA	NA	NA	NA	NA	NA	NA	NA	NA	NA	NA	NA	NA	NA	NA	NA	NA
CARD9	NA	NA	NA	NA	NA	NA	NA	NA	NA	NA	NA	NA	NA	NA	NA	NA	NA	NA	NA	NA	84.9041	NA	NA	NA	NA	NA	NA	NA	84.9041	NA	NA	NA	NA	NA	NA	NA	NA	NA	NA	NA	NA	NA	NA	NA	NA	NA	NA	NA	NA
CARS	NA	NA	NA	NA	NA	NA	NA	NA	NA	NA	NA	NA	NA	NA	NA	NA	NA	NA	NA	NA	NA	NA	NA	NA	NA	NA	NA	NA	NA	NA	NA	NA	NA	NA	NA	NA	NA	NA	NA	NA	NA	NA	NA	NA	17.6395	NA	NA	NA	NA
CASP1	NA	NA	NA	NA	NA	NA	NA	NA	NA	NA	NA	NA	NA	NA	NA	NA	NA	NA	NA	NA	NA	NA	NA	NA	NA	NA	NA	NA	NA	NA	NA	13.16	NA	NA	NA	NA	NA	NA	NA	NA	NA	NA	NA	NA	NA	NA	NA	NA	NA
CASP10	NA	NA	NA	NA	21.4938	NA	NA	NA	NA	NA	NA	NA	NA	NA	NA	NA	NA	NA	NA	NA	NA	NA	NA	NA	NA	NA	NA	NA	NA	NA	NA	NA	NA	NA	NA	NA	NA	NA	NA	NA	NA	NA	NA	NA	NA	NA	NA	NA	NA
CASP2	NA	NA	51.3321	NA	NA	NA	51.3321	NA	NA	NA	NA	NA	NA	NA	NA	NA	NA	NA	NA	NA	NA	NA	NA	NA	NA	NA	NA	NA	NA	NA	NA	NA	NA	NA	NA	NA	NA	NA	NA	NA	NA	NA	NA	NA	NA	NA	NA	NA	NA
CASP3	NA	NA	NA	NA	NA	NA	NA	NA	NA	NA	NA	NA	NA	NA	NA	NA	NA	NA	NA	NA	NA	NA	NA	NA	NA	NA	NA	NA	NA	NA	NA	NA	45.8442	NA	NA	NA	NA	NA	NA	NA	NA	NA	NA	NA	NA	NA	NA	NA	NA
CASP4	NA	NA	NA	NA	NA	NA	NA	NA	NA	NA	NA	NA	NA	NA	NA	NA	NA	NA	NA	NA	NA	NA	NA	NA	NA	NA	NA	NA	37.6364	NA	NA	NA	NA	NA	NA	NA	NA	NA	NA	NA	NA	NA	NA	NA	NA	NA	NA	NA	NA
CASP6	NA	NA	NA	NA	NA	NA	NA	NA	NA	NA	NA	NA	NA	NA	NA	NA	NA	NA	NA	NA	66.8717	NA	NA	NA	NA	NA	NA	NA	NA	NA	NA	NA	NA	NA	NA	NA	NA	NA	NA	NA	NA	NA	NA	NA	NA	NA	NA	NA	NA
CASP7	NA	NA	NA	NA	NA	NA	NA	NA	NA	NA	NA	NA	NA	NA	NA	NA	NA	NA	NA	NA	NA	NA	NA	NA	NA	NA	NA	NA	NA	NA	NA	NA	NA	NA	NA	NA	NA	NA	NA	NA	19.3349	NA	NA	NA	NA	NA	NA	NA	NA
CATSPERB	NA	NA	NA	NA	NA	NA	NA	NA	NA	NA	NA	NA	NA	4.99973	4.99973	NA	NA	NA	NA	NA	NA	NA	NA	NA	NA	NA	NA	NA	NA	NA	NA	NA	NA	NA	4.99973	NA	NA	NA	NA	NA	NA	NA	NA	NA	NA	NA	NA	NA	NA
CBL	NA	NA	9.79365	NA	NA	NA	NA	NA	NA	NA	NA	NA	NA	NA	NA	NA	NA	NA	NA	NA	NA	NA	NA	NA	NA	NA	9.79365	NA	NA	NA	NA	NA	NA	NA	NA	NA	NA	NA	NA	NA	NA	9.79365	NA	NA	NA	NA	NA	NA	NA
CD40	NA	NA	NA	86.2738	NA	NA	NA	NA	NA	NA	NA	NA	NA	NA	NA	NA	NA	NA	NA	NA	NA	NA	NA	NA	NA	NA	NA	NA	NA	NA	NA	NA	NA	NA	NA	NA	NA	NA	NA	NA	NA	NA	NA	NA	NA	NA	NA	NA	NA
CD40LG	NA	NA	NA	NA	NA	NA	NA	NA	NA	NA	NA	NA	81.9874	NA	NA	NA	NA	NA	NA	NA	NA	NA	NA	NA	NA	NA	NA	NA	NA	NA	NA	NA	NA	NA	NA	NA	NA	NA	NA	NA	NA	NA	NA	NA	NA	NA	NA	NA	NA
CD79B	NA	NA	NA	NA	NA	NA	NA	NA	NA	NA	NA	NA	NA	NA	NA	NA	NA	NA	NA	NA	NA	NA	NA	NA	NA	NA	NA	NA	NA	276.702	NA	NA	NA	NA	NA	NA	NA	NA	NA	NA	NA	NA	NA	NA	NA	NA	NA	NA	NA
CDC42BPA	NA	NA	NA	6.08626	NA	NA	NA	NA	NA	NA	NA	NA	NA	NA	NA	NA	NA	NA	NA	NA	NA	NA	NA	NA	NA	NA	NA	NA	NA	NA	NA	NA	NA	NA	NA	NA	NA	NA	NA	3.04313	NA	NA	NA	NA	NA	NA	NA	NA	NA
CDC42BPB	NA	NA	NA	NA	NA	NA	NA	NA	NA	NA	NA	NA	NA	NA	NA	NA	NA	NA	NA	NA	NA	NA	NA	NA	NA	NA	NA	NA	NA	NA	NA	NA	NA	NA	NA	NA	NA	NA	NA	NA	NA	7.99469	NA	7.99469	NA	NA	NA	NA	NA
CDC5L	NA	NA	NA	NA	NA	NA	15.898	NA	NA	NA	NA	NA	NA	NA	NA	NA	NA	NA	NA	NA	NA	NA	NA	NA	NA	NA	NA	NA	NA	NA	NA	NA	NA	NA	NA	NA	NA	NA	NA	NA	NA	NA	NA	NA	NA	NA	NA	NA	NA
CDC73	NA	NA	NA	NA	NA	NA	NA	NA	NA	NA	NA	NA	NA	NA	NA	NA	NA	NA	NA	NA	7.58242	NA	NA	NA	NA	NA	NA	NA	NA	NA	NA	NA	NA	NA	NA	NA	NA	NA	NA	NA	NA	NA	NA	NA	NA	NA	NA	NA	NA
CDH1	NA	NA	NA	NA	NA	NA	10.1706	NA	NA	10.1706	NA	NA	NA	10.1706	NA	NA	NA	NA	NA	NA	NA	NA	NA	NA	NA	NA	NA	NA	NA	NA	NA	NA	NA	NA	NA	NA	NA	NA	NA	NA	NA	NA	NA	20.3411	NA	NA	NA	10.1706	NA
CDH11	NA	NA	NA	NA	NA	NA	NA	NA	NA	NA	NA	NA	NA	NA	NA	NA	NA	NA	NA	NA	NA	NA	NA	NA	NA	NA	NA	NA	NA	NA	NA	NA	NA	NA	NA	NA	NA	NA	NA	NA	NA	10.9674	NA	NA	NA	NA	NA	NA	NA
CDH2	NA	NA	NA	NA	NA	NA	NA	NA	NA	NA	NA	NA	NA	NA	NA	NA	NA	NA	NA	NA	4.4154	NA	NA	NA	NA	NA	NA	NA	NA	NA	NA	NA	NA	NA	NA	NA	NA	NA	NA	NA	NA	NA	NA	4.4154	NA	NA	NA	NA	NA
CDH3	NA	NA	NA	NA	NA	NA	NA	NA	NA	NA	NA	NA	NA	NA	NA	NA	NA	NA	NA	NA	NA	NA	NA	NA	11.5705	NA	NA	NA	NA	NA	NA	NA	NA	NA	NA	NA	NA	NA	NA	NA	NA	NA	NA	NA	NA	NA	NA	NA	NA
CDK1	NA	NA	NA	NA	NA	NA	NA	NA	NA	NA	NA	NA	NA	60.529	NA	NA	NA	NA	NA	NA	NA	NA	NA	NA	NA	NA	NA	NA	NA	NA	NA	NA	NA	NA	NA	NA	NA	NA	NA	NA	NA	NA	NA	NA	NA	NA	NA	NA	NA
CDK11A	NA	NA	NA	NA	NA	46.3027	NA	NA	NA	NA	NA	NA	NA	NA	NA	NA	NA	NA	NA	NA	NA	NA	NA	NA	NA	NA	NA	NA	NA	NA	NA	NA	NA	NA	NA	NA	NA	NA	NA	NA	NA	NA	NA	NA	NA	NA	NA	NA	NA
CDK13	6.79824	NA	NA	NA	NA	NA	NA	NA	NA	NA	NA	NA	NA	NA	NA	NA	NA	NA	NA	NA	NA	NA	NA	NA	NA	NA	NA	NA	NA	NA	NA	NA	NA	NA	NA	NA	NA	NA	NA	NA	NA	NA	NA	NA	NA	6.79824	NA	NA	NA
CDK14	NA	NA	NA	NA	1.34378	NA	NA	NA	NA	NA	NA	NA	NA	NA	NA	NA	NA	NA	NA	NA	NA	NA	NA	NA	NA	NA	NA	NA	NA	NA	NA	NA	NA	NA	NA	NA	NA	NA	NA	NA	NA	NA	NA	NA	NA	NA	NA	NA	NA
CDK15	NA	NA	NA	NA	NA	NA	NA	NA	NA	NA	9.51574	NA	NA	NA	NA	NA	NA	NA	NA	NA	NA	NA	NA	NA	NA	NA	NA	NA	NA	NA	NA	NA	NA	NA	NA	NA	NA	NA	NA	NA	NA	NA	NA	NA	NA	NA	NA	NA	NA
CDK16	NA	NA	NA	NA	NA	NA	NA	82.3927	NA	NA	NA	NA	NA	NA	NA	NA	NA	NA	NA	NA	NA	NA	NA	NA	NA	NA	NA	NA	NA	NA	NA	NA	NA	NA	NA	NA	NA	NA	NA	NA	NA	NA	NA	NA	NA	NA	NA	NA	NA
CDK18	NA	NA	NA	NA	NA	NA	NA	NA	NA	NA	NA	NA	NA	NA	NA	NA	NA	NA	NA	NA	NA	NA	NA	NA	70.927	NA	NA	NA	NA	NA	NA	NA	NA	NA	NA	NA	NA	NA	NA	NA	NA	NA	NA	NA	NA	NA	35.4635	NA	NA
CDK20	NA	NA	NA	120.308	NA	NA	NA	NA	NA	NA	NA	NA	NA	NA	NA	NA	NA	NA	NA	NA	NA	NA	NA	NA	NA	NA	NA	NA	NA	NA	NA	NA	NA	NA	NA	NA	NA	NA	NA	NA	NA	NA	NA	NA	NA	NA	NA	NA	NA
CDK4	NA	NA	NA	NA	NA	NA	NA	NA	NA	NA	NA	NA	NA	NA	NA	NA	NA	NA	NA	NA	120.685	NA	NA	NA	NA	NA	NA	NA	NA	NA	NA	NA	NA	NA	NA	NA	NA	NA	NA	NA	NA	NA	NA	NA	NA	NA	NA	NA	NA
CDK5	NA	NA	NA	NA	NA	NA	NA	NA	NA	NA	NA	NA	NA	211.954	NA	NA	NA	NA	NA	NA	NA	NA	NA	NA	NA	NA	NA	NA	NA	NA	NA	NA	NA	NA	NA	NA	NA	NA	NA	NA	NA	NA	NA	NA	NA	NA	NA	NA	NA
CDK8	NA	NA	6.61818	NA	NA	NA	NA	NA	NA	NA	NA	NA	NA	NA	NA	NA	NA	NA	NA	NA	NA	NA	NA	NA	NA	NA	NA	NA	NA	NA	NA	NA	NA	NA	NA	NA	NA	NA	NA	NA	NA	NA	NA	NA	NA	NA	NA	NA	NA
CDKL2	NA	NA	NA	NA	NA	NA	NA	NA	NA	NA	NA	NA	NA	NA	NA	NA	NA	NA	NA	NA	NA	NA	NA	NA	NA	NA	18.9807	NA	NA	NA	NA	NA	NA	NA	NA	NA	NA	NA	NA	NA	NA	NA	NA	NA	18.9807	NA	NA	NA	NA
CDKL3	NA	NA	NA	NA	NA	NA	NA	6.04474	NA	NA	NA	NA	NA	NA	NA	NA	NA	NA	NA	NA	NA	NA	NA	NA	NA	NA	NA	NA	NA	NA	NA	NA	NA	NA	NA	NA	NA	NA	NA	NA	NA	NA	12.0895	NA	NA	NA	NA	NA	NA
CDKL4	NA	NA	NA	NA	NA	NA	NA	NA	NA	NA	NA	NA	NA	NA	NA	NA	NA	NA	NA	NA	NA	NA	NA	NA	NA	NA	NA	NA	NA	NA	NA	NA	NA	NA	NA	NA	NA	NA	NA	NA	18.5384	NA	NA	NA	NA	NA	NA	NA	NA
CDKL5	4.38508	NA	NA	NA	NA	NA	NA	NA	NA	NA	NA	NA	NA	NA	NA	NA	NA	NA	NA	NA	NA	NA	NA	NA	NA	NA	NA	NA	NA	NA	NA	NA	NA	NA	NA	NA	NA	NA	NA	NA	NA	NA	NA	NA	NA	NA	NA	NA	NA
CDKN2A	NA	NA	NA	NA	NA	NA	NA	NA	NA	NA	36.299	NA	NA	NA	NA	NA	NA	NA	NA	NA	NA	NA	NA	NA	NA	NA	NA	NA	NA	NA	NA	NA	NA	NA	NA	NA	NA	NA	NA	NA	NA	NA	NA	NA	NA	NA	NA	NA	NA
CFI	NA	NA	NA	NA	NA	NA	NA	NA	NA	NA	NA	NA	NA	NA	NA	NA	NA	NA	NA	NA	NA	NA	NA	NA	NA	NA	NA	NA	NA	NA	NA	NA	NA	NA	NA	NA	NA	NA	NA	NA	16.2647	NA	NA	NA	NA	NA	NA	NA	NA
CHD1	NA	NA	NA	NA	NA	NA	NA	14.019	NA	NA	NA	NA	NA	NA	NA	NA	NA	NA	NA	NA	NA	NA	NA	NA	NA	NA	NA	NA	NA	NA	NA	NA	NA	NA	NA	NA	NA	NA	NA	NA	NA	NA	NA	NA	NA	NA	NA	NA	NA
CHD5	NA	NA	12.7665	NA	NA	NA	NA	NA	NA	NA	NA	NA	NA	12.7665	NA	NA	NA	NA	12.7665	NA	NA	NA	NA	NA	NA	NA	NA	NA	NA	NA	NA	NA	NA	NA	NA	NA	NA	NA	NA	NA	NA	NA	NA	NA	NA	NA	NA	NA	12.7665
CHD8	NA	NA	NA	NA	NA	NA	NA	14.098	NA	NA	NA	NA	NA	NA	NA	NA	NA	NA	NA	NA	NA	NA	NA	NA	14.098	14.098	NA	NA	NA	NA	NA	NA	NA	NA	NA	NA	NA	NA	NA	NA	14.098	NA	NA	14.098	NA	NA	NA	NA	NA
CHD9	NA	NA	NA	3.64808	NA	NA	NA	NA	NA	NA	NA	NA	NA	NA	NA	NA	NA	NA	NA	NA	NA	NA	NA	NA	NA	NA	NA	NA	NA	NA	NA	NA	NA	NA	NA	NA	NA	NA	NA	NA	NA	3.64808	NA	NA	NA	NA	NA	NA	NA
CHEK1	NA	NA	NA	NA	NA	NA	NA	19.5641	NA	NA	NA	NA	NA	NA	NA	NA	NA	NA	NA	NA	NA	NA	NA	NA	NA	NA	NA	NA	NA	NA	NA	NA	NA	NA	NA	NA	NA	NA	NA	NA	NA	NA	NA	NA	NA	NA	NA	NA	NA
CHEK2	NA	NA	NA	NA	NA	NA	NA	NA	NA	NA	NA	NA	NA	NA	NA	NA	NA	NA	NA	NA	NA	NA	NA	NA	NA	NA	NA	NA	NA	NA	NA	NA	NA	NA	NA	NA	NA	NA	NA	NA	NA	NA	NA	NA	NA	NA	NA	18.2886	NA
CHRNA3	NA	NA	NA	NA	NA	NA	NA	NA	NA	NA	NA	NA	NA	NA	NA	NA	NA	NA	NA	NA	NA	NA	NA	NA	NA	NA	NA	NA	NA	NA	NA	35.407	NA	NA	NA	NA	NA	NA	NA	NA	NA	NA	NA	NA	NA	NA	NA	NA	NA
CHRNA5	NA	NA	NA	NA	NA	NA	NA	NA	NA	NA	NA	NA	NA	NA	NA	NA	NA	NA	NA	NA	NA	NA	NA	NA	NA	NA	NA	NA	NA	NA	NA	33.6146	NA	NA	NA	NA	NA	NA	NA	NA	NA	33.6146	NA	NA	NA	NA	NA	NA	NA
CIC	NA	NA	36.6838	NA	NA	NA	NA	NA	NA	NA	NA	NA	NA	NA	NA	NA	NA	NA	36.6838	NA	NA	NA	NA	NA	NA	NA	36.6838	NA	NA	NA	NA	NA	NA	NA	NA	NA	NA	NA	NA	NA	NA	NA	NA	NA	NA	NA	NA	NA	NA
CIITA	NA	NA	NA	NA	NA	NA	NA	NA	NA	NA	NA	NA	NA	NA	NA	NA	NA	NA	NA	NA	NA	NA	NA	NA	NA	NA	NA	NA	NA	NA	NA	NA	NA	NA	NA	NA	NA	NA	NA	NA	NA	NA	NA	18.1739	NA	NA	NA	NA	NA
CIT	NA	NA	NA	NA	NA	NA	NA	NA	NA	NA	NA	NA	NA	NA	NA	NA	NA	NA	NA	NA	5.22193	5.22193	NA	NA	NA	NA	NA	NA	NA	NA	NA	NA	NA	NA	NA	NA	NA	NA	NA	NA	NA	NA	NA	NA	NA	NA	NA	NA	NA
CLK1	NA	NA	NA	NA	NA	NA	NA	85.5432	NA	NA	NA	NA	NA	NA	NA	NA	NA	NA	NA	NA	85.5432	NA	NA	NA	NA	NA	NA	NA	NA	NA	NA	NA	NA	NA	NA	NA	NA	NA	NA	NA	NA	NA	NA	NA	NA	NA	NA	NA	NA
CLK3	NA	NA	NA	NA	NA	NA	NA	24.2624	NA	NA	NA	NA	NA	NA	NA	NA	NA	NA	NA	NA	NA	NA	NA	NA	NA	NA	NA	NA	NA	NA	NA	NA	NA	NA	NA	NA	NA	NA	NA	NA	NA	NA	NA	NA	NA	NA	NA	NA	NA
CLP1	NA	NA	NA	NA	NA	NA	NA	NA	NA	NA	NA	NA	NA	NA	NA	NA	NA	NA	NA	NA	NA	NA	NA	NA	NA	NA	NA	NA	NA	NA	NA	NA	NA	NA	NA	NA	NA	NA	NA	NA	NA	NA	NA	NA	NA	NA	NA	NA	NA
CLPTM1L	NA	NA	NA	NA	NA	NA	NA	NA	NA	NA	NA	NA	NA	NA	NA	NA	36.5564	NA	NA	NA	NA	NA	NA	NA	NA	NA	NA	NA	NA	NA	NA	NA	NA	NA	NA	NA	NA	NA	NA	NA	NA	NA	NA	NA	NA	NA	NA	NA	NA
CLTC	NA	NA	NA	NA	26.1602	NA	NA	NA	NA	NA	NA	NA	NA	NA	NA	NA	NA	NA	NA	NA	NA	NA	NA	NA	NA	NA	26.1602	NA	NA	NA	NA	NA	NA	NA	NA	NA	NA	NA	NA	NA	NA	NA	NA	NA	NA	NA	NA	NA	NA
CLTCL1	NA	NA	NA	NA	NA	NA	NA	NA	NA	NA	NA	8.90845	NA	NA	NA	8.90845	NA	NA	NA	NA	NA	NA	NA	NA	NA	8.90845	NA	NA	NA	NA	NA	NA	NA	NA	NA	NA	NA	NA	NA	NA	NA	NA	NA	NA	NA	NA	NA	NA	NA
CNTN5	NA	NA	NA	NA	NA	NA	NA	NA	NA	NA	NA	NA	NA	NA	NA	NA	NA	NA	NA	NA	0.747422	NA	0.747422	NA	0.747422	NA	NA	0.747422	NA	NA	NA	NA	NA	NA	NA	NA	NA	NA	NA	NA	0.747422	NA	NA	NA	NA	NA	NA	NA	NA
CNTN6	NA	NA	NA	NA	NA	NA	NA	NA	NA	NA	NA	NA	NA	3.20882	3.20882	NA	NA	NA	NA	NA	NA	NA	NA	NA	NA	NA	NA	NA	NA	NA	NA	NA	NA	NA	NA	NA	NA	NA	NA	NA	NA	NA	NA	NA	NA	NA	NA	NA	NA
COL14A1	NA	NA	NA	NA	NA	NA	NA	NA	NA	NA	NA	NA	NA	NA	NA	NA	NA	NA	NA	NA	NA	NA	NA	NA	NA	NA	3.2025	NA	NA	NA	NA	NA	NA	NA	NA	NA	NA	NA	NA	NA	NA	NA	3.2025	3.2025	NA	NA	NA	NA	3.2025
COL18A1	9.20963	NA	NA	NA	NA	NA	NA	NA	NA	NA	NA	NA	NA	NA	NA	NA	NA	NA	NA	NA	NA	NA	NA	NA	NA	NA	NA	NA	NA	NA	NA	NA	NA	NA	NA	NA	NA	NA	NA	NA	NA	NA	NA	NA	NA	NA	NA	NA	NA
COL1A1	NA	NA	NA	NA	NA	NA	NA	NA	NA	NA	NA	NA	NA	NA	NA	NA	NA	NA	NA	NA	NA	NA	NA	NA	NA	NA	54.5167	NA	NA	NA	NA	NA	NA	NA	NA	NA	NA	NA	NA	NA	54.5167	NA	NA	NA	NA	NA	NA	NA	NA
COL3A1	NA	NA	NA	NA	26.024	NA	NA	NA	NA	NA	NA	NA	NA	NA	NA	NA	NA	NA	NA	NA	NA	NA	NA	NA	NA	NA	NA	NA	NA	NA	NA	NA	NA	NA	NA	NA	NA	NA	NA	NA	26.024	NA	NA	NA	NA	NA	NA	NA	NA
CREB1	NA	NA	13.5696	NA	NA	NA	NA	NA	NA	NA	NA	NA	NA	NA	NA	NA	NA	NA	NA	NA	NA	NA	NA	NA	NA	NA	NA	NA	13.5696	NA	NA	NA	NA	NA	NA	NA	NA	NA	NA	NA	NA	NA	NA	13.5696	NA	NA	NA	NA	NA
CREBBP	NA	NA	NA	NA	NA	NA	NA	NA	NA	NA	NA	NA	NA	6.42376	NA	NA	6.42376	NA	NA	NA	NA	NA	NA	NA	NA	NA	NA	NA	NA	NA	NA	NA	NA	NA	NA	NA	NA	NA	NA	NA	NA	NA	NA	NA	NA	NA	NA	NA	NA
CRTC1	NA	NA	NA	NA	NA	NA	NA	NA	NA	NA	NA	NA	NA	NA	NA	NA	NA	NA	NA	NA	NA	10.1505	NA	NA	NA	NA	NA	NA	NA	NA	NA	NA	NA	NA	NA	NA	NA	NA	NA	NA	NA	NA	NA	NA	NA	NA	NA	NA	NA
CSF1R	NA	NA	NA	NA	NA	16.6442	NA	NA	NA	NA	NA	NA	NA	NA	NA	NA	16.6442	NA	NA	NA	NA	NA	NA	NA	NA	NA	NA	NA	NA	NA	NA	NA	NA	NA	NA	NA	NA	NA	NA	NA	16.6442	16.6442	NA	NA	NA	NA	NA	NA	NA
CSMD3	NA	0.823607	0.823607	NA	NA	NA	0.823607	NA	NA	NA	NA	0.823607	NA	0.823607	NA	NA	NA	NA	NA	0.823607	NA	0.823607	NA	NA	NA	NA	NA	NA	NA	0.823607	NA	NA	NA	NA	NA	NA	NA	NA	NA	NA	0.823607	0.823607	NA	NA	NA	NA	NA	0.823607	NA
CSNK1E	NA	NA	NA	NA	NA	NA	NA	NA	NA	NA	NA	NA	NA	NA	NA	NA	NA	NA	NA	NA	NA	NA	NA	NA	9.27386	NA	NA	NA	NA	NA	NA	NA	NA	NA	NA	NA	NA	NA	NA	NA	NA	NA	NA	NA	NA	NA	NA	NA	NA
CSNK1G1	NA	NA	NA	NA	NA	NA	NA	NA	NA	NA	NA	NA	NA	NA	NA	NA	NA	NA	NA	NA	NA	NA	NA	NA	NA	NA	NA	NA	NA	NA	NA	NA	NA	NA	NA	NA	NA	NA	NA	NA	NA	NA	NA	NA	5.24312	NA	NA	NA	NA
CSNK2A1	NA	NA	NA	NA	NA	NA	NA	NA	NA	NA	NA	NA	NA	NA	NA	NA	15.3025	NA	NA	15.3025	NA	NA	NA	NA	NA	NA	NA	NA	NA	NA	NA	NA	NA	NA	NA	NA	NA	NA	NA	NA	NA	NA	NA	NA	NA	NA	NA	NA	NA
CSPG4	NA	NA	NA	NA	NA	NA	NA	NA	NA	NA	NA	NA	NA	NA	NA	NA	NA	NA	NA	NA	NA	NA	NA	NA	NA	NA	NA	NA	NA	25.9565	NA	NA	NA	NA	NA	NA	NA	NA	NA	NA	NA	NA	NA	NA	NA	NA	NA	NA	NA
CSPP1	NA	NA	NA	NA	NA	NA	NA	7.47178	NA	NA	NA	NA	NA	NA	7.47178	NA	NA	NA	NA	NA	NA	NA	NA	NA	NA	NA	NA	NA	NA	NA	NA	NA	NA	7.47178	NA	NA	NA	NA	NA	NA	NA	NA	NA	NA	NA	NA	NA	NA	NA
CTBP2	NA	NA	NA	NA	NA	NA	NA	NA	NA	NA	NA	NA	NA	NA	NA	NA	NA	NA	NA	NA	5.76974	NA	NA	NA	NA	NA	NA	NA	NA	NA	NA	NA	NA	NA	NA	NA	NA	NA	NA	NA	NA	NA	NA	5.76974	NA	NA	NA	NA	NA
CTNNA2	NA	NA	0.683271	NA	NA	NA	NA	NA	NA	NA	NA	NA	NA	NA	NA	NA	NA	NA	NA	NA	NA	NA	NA	NA	NA	NA	0.683271	NA	NA	NA	NA	NA	NA	NA	NA	NA	NA	NA	NA	NA	NA	NA	NA	NA	NA	NA	NA	NA	NA
CTNNB1	NA	NA	NA	NA	NA	NA	NA	15.3236	NA	NA	NA	NA	NA	NA	NA	NA	NA	NA	NA	NA	NA	NA	NA	NA	NA	NA	NA	NA	NA	NA	NA	NA	15.3236	NA	NA	NA	NA	NA	NA	NA	NA	NA	NA	NA	NA	NA	NA	NA	NA
CTSL2	NA	NA	NA	NA	NA	NA	NA	NA	NA	143.164	NA	NA	NA	NA	NA	NA	NA	NA	NA	NA	NA	NA	NA	NA	NA	NA	NA	NA	NA	NA	NA	NA	NA	NA	NA	NA	NA	NA	NA	NA	NA	NA	NA	NA	NA	NA	NA	NA	NA
CUBN	NA	NA	NA	NA	NA	NA	NA	NA	NA	NA	NA	NA	NA	NA	3.26939	NA	NA	3.26939	NA	NA	NA	NA	3.26939	NA	NA	6.53879	3.26939	NA	NA	NA	NA	NA	NA	NA	NA	NA	NA	NA	NA	NA	3.26939	NA	NA	NA	NA	NA	NA	NA	NA
CYB5R4	NA	NA	NA	NA	NA	NA	NA	NA	NA	NA	NA	NA	NA	NA	NA	9.27807	NA	NA	NA	NA	9.27807	NA	NA	NA	NA	NA	NA	NA	NA	NA	NA	NA	NA	NA	NA	NA	NA	NA	9.27807	NA	9.27807	NA	NA	NA	NA	NA	NA	NA	NA
CYFIP1	NA	8.77108	NA	NA	NA	NA	NA	NA	NA	NA	NA	NA	NA	NA	NA	NA	NA	NA	NA	NA	NA	NA	NA	17.5422	NA	NA	NA	NA	NA	NA	NA	NA	NA	NA	NA	NA	NA	NA	NA	NA	NA	NA	NA	NA	NA	NA	NA	NA	NA
CYP1A2	NA	NA	NA	NA	NA	NA	NA	NA	NA	NA	NA	NA	NA	NA	NA	NA	NA	NA	NA	NA	NA	NA	NA	NA	NA	NA	NA	NA	NA	NA	NA	NA	NA	135.906	NA	NA	NA	NA	NA	NA	NA	NA	NA	NA	NA	NA	NA	135.906	NA
CYP24A1	NA	NA	NA	NA	NA	48.7234	NA	NA	NA	NA	NA	NA	NA	NA	NA	NA	NA	NA	NA	NA	NA	NA	NA	NA	NA	NA	NA	NA	NA	NA	NA	NA	NA	NA	NA	NA	NA	NA	NA	NA	NA	NA	NA	NA	NA	NA	NA	NA	NA
CYP27B1	NA	NA	NA	150.331	NA	NA	NA	NA	NA	NA	NA	NA	150.331	NA	NA	NA	NA	NA	NA	NA	NA	NA	NA	NA	NA	NA	NA	NA	NA	NA	NA	NA	NA	NA	NA	NA	NA	NA	NA	NA	NA	NA	NA	NA	NA	NA	NA	NA	NA
CYP2B6	NA	NA	NA	NA	NA	NA	NA	NA	NA	NA	NA	NA	NA	NA	NA	NA	NA	NA	NA	NA	NA	NA	NA	NA	NA	NA	NA	NA	NA	36.9017	NA	NA	NA	NA	NA	NA	NA	NA	NA	NA	NA	NA	NA	NA	NA	NA	NA	NA	NA
CYP3A4	NA	NA	NA	NA	NA	NA	NA	NA	NA	NA	NA	NA	NA	NA	NA	NA	NA	NA	NA	NA	NA	NA	36.6515	NA	NA	NA	NA	NA	NA	NA	NA	NA	NA	NA	NA	NA	NA	NA	NA	NA	NA	NA	NA	NA	NA	NA	NA	NA	NA
DAB1	NA	NA	NA	NA	NA	NA	NA	NA	NA	NA	NA	NA	NA	NA	NA	NA	NA	NA	NA	NA	NA	NA	NA	NA	NA	NA	NA	NA	NA	NA	NA	NA	NA	NA	NA	NA	NA	NA	NA	NA	0.644349	NA	NA	NA	NA	NA	NA	NA	NA
DACH1	NA	NA	NA	NA	NA	NA	NA	2.32974	NA	NA	NA	NA	NA	NA	NA	NA	NA	NA	2.32974	NA	NA	NA	NA	2.32974	NA	NA	NA	NA	NA	NA	NA	NA	NA	NA	NA	NA	NA	NA	NA	NA	NA	NA	NA	NA	NA	NA	NA	NA	NA
DAPK1	NA	NA	NA	NA	NA	NA	NA	NA	NA	NA	NA	NA	NA	NA	NA	NA	NA	NA	NA	NA	NA	NA	NA	NA	4.73026	NA	NA	NA	NA	4.73026	NA	NA	NA	NA	NA	NA	NA	NA	NA	NA	NA	NA	NA	NA	NA	NA	NA	NA	NA
DAXX	NA	NA	NA	NA	NA	93.362	NA	NA	NA	NA	NA	NA	NA	NA	NA	NA	NA	NA	NA	NA	NA	NA	NA	NA	NA	NA	NA	NA	NA	NA	NA	NA	NA	NA	NA	NA	NA	NA	NA	NA	93.362	NA	NA	NA	NA	NA	NA	93.362	NA
DBF4	NA	NA	NA	NA	NA	NA	NA	NA	30.0075	NA	NA	NA	NA	NA	NA	NA	NA	NA	NA	NA	30.0075	NA	NA	NA	NA	NA	NA	NA	NA	NA	NA	NA	30.0075	NA	NA	NA	NA	NA	NA	NA	NA	NA	NA	NA	NA	NA	NA	NA	NA
DBN1	NA	NA	56.2019	NA	NA	NA	NA	NA	NA	NA	NA	NA	NA	NA	NA	NA	56.2019	NA	NA	NA	NA	56.2019	NA	NA	NA	NA	NA	NA	NA	NA	NA	NA	NA	NA	NA	NA	NA	NA	NA	NA	NA	NA	NA	NA	NA	NA	NA	NA	NA
DCLK2	NA	NA	NA	NA	NA	NA	NA	NA	NA	NA	NA	NA	NA	NA	NA	NA	NA	NA	NA	NA	NA	NA	NA	NA	NA	NA	NA	NA	NA	NA	NA	NA	NA	NA	NA	NA	NA	NA	NA	NA	NA	NA	NA	5.58089	NA	NA	NA	NA	NA
DDX10	NA	NA	NA	NA	NA	NA	NA	NA	NA	NA	NA	NA	NA	NA	NA	NA	NA	NA	NA	NA	NA	NA	NA	NA	NA	NA	NA	NA	NA	NA	NA	3.62444	NA	NA	NA	NA	3.62444	NA	NA	NA	NA	NA	NA	NA	NA	NA	NA	NA	NA
DDX6	NA	NA	NA	NA	NA	NA	NA	NA	NA	NA	NA	NA	NA	NA	NA	NA	NA	NA	NA	NA	NA	NA	NA	NA	NA	NA	NA	NA	NA	23.9097	NA	NA	NA	NA	NA	NA	NA	NA	NA	NA	NA	NA	NA	NA	NA	NA	NA	NA	NA
DFFA	NA	NA	NA	NA	NA	NA	NA	NA	NA	NA	NA	NA	NA	NA	NA	NA	NA	NA	62.4844	NA	NA	NA	NA	NA	NA	NA	NA	NA	NA	NA	NA	NA	NA	NA	NA	NA	NA	NA	NA	NA	NA	NA	NA	NA	NA	NA	NA	NA	NA
DFNA5	NA	NA	NA	NA	NA	NA	NA	NA	NA	NA	NA	NA	NA	NA	NA	NA	NA	NA	NA	NA	14.0308	NA	NA	NA	NA	NA	NA	NA	NA	NA	NA	NA	NA	NA	NA	NA	NA	NA	NA	NA	NA	NA	NA	NA	NA	NA	NA	NA	NA
DGKB	NA	NA	NA	NA	NA	NA	NA	NA	NA	NA	NA	NA	NA	NA	NA	NA	NA	NA	NA	NA	NA	NA	NA	NA	NA	1.20521	NA	NA	NA	NA	NA	NA	NA	1.20521	NA	NA	NA	NA	NA	NA	NA	NA	NA	1.20521	NA	NA	NA	NA	NA
DGKG	NA	NA	NA	NA	NA	NA	NA	NA	NA	NA	NA	NA	NA	NA	NA	NA	3.89759	NA	NA	NA	NA	NA	NA	NA	NA	NA	NA	NA	NA	NA	NA	NA	NA	NA	NA	NA	NA	NA	NA	NA	NA	NA	NA	NA	NA	NA	NA	NA	NA
DICER1	NA	NA	NA	NA	NA	NA	NA	NA	NA	NA	NA	NA	NA	NA	NA	NA	NA	NA	NA	NA	NA	NA	NA	NA	NA	NA	NA	NA	NA	NA	NA	NA	NA	NA	13.9311	NA	NA	NA	NA	NA	NA	NA	NA	NA	NA	NA	NA	NA	NA
DIP2C	NA	NA	NA	NA	NA	NA	NA	2.40643	NA	NA	NA	NA	NA	NA	NA	2.40643	NA	NA	NA	NA	NA	2.40643	NA	2.40643	NA	NA	NA	NA	NA	NA	NA	NA	NA	NA	NA	NA	NA	NA	NA	NA	NA	NA	NA	NA	NA	NA	NA	NA	NA
DKK1	NA	NA	NA	NA	NA	NA	NA	NA	NA	NA	NA	NA	NA	NA	NA	NA	NA	NA	NA	NA	NA	NA	NA	NA	NA	NA	NA	NA	NA	NA	NA	NA	NA	NA	NA	NA	NA	NA	NA	NA	NA	NA	NA	NA	NA	NA	NA	NA	266.951
DMPK	NA	NA	77.912	NA	NA	NA	NA	NA	NA	NA	NA	NA	NA	NA	NA	NA	NA	NA	NA	NA	NA	NA	NA	NA	NA	NA	NA	NA	NA	NA	NA	NA	NA	NA	NA	NA	NA	NA	NA	NA	NA	NA	NA	NA	NA	NA	NA	NA	NA
DNAH8	NA	NA	NA	NA	NA	NA	NA	NA	NA	NA	NA	NA	NA	NA	NA	NA	NA	NA	NA	NA	3.17275	NA	NA	NA	NA	NA	NA	3.17275	NA	NA	NA	NA	NA	NA	NA	3.17275	NA	NA	NA	NA	3.17275	NA	NA	NA	NA	NA	NA	NA	NA
DNMT3B	NA	21.2897	NA	NA	NA	NA	NA	NA	NA	NA	NA	NA	NA	NA	NA	NA	NA	NA	NA	NA	21.2897	NA	NA	NA	NA	NA	NA	NA	NA	NA	NA	NA	NA	NA	NA	NA	NA	NA	NA	NA	NA	NA	NA	NA	NA	NA	NA	NA	NA
DOCK3	NA	NA	NA	NA	NA	NA	NA	NA	NA	NA	1.41052	NA	NA	NA	NA	NA	NA	NA	NA	NA	1.41052	NA	NA	NA	NA	NA	NA	NA	NA	1.41052	NA	NA	NA	NA	NA	NA	NA	NA	NA	NA	NA	NA	NA	NA	NA	NA	NA	NA	NA
DPYD	NA	NA	NA	NA	NA	NA	NA	NA	NA	NA	NA	NA	NA	NA	NA	NA	NA	NA	NA	NA	NA	NA	NA	1.18581	NA	NA	NA	NA	NA	NA	NA	NA	NA	NA	NA	NA	NA	NA	NA	NA	NA	NA	NA	1.18581	NA	NA	NA	NA	NA
DRD2	NA	NA	15.1297	NA	NA	NA	NA	NA	NA	NA	NA	NA	NA	NA	NA	NA	NA	NA	NA	NA	15.1297	NA	NA	NA	NA	NA	NA	NA	NA	NA	NA	NA	NA	NA	NA	NA	NA	NA	NA	NA	NA	NA	NA	NA	NA	NA	NA	NA	NA
DST	NA	NA	NA	2.01353	NA	NA	2.01353	NA	NA	NA	NA	NA	NA	NA	NA	NA	NA	NA	2.01353	NA	4.02705	NA	NA	NA	2.01353	NA	NA	NA	NA	NA	NA	NA	NA	NA	NA	NA	NA	NA	4.02705	NA	4.02705	2.01353	NA	NA	NA	NA	NA	NA	NA
DSTYK	NA	NA	14.4728	NA	NA	NA	NA	NA	NA	NA	NA	NA	NA	NA	NA	NA	NA	NA	NA	NA	NA	NA	NA	NA	NA	NA	NA	NA	NA	NA	NA	NA	NA	NA	NA	NA	NA	NA	NA	NA	NA	NA	NA	14.4728	NA	NA	NA	NA	NA
DTX1	NA	NA	NA	NA	NA	NA	NA	24.2019	NA	NA	NA	NA	NA	NA	NA	NA	NA	NA	NA	NA	NA	NA	NA	NA	NA	NA	NA	NA	NA	NA	NA	NA	NA	NA	NA	NA	NA	NA	NA	NA	NA	NA	NA	NA	NA	NA	NA	NA	NA
DVL1	NA	NA	NA	NA	NA	NA	NA	NA	NA	NA	NA	NA	NA	NA	NA	NA	71.053	NA	NA	NA	NA	NA	NA	NA	NA	NA	NA	NA	NA	NA	NA	NA	NA	NA	NA	NA	NA	NA	NA	NA	NA	NA	NA	NA	71.053	NA	NA	NA	NA
DYRK2	NA	NA	NA	NA	NA	NA	NA	NA	NA	NA	NA	NA	NA	NA	NA	NA	NA	NA	NA	NA	NA	NA	NA	NA	NA	NA	NA	NA	NA	NA	NA	NA	NA	NA	NA	NA	NA	NA	NA	58.5892	NA	NA	NA	NA	NA	NA	NA	NA	NA
DYRK4	19.2474	NA	NA	NA	NA	NA	NA	NA	NA	19.2474	NA	NA	NA	NA	NA	NA	NA	NA	NA	NA	19.2474	NA	NA	NA	NA	NA	NA	NA	NA	NA	NA	NA	NA	NA	NA	NA	NA	NA	NA	NA	NA	NA	NA	NA	NA	19.2474	NA	NA	NA
ECM1	NA	NA	NA	NA	NA	NA	NA	NA	NA	NA	NA	NA	NA	NA	NA	NA	NA	NA	NA	NA	NA	NA	NA	NA	NA	NA	NA	NA	NA	NA	NA	NA	NA	174.611	NA	NA	NA	NA	NA	NA	NA	NA	NA	NA	NA	NA	NA	NA	NA
EDN1	NA	NA	NA	NA	NA	NA	NA	NA	NA	NA	NA	NA	NA	NA	NA	NA	NA	NA	NA	NA	NA	NA	NA	NA	NA	NA	NA	NA	NA	NA	NA	NA	NA	NA	NA	NA	NA	NA	NA	NA	146.391	NA	NA	NA	NA	NA	NA	NA	NA
EDNRA	NA	NA	NA	NA	NA	NA	NA	NA	NA	NA	NA	NA	NA	NA	NA	NA	NA	NA	NA	NA	NA	NA	NA	NA	NA	NA	NA	NA	NA	NA	NA	NA	15.616	NA	NA	NA	NA	NA	NA	NA	NA	NA	NA	NA	NA	NA	NA	NA	NA
EEF1D	NA	NA	NA	NA	NA	NA	NA	NA	NA	NA	NA	NA	NA	NA	NA	NA	NA	NA	NA	NA	50.3931	NA	NA	NA	NA	NA	NA	NA	NA	NA	NA	NA	NA	NA	NA	NA	NA	NA	NA	NA	NA	NA	NA	NA	50.3931	NA	NA	NA	NA
EEF2K	NA	NA	NA	NA	NA	NA	NA	NA	NA	NA	NA	NA	NA	NA	NA	NA	NA	NA	NA	NA	12.3532	NA	NA	NA	NA	NA	NA	NA	NA	NA	NA	NA	12.3532	NA	NA	NA	NA	NA	NA	NA	NA	NA	NA	NA	NA	NA	NA	NA	NA
EGF	NA	NA	NA	NA	NA	NA	NA	NA	NA	NA	NA	NA	NA	NA	NA	NA	NA	NA	NA	NA	NA	NA	NA	NA	NA	NA	NA	NA	NA	NA	NA	10.0622	NA	NA	NA	NA	NA	NA	NA	NA	NA	NA	NA	NA	NA	NA	NA	NA	NA
EGFR	NA	NA	NA	NA	NA	NA	NA	NA	NA	NA	NA	NA	NA	4.20877	NA	NA	NA	NA	NA	NA	NA	NA	NA	NA	NA	NA	4.20877	NA	NA	NA	NA	NA	NA	NA	NA	NA	NA	NA	NA	NA	NA	NA	NA	NA	NA	NA	NA	NA	NA
EHBP1	NA	NA	NA	NA	NA	NA	2.68358	NA	NA	NA	NA	NA	NA	NA	NA	NA	NA	NA	2.68358	NA	NA	NA	NA	NA	NA	2.68358	NA	NA	NA	NA	NA	NA	NA	NA	NA	NA	NA	NA	NA	NA	NA	NA	NA	NA	NA	NA	NA	NA	NA
EIF2AK2	NA	NA	NA	NA	NA	17.2846	NA	NA	NA	NA	NA	NA	NA	NA	NA	NA	NA	NA	NA	NA	NA	NA	NA	NA	NA	NA	NA	NA	NA	NA	NA	NA	NA	NA	NA	NA	NA	NA	NA	NA	NA	NA	NA	NA	NA	NA	NA	NA	NA
EIF2AK3	NA	NA	NA	NA	NA	NA	NA	NA	NA	NA	NA	NA	NA	NA	NA	NA	NA	NA	NA	NA	NA	NA	NA	NA	NA	NA	NA	NA	NA	NA	NA	NA	NA	NA	NA	NA	NA	NA	NA	NA	NA	NA	NA	NA	NA	NA	NA	NA	NA
EIF2AK4	NA	NA	NA	NA	NA	NA	NA	NA	NA	NA	NA	NA	NA	NA	NA	NA	NA	NA	NA	NA	NA	NA	NA	NA	NA	NA	NA	NA	NA	NA	NA	NA	NA	NA	NA	NA	NA	9.85707	NA	NA	NA	NA	NA	NA	NA	NA	NA	NA	NA
EIF4A2	NA	NA	NA	NA	NA	NA	NA	NA	NA	NA	NA	NA	NA	NA	NA	NA	NA	NA	NA	NA	NA	NA	NA	NA	NA	149.365	NA	NA	NA	NA	NA	NA	NA	NA	NA	NA	NA	NA	NA	NA	NA	NA	NA	NA	NA	NA	NA	NA	NA
EIF4B	NA	NA	27.7385	NA	NA	NA	NA	NA	NA	NA	NA	NA	NA	NA	NA	NA	NA	NA	NA	NA	NA	NA	NA	NA	NA	NA	55.477	NA	NA	27.7385	NA	NA	NA	NA	NA	NA	NA	NA	NA	NA	NA	NA	NA	NA	NA	NA	NA	NA	NA
EIF4G1	NA	NA	NA	NA	NA	NA	NA	NA	47.9317	NA	NA	NA	NA	NA	NA	NA	NA	NA	NA	NA	NA	NA	NA	NA	47.9317	NA	NA	NA	NA	NA	NA	NA	NA	NA	NA	NA	NA	NA	NA	NA	47.9317	NA	NA	NA	NA	NA	NA	NA	NA
ELAVL1	NA	NA	NA	21.2404	NA	NA	NA	NA	NA	NA	NA	NA	NA	NA	NA	NA	NA	NA	21.2404	NA	NA	NA	NA	NA	NA	NA	NA	NA	NA	NA	NA	NA	NA	NA	NA	NA	NA	NA	NA	NA	NA	NA	NA	NA	NA	NA	NA	NA	NA
ELF4	NA	NA	NA	NA	NA	NA	NA	NA	NA	NA	NA	NA	NA	NA	NA	NA	NA	NA	NA	NA	NA	NA	NA	NA	NA	NA	NA	NA	NA	NA	NA	NA	NA	NA	NA	NA	NA	NA	21.8141	NA	NA	NA	NA	NA	NA	NA	NA	NA	NA
ELK1	NA	NA	NA	NA	NA	NA	NA	NA	NA	NA	66.2998	NA	NA	NA	NA	NA	NA	NA	NA	NA	NA	NA	NA	NA	NA	NA	NA	NA	NA	NA	NA	NA	NA	NA	NA	NA	NA	NA	NA	NA	NA	NA	NA	NA	NA	NA	NA	NA	NA
ELN	NA	NA	NA	NA	23.7428	NA	NA	NA	NA	NA	NA	NA	NA	NA	NA	NA	NA	NA	23.7428	NA	NA	NA	NA	NA	NA	NA	NA	NA	NA	NA	NA	NA	NA	NA	NA	NA	NA	NA	NA	NA	NA	NA	NA	NA	23.7428	NA	NA	NA	NA
EP300	NA	NA	NA	NA	NA	NA	NA	NA	NA	11.3262	NA	NA	NA	NA	NA	NA	NA	NA	NA	NA	NA	NA	NA	NA	NA	NA	NA	NA	NA	NA	NA	NA	NA	NA	NA	NA	NA	NA	NA	NA	NA	NA	NA	NA	NA	NA	NA	NA	NA
EPHA1	NA	NA	NA	NA	NA	NA	NA	53.7548	NA	NA	NA	NA	NA	NA	NA	NA	NA	NA	NA	NA	NA	NA	NA	NA	NA	NA	NA	NA	NA	NA	NA	NA	NA	NA	NA	NA	NA	NA	NA	NA	NA	NA	NA	NA	NA	NA	NA	NA	NA
EPHA10	NA	NA	NA	NA	NA	NA	NA	NA	NA	NA	NA	NA	NA	NA	NA	NA	19.5111	NA	NA	NA	19.5111	NA	NA	NA	NA	NA	NA	NA	NA	NA	NA	NA	19.5111	NA	NA	NA	NA	NA	NA	NA	NA	NA	NA	NA	NA	NA	NA	NA	NA
EPHA3	NA	NA	NA	NA	NA	2.66944	NA	NA	NA	NA	NA	NA	NA	NA	NA	NA	NA	NA	NA	NA	NA	NA	NA	NA	NA	NA	NA	NA	NA	NA	NA	NA	NA	NA	NA	2.66944	NA	NA	NA	NA	NA	NA	2.66944	NA	NA	NA	NA	NA	NA
EPHA4	NA	NA	NA	NA	NA	NA	NA	NA	NA	NA	NA	NA	NA	6.40307	NA	NA	NA	NA	NA	NA	6.40307	NA	NA	NA	NA	6.40307	NA	NA	NA	NA	NA	NA	NA	NA	NA	NA	NA	NA	NA	NA	NA	NA	NA	NA	NA	NA	NA	NA	NA
EPHA5	NA	5.69911	NA	NA	NA	NA	NA	NA	NA	NA	NA	NA	NA	NA	NA	NA	NA	NA	NA	NA	NA	NA	NA	NA	NA	2.84955	NA	NA	NA	NA	NA	NA	NA	NA	NA	NA	2.84955	2.84955	NA	NA	NA	NA	NA	NA	NA	NA	NA	NA	NA
EPHA6	NA	2.13247	NA	NA	NA	NA	NA	1.06624	NA	NA	NA	NA	1.06624	NA	NA	1.06624	NA	NA	NA	NA	NA	NA	NA	NA	NA	NA	NA	NA	NA	NA	NA	NA	NA	NA	NA	NA	NA	NA	NA	NA	NA	NA	NA	NA	NA	NA	NA	NA	1.06624
EPHA7	NA	NA	NA	NA	NA	NA	NA	NA	NA	NA	NA	NA	5.57019	NA	NA	NA	NA	NA	NA	NA	NA	NA	NA	NA	NA	NA	NA	NA	NA	NA	NA	NA	NA	NA	NA	NA	5.57019	NA	NA	NA	NA	NA	NA	NA	NA	NA	NA	NA	NA
EPHA8	NA	NA	NA	NA	NA	NA	NA	NA	NA	NA	24.9813	NA	NA	NA	NA	NA	24.9813	NA	NA	NA	NA	NA	NA	NA	NA	NA	NA	NA	NA	NA	NA	NA	NA	NA	NA	NA	NA	NA	NA	NA	NA	NA	NA	NA	NA	NA	NA	NA	NA
EPHB1	NA	NA	NA	NA	NA	NA	1.50906	NA	NA	NA	NA	NA	NA	NA	NA	NA	NA	NA	NA	NA	1.50906	NA	NA	NA	NA	NA	NA	NA	NA	NA	NA	NA	NA	NA	NA	NA	NA	NA	NA	NA	NA	NA	NA	1.50906	NA	NA	NA	NA	NA
EPHB3	NA	NA	NA	NA	NA	NA	NA	NA	NA	NA	NA	NA	NA	NA	NA	NA	NA	NA	NA	NA	NA	NA	NA	NA	NA	NA	NA	NA	NA	NA	NA	NA	NA	NA	NA	48.4848	NA	NA	NA	NA	NA	NA	NA	NA	NA	NA	NA	NA	NA
EPHB4	NA	NA	NA	NA	NA	NA	NA	NA	NA	NA	NA	NA	NA	NA	NA	NA	NA	NA	NA	NA	NA	NA	NA	NA	NA	NA	NA	NA	NA	NA	NA	NA	NA	40.1059	NA	NA	NA	NA	NA	NA	NA	NA	NA	NA	NA	NA	NA	NA	NA
EPO	NA	NA	NA	NA	344.828	NA	NA	NA	NA	NA	NA	NA	NA	NA	NA	NA	NA	NA	NA	NA	NA	NA	NA	NA	NA	NA	NA	NA	NA	NA	NA	NA	NA	NA	NA	NA	NA	NA	NA	NA	NA	NA	NA	NA	NA	NA	NA	NA	NA
EPS15	NA	NA	12.1164	NA	NA	NA	NA	NA	NA	NA	NA	NA	NA	NA	NA	NA	NA	NA	NA	NA	NA	NA	NA	NA	NA	NA	NA	NA	NA	NA	NA	NA	NA	NA	NA	NA	NA	NA	NA	NA	NA	NA	NA	NA	NA	NA	NA	NA	NA
ERBB2	NA	NA	NA	NA	NA	NA	NA	NA	NA	NA	NA	NA	NA	NA	NA	NA	NA	NA	NA	NA	NA	NA	NA	NA	NA	NA	NA	NA	NA	NA	NA	NA	NA	NA	NA	NA	NA	NA	NA	NA	NA	NA	NA	23.5228	23.5228	NA	NA	NA	NA
ERBB3	42.2869	NA	NA	NA	NA	NA	NA	NA	NA	NA	NA	NA	NA	NA	NA	NA	NA	NA	NA	NA	NA	NA	NA	NA	NA	NA	NA	NA	NA	NA	NA	NA	NA	NA	NA	NA	NA	NA	NA	NA	NA	NA	NA	NA	NA	42.2869	NA	NA	NA
ERBB4	NA	NA	NA	NA	NA	NA	0.859757	NA	NA	NA	NA	NA	NA	NA	NA	NA	NA	NA	NA	NA	NA	NA	NA	NA	NA	NA	NA	NA	NA	NA	NA	NA	NA	NA	NA	NA	0.859757	0.859757	NA	NA	NA	0.859757	NA	NA	NA	NA	NA	NA	NA
ERCC2	NA	NA	NA	NA	NA	NA	NA	NA	NA	NA	NA	NA	NA	NA	NA	NA	NA	NA	NA	NA	NA	NA	NA	NA	NA	NA	NA	NA	NA	NA	NA	NA	NA	NA	NA	NA	NA	NA	NA	NA	NA	NA	NA	NA	NA	NA	NA	47.4361	NA
ERCC3	NA	NA	NA	27.1106	NA	NA	NA	NA	NA	NA	NA	NA	NA	NA	NA	NA	NA	NA	NA	NA	NA	NA	NA	NA	NA	NA	NA	NA	NA	NA	NA	NA	NA	NA	NA	NA	NA	NA	NA	NA	NA	27.1106	NA	NA	NA	NA	NA	NA	NA
ERCC4	NA	NA	NA	NA	NA	NA	NA	NA	NA	NA	NA	NA	NA	NA	NA	NA	NA	NA	NA	NA	NA	NA	NA	NA	31.0675	NA	NA	NA	NA	NA	NA	NA	NA	NA	NA	NA	NA	NA	NA	NA	NA	NA	NA	NA	NA	NA	NA	NA	NA
ERCC5	NA	NA	NA	NA	NA	NA	NA	NA	NA	NA	NA	NA	NA	NA	NA	NA	NA	NA	NA	NA	32.1017	NA	NA	NA	NA	NA	NA	NA	NA	NA	NA	NA	NA	NA	NA	NA	NA	NA	NA	NA	32.1017	NA	NA	NA	NA	NA	NA	NA	NA
ERCC6	NA	NA	11.8807	NA	NA	NA	NA	NA	NA	11.8807	NA	NA	NA	NA	NA	NA	NA	NA	NA	NA	NA	NA	NA	NA	NA	NA	23.7614	NA	NA	NA	NA	NA	NA	NA	NA	NA	11.8807	11.8807	NA	NA	NA	NA	NA	NA	NA	NA	NA	NA	NA
ERLIN2	NA	NA	NA	NA	NA	NA	NA	NA	NA	NA	NA	NA	NA	NA	NA	NA	NA	NA	NA	NA	NA	NA	NA	NA	NA	NA	NA	NA	NA	NA	NA	NA	NA	NA	NA	NA	NA	NA	NA	NA	NA	NA	44.4405	NA	NA	NA	NA	NA	NA
ERN2	NA	NA	NA	NA	43.1518	NA	NA	NA	NA	NA	NA	NA	NA	NA	NA	NA	NA	NA	NA	NA	NA	NA	NA	NA	NA	NA	NA	NA	NA	NA	NA	NA	NA	NA	NA	NA	NA	NA	NA	NA	NA	NA	NA	NA	NA	NA	NA	NA	NA
ESR2	NA	NA	NA	NA	NA	NA	NA	NA	NA	NA	NA	NA	NA	NA	NA	NA	NA	NA	NA	NA	NA	NA	NA	NA	NA	NA	NA	NA	NA	NA	NA	NA	NA	NA	NA	NA	3.93887	3.93887	NA	NA	NA	NA	NA	3.93887	NA	NA	NA	NA	NA
ETV1	9.98034	NA	NA	NA	NA	NA	NA	NA	NA	NA	NA	NA	NA	NA	NA	NA	NA	NA	NA	NA	NA	NA	NA	NA	NA	NA	NA	NA	NA	NA	NA	NA	NA	NA	NA	NA	NA	NA	NA	NA	NA	NA	NA	NA	NA	9.98034	NA	NA	NA
ETV5	NA	NA	NA	NA	NA	NA	NA	NA	NA	NA	NA	NA	NA	NA	NA	NA	NA	NA	NA	NA	NA	15.6226	NA	NA	NA	NA	NA	NA	NA	NA	NA	NA	NA	NA	NA	NA	NA	NA	NA	NA	15.6226	NA	NA	NA	NA	NA	NA	NA	NA
EXT1	NA	NA	NA	NA	NA	NA	NA	3.15097	NA	3.15097	NA	NA	NA	NA	NA	NA	NA	NA	NA	NA	NA	NA	NA	NA	NA	NA	NA	NA	NA	NA	NA	NA	NA	NA	NA	NA	NA	NA	NA	NA	NA	NA	NA	NA	NA	NA	NA	NA	NA
F8	NA	NA	NA	NA	NA	NA	NA	NA	NA	NA	NA	NA	NA	5.23144	NA	NA	NA	NA	NA	NA	NA	NA	NA	NA	NA	NA	NA	NA	NA	NA	NA	NA	NA	NA	NA	NA	NA	NA	NA	NA	NA	NA	NA	NA	NA	NA	NA	NA	NA
FAM123B	NA	NA	NA	NA	NA	NA	48.4801	NA	NA	NA	NA	NA	48.4801	NA	NA	NA	NA	NA	NA	NA	NA	NA	NA	NA	NA	NA	NA	NA	NA	NA	NA	NA	NA	NA	NA	NA	NA	NA	NA	NA	NA	NA	NA	NA	NA	NA	NA	NA	NA
FANCA	NA	NA	NA	NA	NA	NA	NA	NA	NA	NA	NA	NA	NA	NA	NA	NA	NA	NA	NA	NA	NA	NA	NA	NA	NA	NA	NA	NA	NA	NA	NA	NA	NA	NA	NA	NA	NA	NA	NA	NA	NA	NA	NA	NA	12.6409	NA	NA	NA	NA
FANCB	NA	NA	NA	NA	NA	NA	NA	NA	NA	NA	NA	NA	NA	NA	NA	NA	NA	NA	NA	NA	NA	NA	NA	NA	NA	NA	NA	NA	NA	NA	NA	NA	NA	NA	NA	NA	NA	NA	NA	NA	NA	NA	NA	33.7132	NA	NA	NA	NA	NA
FANCC	NA	NA	NA	NA	NA	NA	NA	NA	NA	NA	NA	NA	NA	NA	NA	NA	NA	NA	NA	NA	NA	NA	NA	NA	NA	NA	NA	NA	NA	NA	NA	NA	NA	NA	NA	NA	NA	NA	NA	NA	NA	4.57341	NA	NA	NA	NA	NA	NA	NA
FANCD2	NA	NA	NA	NA	NA	NA	13.2422	NA	NA	NA	NA	NA	NA	NA	13.2422	NA	NA	NA	NA	NA	13.2422	NA	NA	NA	13.2422	NA	NA	NA	NA	NA	NA	13.2422	NA	NA	NA	NA	NA	NA	NA	NA	NA	NA	NA	NA	NA	NA	NA	NA	NA
FANCE	NA	NA	NA	NA	NA	NA	NA	NA	NA	NA	NA	NA	NA	NA	NA	NA	NA	NA	NA	NA	NA	NA	NA	NA	NA	NA	NA	NA	NA	NA	NA	NA	NA	NA	NA	NA	NA	NA	NA	NA	NA	NA	NA	67.8334	NA	NA	NA	NA	NA
FANCF	NA	302.297	NA	302.297	NA	NA	NA	NA	NA	NA	NA	NA	NA	NA	NA	NA	NA	NA	NA	NA	NA	NA	NA	NA	NA	NA	NA	NA	NA	NA	NA	NA	NA	NA	NA	NA	NA	NA	NA	NA	NA	NA	NA	NA	NA	NA	NA	NA	NA
FANCG	NA	NA	NA	NA	NA	161.786	NA	NA	NA	NA	NA	NA	NA	NA	NA	NA	NA	NA	NA	NA	NA	NA	NA	NA	NA	NA	NA	NA	NA	NA	NA	NA	NA	NA	NA	NA	NA	NA	NA	NA	NA	NA	NA	NA	NA	NA	NA	NA	NA
FANCI	NA	NA	NA	NA	NA	NA	NA	NA	NA	NA	NA	NA	NA	NA	NA	NA	NA	NA	NA	NA	NA	NA	NA	NA	NA	NA	NA	NA	NA	NA	NA	NA	NA	NA	NA	NA	NA	NA	NA	NA	NA	NA	13.6403	NA	NA	NA	NA	NA	NA
FANCL	NA	NA	NA	12.176	NA	NA	NA	NA	NA	NA	NA	NA	NA	NA	NA	NA	NA	NA	NA	NA	NA	NA	NA	NA	NA	NA	NA	NA	NA	NA	NA	NA	NA	NA	NA	NA	NA	NA	NA	NA	NA	NA	NA	NA	NA	NA	NA	NA	NA
FANCM	NA	NA	NA	NA	NA	NA	NA	NA	NA	NA	NA	NA	NA	NA	NA	NA	NA	NA	NA	15.3965	NA	NA	NA	NA	NA	NA	NA	NA	NA	NA	NA	NA	NA	NA	NA	NA	NA	NA	NA	NA	15.3965	NA	NA	NA	NA	NA	NA	NA	NA
FASN	NA	NA	NA	NA	NA	NA	50.015	NA	NA	NA	NA	NA	NA	NA	NA	NA	NA	NA	NA	NA	50.015	NA	NA	NA	NA	NA	NA	NA	NA	NA	NA	NA	NA	NA	NA	NA	NA	NA	NA	NA	NA	NA	NA	NA	NA	NA	NA	NA	NA
FASTK	NA	NA	NA	NA	NA	NA	NA	NA	NA	NA	NA	NA	NA	NA	NA	NA	NA	NA	NA	NA	NA	NA	NA	NA	NA	NA	NA	NA	NA	NA	NA	NA	NA	NA	NA	NA	NA	NA	NA	NA	NA	NA	235.738	NA	NA	NA	NA	NA	NA
FBLN5	NA	NA	NA	NA	NA	NA	NA	NA	NA	NA	NA	NA	NA	NA	12.7267	NA	NA	NA	NA	NA	NA	NA	NA	NA	NA	12.7267	NA	NA	NA	NA	NA	12.7267	NA	NA	NA	NA	NA	NA	NA	NA	NA	NA	NA	NA	NA	NA	NA	NA	NA
FBN1	NA	NA	NA	NA	NA	NA	NA	4.20976	NA	NA	NA	NA	NA	NA	NA	NA	NA	NA	NA	NA	NA	NA	NA	NA	NA	NA	NA	NA	NA	NA	NA	NA	NA	NA	NA	NA	NA	NA	NA	NA	NA	NA	NA	NA	NA	NA	NA	NA	NA
FBN2	NA	NA	NA	NA	NA	NA	NA	NA	NA	NA	NA	NA	NA	2.49204	NA	NA	NA	NA	NA	NA	NA	NA	NA	NA	NA	2.49204	NA	NA	NA	NA	NA	NA	NA	NA	NA	NA	NA	2.49204	NA	NA	NA	NA	2.49204	NA	NA	NA	2.49204	NA	NA
FBXO43	NA	NA	NA	NA	NA	NA	80.3859	NA	NA	NA	NA	NA	NA	NA	NA	NA	NA	NA	NA	NA	NA	NA	NA	NA	NA	NA	NA	NA	NA	NA	NA	NA	NA	NA	NA	NA	NA	NA	NA	NA	NA	NA	NA	80.3859	NA	NA	NA	NA	NA
FBXW7	NA	NA	NA	NA	NA	NA	NA	NA	NA	NA	NA	NA	NA	4.65456	NA	NA	NA	NA	NA	NA	NA	NA	NA	NA	NA	NA	NA	NA	NA	NA	NA	NA	NA	NA	NA	NA	NA	NA	NA	NA	NA	NA	NA	NA	NA	NA	NA	NA	NA
FCGR2B	NA	NA	NA	NA	NA	NA	NA	NA	NA	NA	NA	NA	NA	NA	NA	NA	NA	NA	NA	NA	NA	NA	NA	NA	NA	NA	NA	NA	NA	NA	NA	NA	NA	NA	NA	NA	NA	NA	NA	NA	NA	NA	NA	10.273	NA	NA	NA	NA	NA
FCRL4	NA	NA	NA	NA	NA	NA	NA	NA	NA	NA	NA	NA	NA	NA	NA	NA	NA	NA	NA	NA	NA	NA	NA	NA	NA	NA	NA	NA	NA	NA	NA	NA	NA	NA	NA	NA	NA	NA	NA	NA	41.0998	NA	NA	41.0998	NA	NA	NA	NA	NA
FER	NA	NA	NA	NA	NA	NA	NA	NA	NA	NA	NA	NA	NA	NA	NA	NA	NA	NA	NA	NA	NA	NA	NA	NA	NA	NA	NA	NA	NA	NA	NA	NA	NA	NA	2.22708	NA	NA	NA	NA	NA	NA	NA	NA	NA	NA	NA	NA	NA	NA
FGFR2	NA	NA	NA	NA	NA	NA	NA	NA	NA	NA	NA	8.32473	NA	NA	8.32473	NA	NA	NA	NA	NA	NA	NA	NA	NA	8.32473	NA	NA	NA	NA	NA	NA	NA	NA	NA	NA	NA	NA	NA	NA	NA	NA	NA	NA	NA	NA	NA	NA	NA	NA
FGFR3	NA	NA	NA	NA	NA	NA	NA	NA	NA	NA	NA	NA	NA	NA	NA	NA	NA	NA	NA	NA	NA	NA	NA	NA	NA	NA	NA	NA	NA	NA	NA	NA	NA	NA	64.2467	NA	NA	NA	NA	NA	NA	NA	NA	NA	NA	NA	NA	NA	NA
FGFR4	NA	NA	NA	NA	NA	NA	NA	NA	NA	88.8257	NA	NA	NA	NA	NA	NA	NA	NA	NA	NA	NA	NA	NA	NA	NA	NA	NA	NA	NA	NA	NA	NA	NA	NA	NA	NA	NA	NA	NA	NA	NA	NA	NA	NA	NA	NA	NA	NA	NA
FIGF	NA	NA	NA	NA	NA	NA	NA	NA	NA	NA	NA	NA	NA	NA	NA	NA	25.7832	NA	NA	NA	NA	NA	NA	NA	NA	NA	NA	NA	NA	NA	NA	NA	NA	NA	NA	NA	NA	NA	NA	NA	NA	NA	NA	NA	NA	NA	NA	NA	NA
FIP1L1	NA	NA	NA	NA	NA	NA	NA	NA	NA	NA	NA	NA	NA	NA	NA	NA	NA	NA	NA	NA	1.08977	NA	NA	NA	NA	NA	NA	NA	NA	NA	NA	NA	NA	NA	NA	NA	NA	NA	NA	NA	NA	NA	NA	NA	NA	NA	NA	NA	NA
FLCN	NA	NA	NA	NA	NA	NA	NA	NA	NA	NA	NA	NA	NA	NA	NA	NA	NA	NA	NA	NA	NA	NA	NA	NA	NA	NA	NA	NA	NA	NA	NA	NA	NA	NA	NA	NA	NA	NA	NA	NA	NA	NA	NA	NA	40.0384	NA	NA	NA	NA
FLI1	NA	NA	NA	NA	NA	NA	7.89067	NA	NA	NA	NA	NA	NA	15.7813	NA	NA	NA	NA	NA	NA	NA	NA	NA	NA	NA	NA	NA	NA	NA	NA	NA	NA	NA	NA	NA	NA	NA	NA	NA	NA	NA	NA	NA	NA	NA	NA	NA	NA	NA
FLNA	NA	NA	NA	NA	NA	NA	NA	38.2936	NA	38.2936	NA	NA	NA	38.2936	NA	NA	NA	NA	NA	NA	NA	38.2936	NA	NA	NA	NA	NA	NA	NA	NA	NA	NA	NA	NA	NA	NA	NA	NA	NA	NA	NA	NA	76.5873	NA	NA	NA	NA	NA	NA
FLNB	NA	NA	NA	NA	NA	NA	NA	NA	NA	NA	NA	NA	NA	NA	NA	NA	NA	NA	NA	NA	NA	NA	NA	NA	NA	6.10296	NA	NA	NA	NA	NA	NA	NA	NA	NA	NA	NA	NA	NA	NA	NA	NA	NA	NA	NA	NA	NA	NA	NA
FLNC	NA	NA	NA	NA	34.6057	NA	NA	NA	NA	34.6057	NA	NA	NA	NA	NA	NA	NA	NA	NA	NA	NA	NA	NA	NA	34.6057	NA	NA	NA	NA	NA	NA	NA	NA	NA	NA	NA	NA	NA	NA	NA	34.6057	NA	NA	NA	NA	NA	NA	NA	NA
FLT1	NA	NA	NA	5.1341	NA	NA	NA	NA	NA	NA	NA	NA	NA	NA	NA	NA	NA	NA	NA	NA	NA	NA	NA	NA	NA	NA	NA	NA	5.1341	NA	NA	NA	5.1341	NA	NA	NA	NA	NA	NA	NA	NA	NA	NA	5.1341	NA	NA	NA	NA	NA
FMN2	NA	NA	NA	NA	NA	NA	4.33989	NA	NA	NA	NA	2.16995	NA	NA	NA	NA	NA	NA	NA	2.16995	NA	NA	NA	NA	NA	NA	NA	NA	2.16995	2.16995	NA	NA	NA	NA	NA	NA	NA	NA	NA	NA	NA	NA	NA	NA	NA	NA	NA	NA	NA
FN1	NA	NA	NA	NA	NA	NA	NA	NA	NA	NA	NA	NA	NA	NA	NA	NA	NA	NA	13.2045	NA	13.2045	NA	NA	NA	NA	NA	NA	NA	NA	NA	NA	NA	NA	NA	NA	NA	NA	NA	NA	NA	NA	NA	NA	NA	NA	NA	NA	NA	NA
FNBP1	NA	NA	NA	NA	NA	NA	NA	NA	NA	NA	NA	NA	NA	NA	NA	NA	NA	NA	NA	NA	6.40997	NA	NA	NA	NA	NA	NA	NA	NA	NA	NA	NA	NA	NA	NA	NA	NA	NA	NA	NA	6.40997	NA	NA	NA	NA	NA	NA	NA	NA
FOS	NA	NA	NA	NA	NA	NA	NA	NA	NA	NA	NA	NA	NA	NA	NA	NA	NA	NA	NA	NA	NA	NA	NA	NA	NA	NA	NA	NA	NA	NA	NA	NA	NA	NA	NA	NA	NA	NA	NA	NA	289.352	NA	NA	NA	NA	NA	NA	NA	NA
FOXO1	NA	NA	NA	NA	NA	9.01469	NA	NA	NA	NA	NA	NA	NA	NA	NA	NA	NA	NA	NA	NA	NA	NA	NA	NA	NA	NA	NA	NA	NA	NA	NA	NA	NA	NA	NA	NA	NA	NA	NA	NA	NA	NA	NA	NA	NA	NA	NA	NA	NA
FOXO3	NA	NA	NA	NA	NA	NA	NA	NA	NA	NA	NA	NA	NA	NA	NA	NA	NA	NA	NA	NA	NA	NA	NA	NA	NA	NA	NA	8.00391	NA	NA	NA	NA	NA	NA	NA	NA	NA	NA	NA	NA	NA	NA	NA	NA	NA	NA	NA	NA	NA
FOXO4	NA	NA	NA	NA	NA	136.277	NA	NA	NA	NA	NA	NA	NA	NA	NA	NA	NA	NA	NA	NA	NA	NA	NA	NA	NA	NA	NA	NA	NA	NA	NA	NA	NA	NA	NA	NA	NA	NA	NA	NA	NA	NA	NA	NA	NA	NA	NA	NA	NA
FSCB	NA	NA	NA	NA	NA	NA	NA	NA	NA	340.483	NA	NA	NA	NA	NA	NA	NA	NA	NA	NA	NA	NA	NA	NA	NA	NA	340.483	NA	NA	NA	NA	NA	NA	NA	NA	NA	NA	NA	NA	NA	NA	NA	NA	NA	NA	NA	NA	NA	NA
FUS	NA	NA	NA	NA	NA	NA	NA	NA	NA	NA	NA	NA	NA	NA	NA	NA	NA	NA	NA	NA	NA	85.4993	NA	NA	NA	NA	NA	NA	NA	NA	NA	NA	NA	NA	NA	NA	NA	NA	NA	NA	NA	NA	NA	NA	NA	NA	NA	NA	NA
FYN	NA	NA	NA	NA	NA	NA	NA	NA	NA	NA	NA	NA	NA	NA	NA	NA	NA	NA	4.69219	NA	NA	NA	NA	NA	14.0766	NA	NA	NA	NA	NA	NA	NA	NA	NA	NA	NA	NA	NA	NA	NA	NA	NA	NA	NA	NA	NA	NA	NA	NA
FZD1	NA	NA	NA	NA	NA	NA	NA	NA	NA	NA	230.415	NA	NA	NA	230.415	NA	230.415	NA	NA	NA	230.415	NA	NA	NA	NA	NA	NA	NA	NA	NA	NA	NA	NA	NA	NA	NA	NA	NA	NA	NA	NA	NA	NA	NA	NA	NA	NA	NA	NA
GAB1	7.25658	NA	NA	NA	NA	NA	NA	NA	NA	NA	NA	NA	NA	NA	NA	NA	NA	NA	NA	NA	NA	NA	NA	7.25658	NA	NA	NA	NA	NA	NA	NA	NA	NA	NA	NA	NA	NA	NA	NA	NA	NA	NA	NA	NA	NA	7.25658	NA	NA	NA
GATA2	NA	NA	NA	NA	NA	NA	NA	NA	NA	NA	NA	NA	NA	NA	NA	NA	NA	NA	NA	NA	72.685	NA	NA	NA	NA	NA	NA	NA	NA	NA	NA	NA	NA	NA	NA	NA	NA	NA	NA	NA	NA	NA	NA	NA	NA	NA	NA	NA	NA
GATS	NA	NA	NA	NA	NA	NA	NA	NA	NA	NA	NA	NA	NA	NA	NA	NA	NA	NA	NA	NA	NA	NA	NA	NA	NA	NA	NA	NA	NA	NA	NA	NA	NA	NA	NA	13.9741	NA	NA	NA	NA	NA	NA	NA	NA	NA	NA	NA	NA	NA
GCNT2	NA	NA	NA	NA	NA	NA	NA	NA	NA	NA	NA	NA	NA	NA	NA	NA	NA	NA	NA	NA	7.29155	NA	NA	NA	NA	NA	NA	NA	7.29155	7.29155	NA	NA	NA	NA	NA	NA	NA	NA	NA	NA	NA	NA	NA	NA	NA	NA	NA	NA	NA
GHR	NA	NA	6.70916	NA	NA	NA	NA	NA	NA	NA	NA	NA	NA	NA	NA	NA	NA	NA	NA	NA	3.35458	NA	NA	NA	NA	NA	NA	NA	NA	NA	NA	NA	NA	NA	NA	NA	NA	NA	NA	NA	3.35458	NA	NA	NA	NA	NA	NA	NA	NA
GLG1	NA	6.44513	NA	NA	NA	NA	NA	NA	NA	NA	6.44513	NA	NA	NA	NA	NA	NA	NA	NA	NA	6.44513	NA	NA	NA	NA	NA	NA	NA	NA	NA	NA	NA	NA	NA	NA	NA	NA	NA	NA	NA	NA	NA	NA	NA	NA	NA	NA	NA	NA
GLI1	82.4606	NA	NA	NA	NA	NA	NA	NA	NA	NA	NA	NA	NA	NA	NA	NA	NA	NA	NA	NA	NA	NA	NA	NA	NA	82.4606	NA	NA	NA	NA	NA	NA	NA	NA	NA	NA	NA	NA	NA	NA	NA	NA	NA	NA	NA	NA	82.4606	NA	NA
GLI2	NA	NA	NA	NA	NA	NA	NA	NA	NA	NA	NA	NA	NA	NA	NA	NA	3.8906	NA	NA	NA	NA	NA	NA	NA	NA	NA	NA	NA	NA	3.8906	NA	NA	NA	NA	NA	NA	NA	NA	NA	NA	NA	NA	NA	NA	NA	NA	NA	NA	NA
GLTSCR1	NA	NA	NA	NA	NA	NA	NA	NA	NA	10.5175	NA	NA	NA	NA	NA	NA	NA	NA	NA	NA	NA	NA	NA	NA	NA	NA	NA	NA	NA	NA	NA	NA	NA	NA	NA	NA	NA	NA	NA	NA	NA	NA	NA	NA	NA	NA	NA	NA	NA
GMPS	NA	NA	NA	NA	NA	NA	NA	NA	NA	NA	NA	13.6073	NA	NA	NA	NA	NA	NA	NA	NA	NA	NA	NA	NA	NA	NA	NA	NA	NA	NA	NA	NA	NA	NA	NA	NA	NA	NA	NA	NA	NA	NA	NA	NA	NA	NA	NA	NA	NA
GNAQ	NA	NA	NA	NA	NA	NA	3.17087	NA	NA	NA	NA	NA	NA	NA	NA	NA	NA	NA	NA	NA	NA	NA	NA	NA	NA	NA	NA	NA	NA	NA	NA	NA	NA	NA	NA	NA	NA	NA	NA	NA	NA	NA	NA	NA	NA	NA	NA	NA	NA
GNAS	NA	NA	NA	NA	NA	NA	NA	NA	NA	NA	NA	NA	NA	13.9911	NA	NA	NA	NA	NA	NA	NA	NA	NA	NA	NA	NA	NA	NA	NA	NA	NA	NA	NA	NA	NA	NA	NA	NA	NA	NA	NA	NA	NA	NA	NA	NA	NA	NA	NA
GPHN	1.48281	NA	NA	NA	NA	NA	NA	NA	NA	NA	NA	NA	NA	NA	NA	NA	NA	NA	NA	NA	NA	NA	NA	NA	NA	NA	NA	NA	NA	NA	NA	NA	NA	NA	NA	NA	NA	NA	NA	NA	NA	NA	NA	NA	NA	NA	NA	1.48281	NA
GPR112	NA	NA	NA	NA	NA	NA	7.34792	NA	NA	NA	7.34792	NA	NA	NA	NA	NA	NA	NA	NA	NA	NA	7.34792	7.34792	NA	NA	NA	NA	NA	NA	NA	NA	NA	NA	NA	NA	NA	NA	NA	NA	NA	7.34792	NA	NA	NA	NA	NA	NA	NA	NA
GPR119	NA	838.926	NA	NA	NA	NA	NA	NA	NA	NA	838.926	NA	NA	NA	NA	NA	NA	NA	NA	NA	NA	NA	NA	NA	NA	NA	NA	NA	NA	NA	NA	NA	NA	NA	NA	NA	NA	NA	NA	NA	NA	NA	NA	NA	NA	NA	NA	NA	NA
GPR141	NA	NA	NA	NA	NA	NA	NA	NA	NA	NA	NA	NA	NA	NA	NA	NA	NA	NA	NA	NA	6.66707	NA	NA	NA	NA	NA	NA	NA	NA	NA	NA	NA	NA	NA	NA	NA	NA	NA	NA	NA	NA	NA	NA	NA	NA	NA	NA	NA	NA
GRIA3	NA	NA	NA	NA	NA	NA	NA	NA	NA	NA	NA	3.25988	NA	NA	NA	NA	NA	NA	NA	NA	NA	NA	NA	NA	NA	NA	NA	NA	NA	NA	NA	NA	NA	NA	NA	NA	NA	NA	NA	NA	NA	NA	NA	NA	NA	NA	NA	NA	NA
GRIK1	NA	NA	NA	NA	NA	NA	NA	NA	NA	NA	NA	NA	NA	NA	NA	NA	NA	NA	2.48079	NA	NA	NA	NA	NA	NA	NA	NA	NA	NA	NA	NA	NA	NA	NA	NA	NA	NA	NA	NA	NA	NA	NA	NA	NA	NA	NA	NA	NA	NA
GRIN2A	2.35718	2.35718	NA	NA	NA	NA	NA	NA	NA	NA	NA	NA	NA	NA	2.35718	NA	NA	NA	NA	NA	NA	NA	NA	NA	NA	NA	NA	NA	NA	NA	NA	NA	NA	NA	NA	2.35718	NA	NA	NA	NA	2.35718	NA	NA	NA	NA	NA	NA	NA	NA
GRIN2B	NA	NA	NA	NA	NA	NA	NA	NA	NA	NA	NA	NA	NA	NA	NA	NA	NA	NA	NA	NA	NA	NA	NA	NA	NA	NA	NA	NA	NA	NA	NA	NA	NA	NA	NA	NA	NA	NA	NA	NA	NA	NA	NA	NA	2.27331	NA	NA	NA	2.27331
GRK1	NA	NA	NA	8.38659	NA	NA	NA	NA	NA	NA	NA	NA	NA	NA	NA	NA	NA	NA	NA	NA	NA	NA	NA	NA	NA	NA	NA	NA	NA	NA	NA	NA	NA	NA	NA	NA	NA	NA	NA	NA	NA	NA	NA	NA	8.38659	NA	NA	NA	NA
GRK6	NA	NA	NA	NA	NA	NA	NA	NA	NA	NA	NA	NA	NA	NA	NA	NA	NA	NA	NA	NA	25.1908	NA	NA	NA	NA	NA	NA	NA	NA	NA	NA	NA	NA	NA	NA	NA	NA	NA	NA	NA	NA	NA	NA	NA	NA	NA	NA	NA	NA
GTSE1	NA	NA	NA	NA	NA	NA	NA	NA	29.3522	NA	NA	NA	NA	NA	NA	NA	NA	NA	NA	NA	NA	NA	NA	NA	NA	NA	NA	NA	NA	NA	NA	NA	NA	NA	NA	NA	NA	NA	NA	NA	29.3522	NA	NA	NA	NA	NA	NA	NA	NA
GUCY1A2	NA	NA	NA	NA	NA	NA	NA	NA	NA	NA	NA	2.90266	NA	NA	NA	NA	NA	NA	NA	NA	NA	NA	NA	NA	NA	NA	NA	NA	NA	NA	NA	NA	NA	NA	NA	NA	NA	NA	NA	NA	NA	NA	NA	NA	NA	NA	NA	NA	NA
GUCY2C	NA	NA	NA	NA	NA	NA	NA	NA	NA	NA	NA	NA	NA	NA	NA	NA	NA	NA	NA	NA	NA	NA	NA	NA	NA	NA	NA	NA	NA	NA	NA	NA	NA	NA	NA	NA	NA	NA	NA	NA	NA	NA	NA	NA	NA	NA	11.9128	NA	NA
GUCY2F	NA	NA	NA	NA	NA	NA	NA	NA	NA	NA	NA	NA	NA	NA	NA	NA	NA	NA	NA	NA	NA	NA	NA	NA	NA	9.16036	NA	NA	NA	NA	NA	NA	NA	NA	NA	NA	NA	NA	NA	NA	NA	NA	NA	NA	NA	NA	NA	NA	NA
HAPLN1	NA	NA	NA	NA	NA	NA	NA	NA	NA	NA	NA	NA	NA	NA	NA	NA	NA	NA	NA	NA	NA	NA	NA	NA	NA	NA	NA	NA	NA	NA	NA	NA	NA	NA	NA	NA	NA	NA	NA	NA	NA	NA	NA	11.932	NA	NA	NA	NA	NA
HDAC4	NA	NA	NA	NA	NA	NA	NA	2.82898	NA	NA	NA	2.82898	NA	NA	2.82898	NA	NA	NA	NA	NA	NA	NA	NA	NA	2.82898	NA	NA	NA	NA	NA	NA	NA	NA	NA	NA	NA	NA	NA	NA	NA	NA	NA	NA	NA	NA	NA	NA	NA	NA
HDAC6	NA	NA	NA	NA	NA	NA	NA	NA	NA	NA	NA	NA	NA	NA	NA	NA	NA	NA	NA	NA	NA	NA	NA	NA	NA	NA	NA	NA	NA	NA	NA	NA	NA	NA	NA	NA	NA	NA	NA	NA	NA	NA	NA	42.3585	NA	NA	NA	NA	NA
HDLBP	NA	NA	NA	NA	NA	NA	NA	NA	NA	NA	NA	NA	NA	NA	NA	NA	NA	NA	NA	NA	11.1362	NA	NA	NA	NA	NA	NA	NA	NA	NA	NA	NA	NA	NA	NA	NA	NA	NA	NA	NA	NA	NA	NA	NA	NA	NA	NA	NA	NA
HECW1	NA	NA	NA	NA	NA	NA	NA	NA	NA	NA	NA	NA	NA	NA	NA	NA	NA	NA	NA	NA	NA	NA	NA	NA	NA	NA	NA	NA	NA	NA	NA	NA	NA	NA	NA	NA	NA	NA	NA	NA	NA	2.20555	NA	NA	NA	NA	NA	NA	NA
HEPH	9.40575	NA	NA	NA	NA	NA	NA	NA	NA	NA	NA	NA	NA	NA	9.40575	NA	NA	NA	NA	NA	NA	NA	NA	NA	NA	NA	NA	NA	NA	NA	NA	NA	NA	NA	NA	NA	NA	NA	NA	NA	NA	NA	NA	NA	NA	9.40575	NA	NA	NA
HERC2	4.73682	NA	4.73682	NA	NA	NA	NA	NA	NA	NA	NA	NA	NA	NA	NA	NA	NA	NA	NA	NA	4.73682	NA	NA	NA	NA	NA	NA	NA	NA	NA	NA	NA	NA	NA	NA	NA	NA	NA	NA	NA	4.73682	4.73682	NA	NA	NA	4.73682	NA	NA	NA
HIF1A	NA	NA	NA	NA	NA	NA	NA	NA	NA	NA	NA	NA	NA	NA	NA	NA	NA	NA	NA	NA	NA	NA	NA	NA	18.9591	NA	NA	NA	NA	NA	NA	NA	NA	NA	NA	NA	NA	NA	NA	NA	NA	NA	NA	NA	NA	NA	NA	NA	NA
HIPK2	NA	NA	NA	NA	NA	NA	NA	NA	NA	NA	NA	NA	NA	NA	NA	NA	NA	NA	NA	NA	4.32412	NA	NA	4.32412	NA	NA	NA	NA	NA	NA	NA	NA	NA	NA	NA	NA	NA	NA	NA	NA	NA	NA	NA	NA	NA	NA	NA	NA	NA
HIPK3	NA	9.96502	NA	NA	NA	9.96502	NA	NA	NA	NA	NA	NA	NA	NA	NA	NA	NA	NA	NA	NA	NA	NA	NA	NA	NA	NA	NA	NA	NA	NA	NA	NA	NA	NA	NA	NA	NA	NA	NA	NA	NA	NA	NA	NA	NA	NA	NA	NA	NA
HIPK4	NA	NA	NA	NA	NA	NA	NA	NA	NA	NA	NA	NA	NA	NA	NA	NA	NA	NA	NA	NA	NA	NA	91.6086	NA	NA	NA	NA	NA	NA	NA	NA	NA	NA	NA	NA	NA	NA	NA	NA	NA	NA	NA	NA	NA	NA	NA	NA	NA	NA
HMMR	NA	NA	NA	NA	NA	NA	NA	NA	NA	NA	NA	NA	NA	31.508	NA	NA	NA	NA	NA	NA	NA	NA	NA	NA	NA	NA	NA	NA	NA	NA	NA	NA	NA	NA	NA	NA	NA	NA	NA	31.508	NA	NA	NA	NA	NA	NA	NA	NA	NA
HNF1A	NA	NA	41.7206	NA	NA	NA	NA	NA	NA	NA	NA	NA	NA	NA	NA	NA	NA	NA	NA	NA	NA	NA	NA	NA	41.7206	NA	NA	NA	NA	NA	NA	NA	41.7206	NA	NA	NA	NA	NA	NA	NA	NA	NA	NA	NA	NA	NA	NA	NA	NA
HNF1B	NA	NA	NA	NA	NA	NA	NA	NA	NA	NA	NA	NA	NA	NA	NA	NA	NA	NA	NA	NA	NA	NA	NA	NA	NA	NA	NA	NA	NA	NA	NA	NA	NA	NA	NA	NA	NA	NA	NA	NA	17.0062	NA	NA	NA	NA	NA	NA	NA	NA
HNRNPA2B1	NA	NA	NA	NA	NA	86.192	86.192	NA	NA	NA	NA	NA	NA	NA	NA	NA	NA	NA	NA	NA	NA	NA	NA	NA	NA	NA	NA	NA	NA	NA	NA	NA	NA	NA	NA	NA	NA	NA	NA	NA	NA	NA	NA	NA	NA	NA	NA	NA	NA
HNRNPH1	48.5296	NA	NA	NA	NA	NA	NA	NA	NA	NA	NA	NA	NA	NA	NA	NA	NA	NA	NA	NA	NA	NA	NA	NA	NA	NA	NA	NA	NA	NA	NA	NA	NA	NA	NA	NA	NA	NA	NA	NA	NA	NA	NA	NA	NA	48.5296	NA	NA	NA
HOXA13	NA	NA	151.446	NA	NA	NA	NA	NA	NA	NA	NA	NA	NA	NA	NA	NA	NA	NA	NA	NA	NA	NA	NA	NA	NA	NA	NA	NA	NA	NA	NA	NA	NA	NA	NA	NA	NA	NA	NA	NA	NA	NA	NA	NA	NA	NA	NA	NA	NA
HOXC11	NA	NA	NA	NA	NA	NA	NA	NA	NA	NA	NA	NA	NA	NA	NA	NA	NA	NA	NA	NA	NA	NA	NA	NA	221.386	NA	NA	NA	NA	NA	NA	NA	NA	NA	NA	NA	NA	NA	NA	NA	NA	NA	NA	NA	NA	NA	NA	NA	NA
HOXD10	NA	NA	NA	NA	NA	NA	NA	NA	NA	NA	NA	NA	NA	NA	NA	NA	NA	NA	NA	NA	NA	NA	NA	NA	NA	NA	NA	89.67	NA	NA	NA	NA	NA	NA	NA	NA	NA	NA	NA	NA	NA	NA	NA	NA	NA	NA	NA	NA	NA
HRAS	NA	NA	NA	NA	NA	NA	NA	NA	NA	NA	NA	NA	NA	NA	NA	NA	NA	198.216	NA	NA	NA	NA	NA	NA	NA	NA	NA	NA	NA	NA	NA	NA	NA	NA	NA	NA	NA	NA	NA	NA	NA	NA	NA	NA	NA	NA	NA	NA	NA
HSP90AA1	NA	NA	NA	NA	NA	NA	NA	NA	NA	NA	NA	NA	NA	NA	NA	NA	NA	NA	NA	NA	NA	NA	NA	NA	NA	NA	33.9207	NA	NA	NA	NA	NA	NA	NA	NA	NA	NA	NA	NA	NA	NA	NA	NA	NA	NA	NA	NA	NA	NA
HSP90B1	NA	NA	42.4845	NA	NA	NA	NA	NA	NA	NA	NA	NA	NA	NA	NA	NA	NA	NA	NA	NA	NA	NA	NA	NA	NA	NA	NA	NA	NA	NA	NA	NA	NA	NA	NA	NA	NA	NA	NA	NA	NA	NA	42.4845	NA	NA	NA	NA	42.4845	NA
HSPA4	NA	NA	NA	NA	NA	NA	NA	NA	NA	NA	NA	NA	NA	NA	NA	NA	18.353	NA	NA	NA	NA	NA	NA	NA	NA	NA	NA	NA	NA	NA	NA	NA	NA	NA	NA	NA	NA	NA	NA	NA	NA	NA	NA	NA	NA	NA	NA	NA	NA
ICAM1	NA	NA	63.3714	NA	NA	NA	NA	NA	NA	NA	NA	NA	NA	NA	NA	NA	NA	NA	NA	NA	NA	NA	NA	NA	NA	NA	NA	NA	NA	NA	NA	NA	NA	NA	NA	NA	NA	NA	NA	NA	NA	NA	NA	NA	NA	NA	NA	NA	NA
ICK	NA	NA	NA	NA	NA	NA	NA	NA	NA	NA	NA	NA	NA	NA	NA	NA	NA	NA	16.5226	NA	NA	NA	NA	NA	NA	NA	NA	NA	NA	NA	NA	NA	NA	NA	NA	NA	NA	NA	NA	16.5226	NA	NA	NA	NA	NA	NA	NA	NA	NA
IGF1R	NA	NA	NA	NA	NA	NA	NA	NA	NA	NA	NA	NA	NA	NA	NA	NA	NA	NA	NA	NA	NA	NA	NA	NA	3.16898	NA	NA	NA	NA	NA	NA	NA	NA	NA	NA	NA	NA	NA	NA	NA	NA	NA	NA	NA	NA	NA	NA	NA	NA
IKBKB	NA	NA	NA	NA	NA	NA	NA	NA	NA	NA	NA	NA	NA	NA	NA	NA	NA	NA	NA	NA	16.3524	NA	NA	NA	NA	NA	NA	16.3524	NA	NA	NA	NA	NA	NA	NA	NA	NA	NA	NA	NA	NA	NA	NA	NA	NA	NA	NA	NA	NA
IKBKE	37.8601	NA	NA	NA	NA	NA	NA	NA	NA	NA	NA	NA	NA	NA	NA	NA	NA	NA	NA	NA	NA	NA	NA	NA	NA	NA	NA	NA	NA	NA	NA	NA	NA	NA	NA	NA	NA	NA	NA	NA	NA	NA	NA	NA	NA	37.8601	NA	NA	NA
IKZF3	NA	NA	NA	NA	NA	NA	NA	NA	NA	NA	NA	NA	NA	NA	NA	NA	NA	NA	NA	NA	NA	NA	NA	NA	NA	NA	NA	NA	NA	NA	NA	NA	NA	NA	NA	NA	NA	NA	NA	NA	NA	10.0763	NA	NA	NA	NA	NA	NA	NA
IL1R2	NA	NA	NA	NA	NA	NA	NA	NA	NA	NA	NA	NA	NA	NA	NA	NA	27.248	NA	NA	NA	NA	NA	NA	NA	NA	NA	NA	NA	NA	NA	NA	NA	NA	NA	NA	NA	NA	NA	NA	NA	NA	NA	NA	NA	NA	NA	NA	NA	NA
IL6ST	NA	NA	NA	NA	NA	NA	NA	NA	NA	16.695	NA	NA	NA	NA	NA	NA	NA	NA	NA	NA	NA	NA	NA	NA	NA	NA	NA	NA	NA	NA	NA	NA	NA	NA	NA	NA	NA	NA	NA	NA	NA	NA	NA	NA	NA	NA	NA	NA	NA
INHBA	NA	NA	NA	NA	NA	NA	NA	NA	NA	NA	NA	NA	NA	NA	NA	NA	NA	NA	NA	NA	NA	NA	NA	NA	NA	NA	NA	NA	NA	NA	NA	NA	NA	NA	NA	NA	55.5741	NA	NA	NA	NA	NA	NA	NA	NA	NA	NA	NA	NA
INPP4B	NA	NA	NA	NA	NA	NA	NA	NA	NA	NA	NA	NA	NA	NA	NA	NA	NA	NA	NA	NA	NA	NA	1.21319	NA	NA	NA	NA	NA	NA	NA	NA	NA	NA	NA	NA	NA	NA	NA	NA	NA	NA	NA	NA	NA	1.21319	NA	NA	NA	NA
INSRR	NA	NA	NA	NA	NA	NA	52.7565	NA	NA	NA	NA	NA	NA	NA	NA	NA	NA	NA	NA	NA	NA	NA	NA	NA	NA	NA	NA	NA	NA	NA	NA	NA	NA	NA	NA	NA	NA	NA	NA	NA	NA	NA	NA	NA	NA	NA	NA	NA	NA
IRS1	NA	NA	14.6109	NA	NA	NA	NA	14.6109	NA	NA	NA	NA	NA	NA	NA	NA	NA	NA	NA	NA	NA	NA	NA	NA	NA	NA	NA	NA	NA	NA	NA	NA	NA	NA	NA	NA	NA	NA	NA	NA	14.6109	NA	NA	NA	NA	NA	NA	NA	NA
ITGA10	NA	NA	52.6954	NA	NA	NA	NA	52.6954	NA	NA	NA	NA	NA	NA	NA	NA	NA	NA	NA	NA	NA	NA	NA	NA	NA	NA	NA	NA	NA	NA	NA	NA	NA	NA	NA	NA	NA	NA	NA	NA	NA	52.6954	NA	NA	NA	NA	NA	NA	NA
ITGA5	NA	NA	NA	NA	NA	NA	NA	NA	NA	NA	NA	NA	NA	NA	NA	NA	NA	NA	NA	NA	NA	NA	NA	NA	NA	NA	NA	NA	NA	NA	NA	NA	NA	NA	NA	NA	NA	NA	NA	NA	NA	NA	NA	NA	NA	NA	NA	NA	NA
ITGA7	NA	NA	NA	NA	NA	NA	NA	NA	NA	NA	NA	NA	NA	NA	NA	NA	NA	NA	NA	NA	31.7712	NA	NA	NA	NA	NA	NA	NA	NA	NA	NA	NA	NA	NA	NA	NA	NA	NA	NA	NA	NA	NA	NA	NA	NA	NA	NA	NA	NA
ITGAV	NA	NA	11.0089	NA	NA	NA	NA	NA	NA	NA	11.0089	NA	NA	NA	NA	NA	NA	NA	NA	NA	NA	NA	NA	NA	NA	NA	NA	NA	NA	NA	NA	NA	NA	NA	NA	NA	NA	NA	NA	NA	NA	NA	NA	11.0089	NA	NA	NA	11.0089	NA
ITGB1	NA	NA	NA	NA	NA	NA	NA	NA	NA	NA	NA	NA	NA	NA	NA	NA	NA	NA	NA	NA	9.4811	NA	NA	NA	NA	NA	NA	NA	NA	NA	NA	NA	NA	NA	NA	NA	NA	NA	NA	NA	NA	NA	NA	NA	NA	NA	NA	NA	NA
ITGB4	NA	NA	NA	NA	NA	NA	NA	NA	NA	NA	NA	NA	NA	NA	NA	NA	NA	NA	NA	NA	NA	NA	NA	NA	NA	NA	NA	NA	NA	NA	NA	NA	NA	NA	NA	NA	NA	NA	NA	NA	NA	NA	NA	27.404	NA	NA	NA	NA	NA
ITGB6	NA	NA	NA	NA	NA	NA	NA	NA	NA	NA	NA	NA	NA	NA	NA	NA	5.80646	NA	NA	NA	NA	NA	NA	NA	NA	NA	NA	NA	NA	NA	NA	NA	NA	NA	NA	NA	NA	NA	NA	NA	NA	NA	NA	NA	NA	NA	NA	NA	NA
ITPR1	NA	NA	NA	NA	NA	NA	NA	NA	NA	NA	NA	NA	NA	NA	NA	NA	NA	NA	NA	NA	2.82094	NA	NA	NA	NA	NA	NA	NA	NA	NA	NA	NA	NA	NA	NA	NA	NA	NA	NA	NA	NA	NA	NA	NA	NA	NA	NA	NA	NA
ITPR2	NA	2.01699	2.01699	NA	NA	NA	NA	NA	NA	NA	NA	NA	NA	NA	NA	NA	NA	NA	NA	NA	2.01699	NA	NA	NA	NA	NA	NA	NA	NA	NA	NA	NA	NA	NA	NA	NA	NA	NA	NA	NA	2.01699	NA	NA	2.01699	NA	NA	NA	NA	NA
JAG2	NA	NA	NA	NA	NA	NA	NA	NA	NA	NA	NA	NA	NA	NA	NA	NA	NA	NA	NA	NA	NA	NA	NA	NA	NA	NA	NA	NA	NA	NA	NA	NA	NA	NA	NA	NA	NA	NA	NA	NA	NA	NA	NA	NA	NA	NA	NA	NA	35.9157
JAK1	NA	NA	NA	NA	NA	NA	NA	15.0066	NA	NA	NA	NA	NA	NA	NA	NA	NA	NA	NA	NA	NA	NA	NA	NA	NA	NA	NA	NA	NA	NA	NA	NA	NA	NA	NA	NA	NA	NA	NA	NA	NA	NA	NA	NA	NA	NA	NA	NA	NA
JAK3	NA	NA	NA	NA	NA	NA	NA	NA	NA	NA	NA	NA	NA	NA	NA	NA	NA	NA	NA	NA	42.935	NA	NA	NA	NA	NA	NA	NA	NA	NA	NA	NA	NA	NA	NA	NA	NA	NA	NA	NA	NA	NA	NA	NA	NA	NA	NA	NA	NA
JARID2	NA	NA	NA	NA	NA	NA	NA	NA	NA	NA	NA	NA	NA	NA	NA	NA	NA	NA	NA	NA	3.6268	NA	NA	NA	NA	NA	NA	NA	NA	NA	NA	NA	NA	NA	NA	NA	NA	NA	NA	NA	NA	NA	NA	NA	NA	NA	NA	NA	NA
KALRN	NA	NA	3.09453	NA	NA	NA	1.54726	NA	NA	NA	NA	NA	NA	NA	NA	NA	NA	NA	NA	NA	1.54726	NA	NA	NA	NA	NA	NA	NA	NA	NA	NA	NA	1.54726	NA	NA	NA	NA	NA	NA	NA	NA	1.54726	NA	NA	NA	NA	NA	NA	NA
KDM6A	NA	NA	NA	NA	NA	NA	NA	NA	NA	NA	NA	NA	NA	NA	NA	NA	NA	NA	NA	NA	NA	NA	NA	NA	NA	NA	NA	NA	NA	NA	4.18253	NA	NA	NA	NA	NA	NA	NA	NA	NA	NA	NA	4.18253	NA	NA	NA	NA	NA	NA
KDR	NA	21.226	NA	NA	NA	NA	NA	NA	NA	NA	NA	NA	NA	NA	NA	NA	NA	NA	NA	NA	NA	NA	NA	NA	NA	NA	NA	NA	NA	21.226	NA	NA	NA	NA	NA	NA	NA	NA	NA	NA	21.226	NA	NA	NA	NA	NA	NA	NA	NA
KIAA1549	NA	NA	NA	NA	6.66942	NA	NA	NA	NA	NA	NA	NA	NA	NA	NA	NA	NA	NA	NA	NA	6.66942	NA	NA	NA	NA	NA	NA	NA	NA	NA	NA	6.66942	6.66942	NA	NA	NA	NA	NA	NA	NA	NA	NA	NA	NA	NA	NA	NA	NA	NA
KIAA1804	NA	NA	NA	NA	NA	NA	17.4277	NA	NA	NA	NA	NA	NA	NA	NA	NA	NA	NA	NA	NA	NA	NA	NA	NA	NA	NA	NA	NA	NA	NA	NA	NA	NA	NA	NA	NA	NA	NA	NA	NA	NA	NA	NA	NA	NA	NA	NA	NA	NA
KIAA2022	NA	NA	NA	NA	NA	NA	NA	NA	NA	NA	NA	NA	NA	NA	NA	NA	NA	NA	NA	NA	NA	NA	NA	NA	NA	NA	NA	NA	NA	NA	NA	NA	NA	NA	NA	NA	NA	NA	NA	NA	NA	NA	NA	5.19216	NA	NA	NA	NA	NA
KIT	12.0779	NA	NA	NA	NA	NA	NA	NA	NA	NA	NA	NA	NA	NA	NA	NA	NA	NA	NA	NA	NA	NA	NA	NA	NA	NA	NA	NA	NA	NA	NA	NA	NA	NA	NA	NA	NA	NA	NA	NA	NA	NA	NA	NA	NA	12.0779	NA	NA	NA
KLF6	NA	NA	NA	NA	NA	NA	NA	NA	NA	NA	NA	NA	NA	NA	NA	NA	NA	NA	NA	NA	NA	NA	NA	NA	NA	NA	NA	NA	NA	107.701	NA	NA	NA	NA	NA	NA	NA	NA	NA	NA	NA	NA	NA	NA	NA	NA	NA	NA	NA
KPNA5	NA	NA	NA	NA	NA	NA	NA	NA	NA	NA	NA	NA	NA	NA	NA	NA	NA	NA	NA	NA	NA	NA	NA	NA	NA	NA	16.4802	NA	NA	NA	NA	NA	NA	NA	NA	NA	NA	NA	NA	NA	NA	NA	NA	NA	NA	NA	NA	NA	NA
KSR1	NA	NA	NA	NA	NA	NA	NA	NA	NA	NA	NA	NA	NA	NA	NA	NA	NA	NA	NA	NA	NA	NA	NA	NA	NA	NA	NA	NA	NA	NA	NA	NA	NA	NA	NA	NA	NA	NA	NA	NA	5.88959	NA	NA	NA	NA	NA	NA	NA	NA
KTN1	NA	NA	NA	NA	NA	NA	NA	NA	NA	NA	NA	NA	NA	NA	NA	NA	NA	NA	NA	NA	NA	NA	NA	NA	NA	NA	NA	NA	NA	NA	NA	NA	NA	NA	NA	NA	NA	NA	NA	NA	7.01981	NA	NA	NA	7.01981	NA	NA	NA	NA
LAMA1	NA	NA	5.67956	NA	NA	NA	5.67956	5.67956	NA	NA	NA	NA	NA	NA	NA	NA	NA	NA	NA	NA	NA	NA	NA	NA	NA	NA	NA	NA	NA	NA	NA	NA	NA	NA	NA	5.67956	NA	NA	NA	NA	NA	NA	NA	5.67956	NA	NA	NA	NA	NA
LAMP1	NA	NA	NA	NA	NA	NA	NA	NA	NA	NA	37.8344	NA	NA	NA	NA	NA	NA	NA	NA	NA	NA	NA	NA	NA	NA	NA	NA	NA	NA	NA	NA	NA	NA	NA	NA	NA	NA	NA	NA	NA	NA	NA	NA	NA	NA	NA	NA	NA	NA
LASP1	NA	NA	NA	NA	NA	NA	NA	NA	NA	NA	NA	NA	NA	NA	NA	NA	NA	NA	NA	NA	NA	NA	NA	NA	NA	NA	NA	NA	NA	NA	NA	NA	NA	19.2637	NA	NA	NA	NA	NA	NA	NA	NA	NA	NA	NA	NA	NA	NA	NA
LATS1	NA	NA	16.6381	NA	NA	NA	NA	NA	NA	NA	NA	NA	NA	16.6381	NA	NA	NA	NA	NA	NA	16.6381	NA	NA	NA	NA	NA	NA	NA	NA	NA	NA	NA	NA	NA	NA	NA	NA	NA	NA	NA	NA	NA	NA	NA	NA	NA	NA	NA	NA
LCK	NA	NA	NA	NA	NA	NA	NA	NA	NA	NA	NA	NA	NA	NA	NA	NA	NA	NA	NA	NA	NA	NA	NA	NA	NA	NA	NA	NA	NA	NA	NA	NA	NA	NA	NA	NA	NA	NA	NA	NA	NA	NA	NA	28.632	NA	NA	NA	NA	NA
LDLR	NA	NA	22.4952	NA	NA	NA	NA	NA	NA	NA	NA	NA	NA	NA	NA	NA	NA	NA	NA	NA	NA	NA	NA	NA	NA	NA	NA	NA	NA	NA	NA	NA	NA	NA	NA	NA	NA	NA	NA	NA	NA	NA	NA	NA	NA	NA	NA	NA	NA
LEMD1	NA	NA	NA	NA	13.4091	NA	NA	NA	NA	NA	NA	NA	NA	NA	NA	NA	NA	NA	NA	NA	NA	NA	NA	NA	NA	NA	NA	NA	NA	NA	NA	NA	NA	NA	NA	NA	NA	NA	NA	NA	NA	NA	NA	NA	NA	NA	NA	NA	NA
LETM2	NA	NA	NA	NA	NA	NA	NA	NA	NA	NA	NA	NA	NA	NA	NA	NA	NA	NA	NA	NA	NA	NA	NA	NA	NA	NA	NA	NA	NA	NA	NA	NA	NA	NA	NA	NA	NA	NA	NA	NA	42.8816	NA	NA	NA	NA	NA	NA	NA	NA
LGR5	NA	NA	NA	NA	NA	NA	NA	NA	6.82408	NA	NA	NA	NA	NA	NA	NA	NA	NA	NA	NA	NA	NA	NA	NA	NA	NA	NA	NA	NA	NA	NA	NA	NA	NA	NA	NA	NA	NA	NA	NA	NA	NA	NA	NA	NA	NA	NA	NA	NA
LIMK2	NA	NA	NA	NA	NA	NA	NA	NA	NA	NA	NA	NA	NA	NA	NA	NA	NA	NA	NA	NA	NA	NA	NA	NA	NA	NA	NA	NA	NA	NA	NA	NA	NA	14.7403	NA	NA	NA	NA	NA	NA	NA	NA	NA	NA	NA	NA	NA	NA	NA
LMNB1	NA	NA	NA	NA	16.5571	NA	NA	NA	NA	NA	NA	NA	NA	NA	NA	NA	NA	NA	NA	NA	NA	NA	NA	NA	NA	NA	NA	NA	NA	NA	NA	NA	NA	NA	NA	NA	NA	NA	NA	NA	NA	NA	NA	NA	NA	NA	NA	NA	NA
LMTK3	NA	NA	NA	NA	NA	NA	NA	NA	NA	NA	NA	NA	35.8192	NA	NA	NA	NA	NA	NA	NA	NA	NA	NA	NA	NA	NA	NA	NA	NA	NA	NA	NA	NA	NA	NA	NA	NA	NA	NA	NA	NA	NA	NA	NA	NA	NA	NA	NA	NA
LNX2	NA	NA	NA	NA	NA	NA	NA	NA	NA	NA	NA	NA	NA	NA	NA	NA	NA	NA	NA	NA	NA	NA	NA	NA	NA	NA	NA	NA	NA	NA	NA	NA	NA	NA	NA	NA	NA	NA	NA	NA	13.4244	NA	NA	NA	NA	NA	NA	NA	NA
LPP	NA	NA	NA	NA	NA	NA	NA	NA	NA	NA	NA	NA	NA	NA	1.35614	NA	NA	NA	NA	NA	NA	NA	NA	NA	NA	NA	NA	NA	NA	NA	NA	NA	NA	NA	NA	NA	NA	NA	NA	NA	NA	NA	NA	NA	NA	NA	NA	NA	NA
LRGUK	NA	NA	NA	NA	NA	NA	7.2838	NA	NA	NA	NA	NA	NA	NA	NA	NA	NA	NA	NA	NA	NA	NA	NA	NA	NA	NA	NA	NA	NA	NA	NA	NA	NA	NA	NA	NA	NA	NA	NA	NA	7.2838	NA	NA	NA	NA	NA	NA	NA	NA
LRP1	NA	NA	NA	NA	NA	NA	11.7844	NA	NA	NA	NA	NA	NA	NA	NA	NA	NA	NA	NA	NA	11.7844	NA	NA	NA	NA	NA	NA	NA	NA	NA	NA	NA	NA	NA	NA	NA	NA	NA	NA	NA	NA	NA	NA	NA	NA	NA	NA	NA	NA
LRP1B	NA	1.05248	NA	0.526239	NA	0.526239	NA	NA	NA	NA	NA	NA	NA	NA	NA	NA	NA	NA	NA	NA	0.526239	NA	NA	NA	NA	NA	NA	NA	NA	0.526239	NA	NA	NA	NA	NA	NA	NA	0.526239	NA	0.526239	NA	0.526239	NA	1.05248	NA	NA	NA	0.526239	NA
LRP2	4.24491	NA	4.24491	NA	NA	NA	NA	NA	NA	NA	NA	NA	NA	4.24491	NA	NA	4.24491	NA	NA	NA	NA	NA	NA	NA	NA	NA	4.24491	NA	NA	NA	NA	NA	NA	NA	NA	NA	NA	NA	NA	NA	NA	4.24491	NA	NA	NA	4.24491	NA	NA	NA
LRP6	NA	NA	NA	NA	NA	NA	NA	NA	NA	NA	NA	NA	NA	NA	NA	NA	NA	NA	NA	NA	6.62309	NA	NA	NA	NA	NA	NA	NA	6.62309	NA	NA	NA	NA	NA	NA	NA	NA	NA	NA	NA	NA	NA	NA	NA	NA	NA	NA	NA	NA
LRRC2	NA	NA	NA	NA	NA	NA	NA	15.4617	NA	NA	NA	NA	NA	NA	NA	NA	NA	NA	NA	NA	NA	NA	NA	NA	NA	NA	NA	NA	NA	NA	NA	NA	NA	NA	NA	NA	NA	NA	NA	NA	30.9234	NA	NA	NA	NA	NA	NA	NA	NA
LRRC7	NA	NA	NA	NA	NA	NA	NA	NA	NA	NA	NA	NA	NA	1.71366	NA	NA	NA	NA	NA	NA	NA	NA	NA	NA	1.71366	NA	NA	NA	NA	NA	NA	NA	NA	NA	NA	NA	NA	NA	NA	NA	NA	NA	NA	NA	NA	NA	NA	NA	NA
LRRK2	NA	NA	NA	NA	NA	NA	NA	NA	NA	NA	NA	NA	NA	NA	NA	NA	NA	NA	NA	NA	NA	NA	NA	NA	NA	NA	NA	NA	5.79572	NA	NA	NA	NA	NA	NA	NA	NA	NA	NA	NA	NA	NA	NA	NA	NA	NA	NA	NA	NA
LZTR1	NA	NA	NA	NA	NA	NA	NA	NA	NA	NA	NA	51.083	NA	NA	NA	NA	NA	NA	NA	NA	NA	NA	NA	NA	NA	NA	NA	NA	NA	NA	NA	NA	NA	NA	NA	NA	NA	NA	NA	NA	NA	NA	NA	NA	NA	NA	NA	NA	NA
MAF	NA	NA	NA	NA	NA	NA	NA	NA	NA	NA	NA	NA	NA	NA	NA	NA	NA	NA	NA	NA	NA	NA	NA	NA	NA	NA	NA	NA	NA	NA	NA	NA	NA	NA	NA	67.245	NA	NA	NA	NA	NA	NA	NA	NA	NA	NA	NA	NA	NA
MAK	NA	NA	NA	NA	NA	NA	NA	NA	NA	NA	NA	NA	NA	NA	NA	NA	13.1912	NA	NA	NA	NA	NA	NA	NA	NA	NA	NA	NA	NA	NA	NA	NA	NA	NA	NA	NA	NA	NA	NA	NA	NA	NA	NA	NA	NA	NA	NA	NA	NA
MALT1	NA	12.6979	NA	NA	NA	NA	NA	NA	NA	NA	NA	NA	NA	NA	NA	NA	NA	NA	NA	NA	NA	NA	NA	NA	NA	NA	NA	NA	NA	NA	NA	NA	NA	NA	NA	NA	NA	NA	NA	NA	NA	NA	NA	NA	NA	NA	NA	NA	NA
MAMDC4	NA	NA	NA	NA	NA	NA	NA	NA	NA	NA	NA	NA	NA	NA	NA	NA	NA	NA	NA	NA	NA	NA	NA	NA	NA	NA	NA	101.482	NA	NA	NA	NA	NA	NA	NA	NA	NA	NA	NA	NA	NA	NA	NA	NA	NA	NA	NA	NA	NA
MAP2K1	NA	NA	NA	NA	NA	NA	9.47912	NA	NA	NA	NA	NA	NA	NA	NA	NA	NA	NA	NA	NA	NA	NA	NA	NA	NA	NA	NA	NA	NA	NA	NA	NA	NA	NA	NA	NA	NA	NA	NA	NA	NA	NA	NA	NA	NA	NA	NA	NA	NA
MAP2K3	NA	NA	NA	NA	NA	NA	NA	NA	NA	NA	NA	NA	NA	NA	NA	NA	NA	NA	NA	NA	32.7139	NA	NA	NA	NA	NA	NA	NA	NA	NA	NA	NA	NA	NA	NA	NA	NA	NA	NA	NA	NA	NA	NA	NA	NA	NA	NA	NA	NA
MAP2K4	NA	NA	NA	NA	NA	NA	NA	16.2594	NA	NA	NA	NA	NA	NA	NA	NA	NA	NA	NA	NA	NA	NA	NA	NA	NA	NA	NA	NA	NA	NA	NA	NA	NA	NA	NA	NA	NA	NA	8.12968	NA	NA	8.12968	NA	NA	NA	NA	NA	NA	NA
MAP2K5	NA	NA	NA	NA	NA	NA	NA	NA	NA	NA	NA	NA	NA	NA	NA	NA	NA	NA	NA	NA	NA	NA	NA	NA	NA	NA	NA	NA	NA	NA	NA	NA	NA	NA	NA	NA	NA	NA	NA	NA	3.78195	NA	NA	NA	NA	NA	NA	NA	NA
MAP2K6	NA	NA	7.77405	NA	NA	NA	NA	NA	NA	NA	NA	NA	NA	NA	7.77405	NA	NA	NA	NA	NA	NA	NA	NA	NA	NA	NA	NA	NA	NA	NA	NA	NA	NA	NA	NA	NA	NA	NA	NA	NA	15.5481	NA	NA	NA	NA	NA	NA	NA	NA
MAP3K1	NA	NA	NA	NA	NA	NA	NA	NA	NA	12.4103	NA	NA	NA	NA	NA	NA	NA	NA	NA	NA	NA	NA	NA	NA	NA	NA	NA	NA	NA	NA	NA	NA	NA	NA	NA	NA	NA	NA	NA	NA	NA	12.4103	NA	NA	NA	NA	NA	NA	NA
MAP3K11	NA	NA	56.7312	NA	NA	NA	NA	NA	NA	NA	NA	NA	NA	NA	NA	NA	NA	NA	NA	NA	NA	NA	NA	NA	56.7312	NA	NA	NA	NA	NA	NA	NA	NA	NA	NA	NA	NA	NA	NA	NA	NA	NA	NA	NA	NA	NA	NA	NA	NA
MAP3K12	NA	NA	NA	NA	NA	NA	NA	NA	NA	51.0908	NA	NA	NA	NA	NA	NA	NA	NA	NA	NA	NA	NA	NA	NA	NA	NA	NA	NA	NA	NA	NA	NA	NA	NA	NA	NA	NA	NA	NA	NA	NA	NA	NA	NA	NA	NA	NA	NA	NA
MAP3K13	NA	4.8507	NA	NA	NA	NA	NA	NA	NA	NA	NA	NA	NA	NA	NA	NA	NA	NA	NA	NA	NA	NA	NA	NA	NA	4.8507	NA	NA	NA	NA	NA	NA	NA	NA	NA	NA	4.8507	4.8507	NA	NA	4.8507	NA	NA	NA	NA	NA	NA	NA	NA
MAP3K14	NA	NA	NA	NA	NA	NA	NA	NA	NA	NA	NA	NA	18.5439	NA	NA	NA	NA	NA	NA	NA	18.5439	NA	NA	NA	NA	NA	NA	NA	NA	NA	NA	NA	NA	NA	NA	NA	NA	NA	NA	NA	NA	NA	NA	NA	NA	NA	NA	NA	NA
MAP3K2	NA	NA	NA	NA	NA	NA	NA	NA	NA	NA	NA	NA	11.1439	NA	NA	NA	NA	11.1439	NA	NA	NA	NA	NA	NA	11.1439	NA	NA	NA	NA	NA	NA	NA	NA	NA	NA	NA	NA	NA	NA	NA	11.1439	NA	NA	NA	NA	NA	NA	NA	NA
MAP3K3	NA	NA	NA	NA	NA	NA	NA	NA	NA	NA	NA	NA	NA	NA	NA	NA	NA	NA	NA	NA	NA	NA	NA	NA	NA	NA	NA	NA	NA	NA	NA	NA	NA	NA	NA	NA	NA	NA	NA	NA	13.534	13.534	NA	NA	NA	NA	NA	NA	NA
MAP3K4	NA	NA	NA	NA	NA	NA	NA	NA	NA	NA	NA	NA	NA	NA	NA	NA	NA	NA	NA	NA	NA	NA	NA	NA	NA	NA	NA	NA	NA	NA	NA	NA	NA	NA	NA	NA	NA	NA	NA	NA	NA	NA	7.95811	NA	NA	NA	NA	NA	NA
MAP3K5	NA	NA	NA	NA	NA	NA	NA	NA	NA	NA	NA	NA	NA	NA	NA	NA	NA	NA	NA	NA	NA	NA	4.24681	NA	NA	NA	NA	NA	NA	NA	NA	NA	NA	NA	NA	NA	NA	4.24681	NA	NA	NA	NA	NA	NA	4.24681	NA	NA	NA	NA
MAP3K6	NA	NA	NA	NA	NA	NA	NA	NA	NA	NA	NA	NA	NA	NA	NA	NA	85.4117	NA	NA	NA	NA	NA	NA	NA	NA	NA	NA	NA	NA	NA	NA	NA	NA	NA	NA	NA	NA	NA	NA	NA	NA	NA	NA	NA	NA	NA	NA	NA	NA
MAP3K7	NA	NA	NA	NA	NA	NA	NA	NA	NA	NA	NA	NA	NA	NA	NA	NA	NA	NA	NA	NA	13.6106	NA	NA	NA	NA	NA	NA	NA	NA	NA	NA	NA	NA	NA	NA	NA	NA	NA	NA	NA	NA	NA	NA	NA	NA	NA	NA	NA	NA
MAP3K8	NA	NA	35.8474	NA	NA	NA	NA	NA	NA	NA	NA	NA	NA	NA	NA	NA	NA	NA	NA	NA	NA	NA	NA	NA	NA	NA	NA	NA	NA	NA	NA	NA	NA	NA	NA	NA	NA	NA	NA	NA	NA	NA	NA	NA	NA	NA	NA	NA	NA
MAP3K9	NA	NA	NA	NA	NA	NA	NA	NA	NA	NA	NA	NA	NA	NA	NA	NA	NA	NA	NA	NA	NA	NA	NA	NA	NA	NA	NA	NA	NA	NA	NA	NA	NA	NA	NA	NA	NA	NA	NA	11.4932	NA	NA	NA	NA	NA	NA	NA	NA	NA
MAP4K1	NA	NA	NA	NA	NA	NA	NA	NA	NA	NA	NA	NA	NA	NA	NA	NA	NA	NA	32.0092	NA	NA	NA	NA	NA	NA	NA	NA	NA	NA	NA	NA	NA	NA	NA	NA	NA	NA	NA	NA	NA	NA	NA	NA	NA	NA	NA	NA	NA	NA
MAP4K3	NA	NA	5.31785	NA	NA	NA	NA	NA	NA	NA	NA	NA	NA	NA	NA	NA	NA	NA	NA	NA	5.31785	NA	NA	NA	NA	NA	NA	NA	NA	NA	NA	NA	NA	NA	NA	NA	NA	NA	NA	NA	NA	NA	NA	NA	5.31785	NA	NA	NA	NA
MAP4K5	NA	NA	NA	NA	NA	NA	NA	NA	NA	NA	NA	NA	NA	NA	NA	NA	NA	NA	NA	NA	NA	NA	NA	NA	NA	NA	NA	NA	NA	NA	NA	NA	NA	NA	NA	7.01139	NA	NA	NA	NA	NA	NA	NA	NA	NA	NA	NA	NA	NA
MAPK1	NA	NA	8.83541	NA	NA	NA	NA	NA	NA	NA	NA	NA	NA	NA	NA	NA	NA	NA	NA	NA	NA	NA	NA	NA	NA	NA	NA	NA	NA	NA	NA	NA	NA	NA	NA	NA	NA	NA	NA	NA	NA	NA	NA	NA	NA	NA	NA	NA	NA
MAPK10	NA	NA	1.72709	NA	NA	NA	NA	NA	NA	NA	NA	NA	NA	NA	NA	NA	NA	NA	NA	NA	NA	NA	NA	NA	NA	NA	NA	NA	NA	NA	NA	NA	NA	NA	NA	NA	NA	NA	NA	NA	NA	NA	NA	NA	NA	NA	NA	NA	NA
MAPK14	NA	NA	NA	NA	NA	NA	NA	NA	NA	NA	NA	NA	NA	NA	NA	NA	NA	NA	NA	NA	NA	NA	NA	NA	NA	NA	NA	NA	NA	NA	NA	NA	NA	11.9725	NA	NA	NA	NA	NA	NA	NA	NA	NA	NA	NA	NA	NA	NA	NA
MAPK4	NA	NA	NA	NA	NA	NA	NA	NA	NA	NA	NA	NA	NA	NA	NA	NA	NA	NA	NA	NA	NA	NA	NA	NA	NA	NA	NA	NA	NA	NA	NA	NA	NA	NA	NA	NA	NA	NA	NA	NA	NA	NA	5.82255	NA	NA	NA	NA	NA	NA
MAPK7	NA	NA	NA	NA	NA	NA	NA	NA	NA	NA	NA	NA	NA	NA	NA	NA	NA	NA	NA	NA	NA	NA	NA	NA	171.733	NA	NA	NA	NA	NA	NA	NA	NA	NA	NA	NA	NA	NA	NA	NA	NA	NA	NA	NA	NA	NA	NA	NA	NA
MAPK8	NA	NA	NA	NA	NA	NA	NA	NA	NA	NA	NA	NA	NA	NA	NA	NA	NA	NA	NA	NA	NA	NA	NA	NA	NA	NA	NA	NA	NA	NA	NA	NA	NA	NA	NA	NA	NA	NA	NA	NA	NA	NA	NA	NA	NA	NA	NA	7.53551	NA
MAPKAPK2	NA	NA	NA	NA	NA	NA	NA	NA	NA	NA	NA	NA	NA	NA	NA	NA	NA	NA	NA	NA	NA	NA	NA	NA	20.2679	NA	NA	NA	NA	NA	NA	NA	NA	NA	NA	NA	NA	NA	NA	NA	NA	NA	NA	NA	NA	NA	NA	NA	NA
MAPKBP1	NA	NA	NA	NA	NA	NA	NA	NA	NA	NA	NA	NA	NA	18.7192	NA	NA	NA	NA	NA	NA	NA	NA	NA	NA	NA	NA	NA	NA	NA	NA	NA	NA	NA	NA	NA	NA	NA	NA	NA	NA	NA	NA	NA	NA	NA	NA	NA	NA	NA
MARK2	NA	NA	NA	NA	NA	NA	NA	13.8714	NA	NA	NA	NA	NA	NA	NA	NA	NA	NA	NA	NA	NA	NA	NA	NA	NA	NA	NA	NA	NA	NA	NA	NA	NA	NA	NA	NA	NA	NA	NA	NA	NA	NA	NA	NA	NA	NA	NA	NA	NA
MAST1	NA	NA	NA	NA	NA	NA	NA	NA	NA	NA	NA	NA	NA	NA	NA	NA	NA	NA	NA	NA	NA	NA	NA	NA	NA	NA	NA	NA	NA	NA	NA	NA	NA	NA	NA	NA	NA	NA	NA	NA	24.3902	NA	NA	NA	NA	NA	NA	NA	NA
MAST2	NA	NA	NA	NA	NA	NA	NA	NA	4.01386	NA	NA	NA	NA	NA	NA	NA	NA	NA	NA	NA	NA	NA	NA	NA	4.01386	NA	NA	NA	NA	NA	NA	NA	NA	NA	NA	NA	NA	NA	NA	NA	NA	NA	NA	4.01386	NA	NA	NA	NA	NA
MAST4	NA	NA	NA	NA	NA	NA	NA	NA	NA	NA	NA	NA	NA	NA	NA	NA	NA	NA	NA	NA	NA	NA	NA	NA	1.74445	NA	NA	NA	NA	NA	NA	NA	NA	NA	NA	NA	1.74445	NA	NA	NA	1.74445	NA	NA	NA	NA	NA	NA	NA	NA
MASTL	NA	NA	NA	NA	NA	NA	NA	NA	NA	NA	NA	NA	NA	NA	NA	NA	NA	NA	NA	NA	NA	NA	NA	NA	NA	NA	NA	NA	NA	NA	NA	NA	NA	31.1526	NA	NA	NA	NA	NA	NA	NA	NA	NA	NA	NA	NA	NA	NA	NA
MATK	NA	NA	NA	NA	NA	NA	NA	NA	NA	NA	NA	NA	NA	NA	NA	NA	NA	NA	NA	NA	NA	NA	NA	NA	NA	NA	NA	NA	NA	NA	NA	NA	NA	NA	NA	NA	NA	NA	NA	NA	NA	NA	NA	NA	41.3976	NA	NA	NA	NA
MCF2	NA	NA	NA	NA	NA	NA	NA	7.90783	NA	NA	NA	NA	NA	NA	NA	NA	NA	NA	NA	NA	NA	NA	NA	NA	NA	NA	NA	NA	NA	NA	NA	NA	NA	NA	NA	7.90783	NA	NA	NA	NA	NA	NA	NA	NA	NA	NA	NA	NA	NA
MCM3AP	19.545	NA	NA	NA	NA	NA	NA	NA	NA	NA	NA	NA	NA	NA	NA	NA	NA	NA	NA	NA	NA	NA	NA	NA	NA	NA	NA	NA	NA	NA	NA	NA	NA	NA	NA	NA	NA	NA	NA	NA	NA	NA	NA	NA	NA	19.545	NA	NA	NA
MECOM	NA	NA	NA	NA	NA	NA	NA	1.72378	NA	NA	NA	NA	NA	1.72378	NA	NA	NA	1.72378	NA	NA	1.72378	NA	NA	NA	NA	NA	NA	NA	NA	NA	1.72378	NA	NA	NA	NA	NA	1.72378	1.72378	NA	NA	NA	1.72378	NA	NA	NA	NA	NA	NA	NA
MED13L	NA	NA	NA	NA	NA	NA	NA	NA	NA	NA	NA	NA	NA	NA	NA	NA	NA	NA	NA	NA	3.13056	NA	NA	NA	NA	NA	NA	NA	NA	NA	NA	NA	NA	NA	NA	NA	NA	NA	NA	NA	6.26111	NA	NA	NA	NA	NA	NA	NA	NA
MEF2A	NA	NA	NA	NA	NA	NA	NA	NA	NA	NA	NA	NA	NA	NA	4.17884	NA	NA	NA	NA	NA	4.17884	NA	NA	NA	NA	NA	NA	NA	NA	4.17884	NA	NA	NA	NA	NA	NA	NA	NA	NA	NA	NA	NA	NA	NA	NA	NA	NA	NA	NA
MELK	NA	NA	NA	NA	NA	NA	NA	NA	NA	9.54026	NA	NA	NA	NA	NA	NA	NA	NA	NA	NA	9.54026	NA	NA	NA	NA	NA	NA	NA	NA	NA	NA	NA	NA	NA	NA	9.54026	NA	NA	NA	NA	NA	NA	NA	NA	9.54026	NA	NA	NA	NA
MET	NA	NA	NA	NA	NA	NA	NA	NA	NA	NA	NA	NA	NA	NA	NA	NA	NA	NA	NA	NA	NA	NA	NA	NA	NA	NA	7.93676	NA	NA	NA	NA	NA	NA	NA	NA	NA	NA	NA	NA	NA	NA	NA	NA	NA	NA	7.93676	NA	NA	NA
MFSD2A	NA	NA	NA	NA	NA	NA	NA	NA	NA	NA	NA	NA	NA	NA	NA	NA	NA	NA	NA	NA	NA	NA	NA	NA	NA	NA	NA	NA	NA	67.4036	NA	NA	NA	NA	NA	NA	NA	NA	NA	NA	NA	NA	NA	NA	NA	NA	NA	NA	NA
MFSD4	NA	NA	NA	NA	NA	NA	NA	NA	NA	NA	NA	NA	NA	NA	NA	NA	NA	NA	NA	NA	29.3832	NA	NA	NA	NA	NA	NA	NA	NA	NA	NA	NA	NA	NA	NA	NA	NA	NA	NA	NA	NA	NA	NA	NA	NA	NA	NA	NA	NA
MGA	NA	NA	6.72409	NA	NA	NA	6.72409	NA	NA	NA	NA	NA	NA	NA	NA	NA	NA	NA	NA	NA	6.72409	NA	NA	NA	NA	NA	NA	NA	NA	NA	NA	NA	NA	NA	NA	NA	NA	NA	NA	NA	NA	NA	NA	6.72409	NA	NA	NA	6.72409	NA
MINK1	NA	NA	NA	15.4624	NA	NA	NA	NA	NA	NA	NA	NA	NA	NA	NA	NA	NA	NA	NA	NA	NA	NA	NA	NA	NA	NA	NA	NA	NA	NA	NA	NA	NA	NA	NA	NA	NA	NA	NA	NA	NA	NA	NA	NA	NA	NA	NA	NA	NA
MITF	NA	NA	NA	NA	NA	NA	4.36868	NA	NA	NA	NA	NA	NA	NA	NA	NA	NA	NA	NA	NA	NA	NA	NA	NA	NA	NA	NA	NA	NA	NA	NA	NA	NA	NA	NA	NA	NA	NA	NA	NA	NA	NA	NA	NA	NA	NA	NA	NA	NA
MKL1	NA	NA	NA	NA	NA	NA	NA	NA	NA	NA	NA	NA	NA	NA	NA	NA	NA	NA	NA	NA	NA	NA	NA	NA	NA	NA	NA	NA	NA	NA	NA	NA	NA	NA	NA	NA	NA	NA	NA	NA	4.41655	NA	NA	NA	NA	NA	NA	NA	NA
MKNK1	NA	NA	NA	16.8279	NA	NA	NA	NA	NA	NA	NA	NA	NA	NA	NA	NA	NA	NA	NA	NA	NA	NA	NA	NA	NA	NA	NA	NA	NA	NA	NA	NA	NA	NA	NA	NA	NA	NA	NA	NA	NA	NA	NA	16.8279	NA	NA	NA	NA	NA
MKNK2	NA	NA	NA	NA	NA	NA	NA	NA	NA	NA	NA	NA	NA	NA	NA	NA	NA	NA	NA	NA	NA	NA	NA	72.6058	NA	NA	NA	NA	NA	NA	NA	NA	NA	NA	NA	NA	NA	NA	NA	NA	NA	NA	NA	NA	NA	NA	NA	NA	NA
MLKL	NA	NA	NA	NA	NA	NA	NA	NA	NA	NA	NA	NA	NA	NA	NA	NA	NA	NA	NA	NA	NA	NA	NA	NA	34.3584	NA	NA	NA	NA	NA	NA	NA	NA	NA	NA	NA	NA	NA	NA	NA	NA	NA	NA	NA	NA	NA	NA	34.3584	NA
MLL	NA	NA	11.07	NA	NA	NA	NA	NA	NA	NA	NA	NA	NA	NA	NA	NA	NA	NA	NA	NA	NA	NA	NA	NA	NA	NA	NA	NA	NA	NA	NA	NA	NA	NA	NA	NA	NA	NA	NA	NA	NA	NA	NA	NA	NA	NA	NA	NA	22.1401
MLL3	3.32138	NA	NA	NA	NA	NA	NA	NA	NA	NA	3.32138	NA	NA	NA	3.32138	3.32138	NA	NA	NA	3.32138	3.32138	NA	NA	NA	3.32138	NA	NA	3.32138	NA	NA	NA	NA	NA	NA	NA	NA	3.32138	3.32138	NA	NA	NA	3.32138	3.32138	3.32138	3.32138	3.32138	NA	NA	NA
MLLT10	4.77407	NA	NA	NA	NA	NA	NA	NA	NA	NA	4.77407	NA	NA	NA	NA	NA	NA	NA	NA	NA	NA	NA	NA	NA	NA	NA	NA	NA	NA	NA	NA	NA	NA	NA	NA	NA	NA	NA	NA	NA	NA	4.77407	NA	NA	NA	NA	NA	NA	NA
MLLT4	NA	NA	NA	NA	NA	NA	6.89175	NA	NA	NA	NA	NA	NA	NA	NA	NA	NA	NA	NA	NA	NA	NA	NA	NA	NA	NA	NA	NA	NA	NA	NA	NA	NA	NA	NA	NA	NA	NA	NA	NA	NA	NA	NA	NA	NA	NA	6.89175	NA	NA
MMP1	NA	NA	NA	NA	NA	NA	NA	NA	NA	NA	NA	NA	NA	NA	NA	NA	NA	NA	NA	NA	NA	NA	NA	NA	NA	NA	NA	NA	NA	121.359	NA	NA	NA	NA	NA	NA	NA	NA	NA	121.359	NA	NA	NA	NA	NA	NA	NA	NA	NA
MMP2	NA	NA	NA	NA	NA	NA	NA	NA	NA	NA	NA	NA	NA	NA	NA	NA	NA	NA	8.54767	NA	NA	NA	NA	NA	NA	NA	NA	NA	NA	NA	NA	NA	NA	NA	NA	NA	NA	NA	NA	NA	NA	NA	NA	NA	NA	NA	NA	NA	NA
MMP20	NA	NA	NA	NA	NA	NA	NA	NA	NA	NA	NA	NA	NA	NA	NA	NA	NA	NA	NA	20.6198	NA	NA	NA	NA	NA	NA	NA	NA	NA	NA	NA	NA	NA	NA	NA	NA	NA	NA	NA	NA	NA	NA	NA	20.6198	NA	NA	NA	NA	NA
MMP8	NA	NA	NA	NA	NA	NA	NA	NA	NA	NA	NA	NA	NA	NA	NA	NA	NA	NA	NA	NA	NA	NA	65.5523	NA	NA	NA	NA	65.5523	NA	NA	NA	NA	NA	NA	NA	NA	NA	NA	NA	NA	NA	NA	NA	NA	NA	NA	NA	NA	NA
MN1	NA	NA	NA	NA	NA	NA	NA	18.7896	NA	NA	NA	NA	NA	NA	NA	NA	NA	NA	NA	NA	NA	NA	NA	NA	NA	NA	NA	NA	NA	NA	NA	NA	NA	NA	NA	NA	NA	NA	NA	NA	NA	NA	NA	NA	NA	NA	NA	NA	NA
MPPED2	NA	NA	NA	NA	NA	NA	NA	NA	NA	NA	NA	NA	NA	NA	NA	NA	NA	NA	NA	NA	NA	NA	NA	NA	NA	NA	NA	NA	NA	4.94122	NA	NA	NA	NA	NA	NA	NA	NA	NA	NA	NA	NA	NA	NA	NA	NA	NA	NA	NA
MRE11A	NA	NA	NA	NA	NA	NA	NA	NA	NA	NA	NA	NA	NA	NA	NA	NA	NA	NA	NA	NA	NA	NA	NA	NA	NA	NA	13.4809	NA	NA	NA	NA	NA	NA	NA	NA	NA	NA	NA	13.4809	NA	NA	NA	NA	NA	NA	NA	NA	NA	NA
MSH2	NA	NA	NA	NA	NA	NA	NA	NA	NA	NA	NA	NA	NA	NA	NA	NA	NA	NA	NA	6.27581	NA	NA	NA	NA	NA	NA	12.5516	NA	NA	NA	NA	NA	NA	NA	NA	NA	NA	NA	NA	NA	NA	NA	NA	NA	NA	NA	NA	NA	NA
MSH3	NA	NA	NA	NA	NA	NA	NA	NA	NA	NA	NA	NA	NA	NA	NA	NA	NA	NA	NA	NA	NA	NA	NA	NA	NA	NA	NA	NA	NA	NA	NA	NA	NA	NA	NA	NA	NA	NA	NA	4.50832	NA	NA	NA	NA	NA	NA	NA	NA	NA
MSN	NA	NA	NA	NA	NA	NA	NA	NA	NA	NA	NA	NA	NA	NA	NA	NA	NA	NA	NA	NA	6.51322	NA	NA	NA	NA	NA	NA	NA	NA	NA	NA	NA	NA	NA	NA	NA	NA	NA	NA	NA	NA	NA	NA	NA	NA	NA	NA	NA	NA
MST1R	NA	NA	NA	NA	NA	NA	NA	NA	NA	NA	NA	NA	NA	NA	NA	NA	NA	NA	NA	NA	59.2979	NA	NA	NA	NA	NA	NA	NA	NA	NA	NA	NA	NA	NA	NA	NA	59.2979	NA	NA	59.2979	NA	NA	NA	NA	NA	NA	NA	59.2979	NA
MTMR11	363.725	NA	NA	NA	NA	NA	NA	NA	NA	NA	NA	NA	NA	NA	NA	NA	NA	NA	NA	NA	NA	NA	NA	NA	NA	NA	NA	NA	NA	NA	NA	NA	NA	NA	NA	NA	NA	NA	NA	NA	NA	NA	NA	NA	NA	363.725	NA	NA	NA
MTOR	NA	NA	NA	NA	NA	NA	NA	NA	NA	NA	NA	NA	NA	NA	NA	NA	NA	NA	NA	NA	NA	NA	NA	NA	NA	NA	NA	NA	NA	NA	NA	NA	NA	NA	NA	NA	NA	NA	NA	NA	6.41141	NA	NA	NA	NA	NA	NA	NA	NA
MUTYH	NA	NA	NA	NA	88.4408	NA	NA	NA	NA	NA	NA	NA	NA	NA	NA	NA	NA	NA	NA	NA	NA	NA	NA	NA	NA	NA	NA	NA	NA	NA	NA	NA	NA	NA	NA	NA	NA	NA	NA	NA	NA	NA	NA	NA	NA	NA	NA	NA	NA
MYCL1	NA	NA	NA	NA	NA	NA	NA	NA	NA	NA	NA	NA	NA	NA	NA	NA	NA	NA	NA	NA	NA	NA	NA	NA	NA	NA	NA	NA	NA	NA	NA	NA	NA	NA	NA	NA	NA	NA	NA	146.413	NA	NA	NA	NA	NA	NA	NA	NA	NA
MYCN	NA	NA	NA	NA	NA	NA	NA	NA	NA	NA	NA	NA	NA	NA	NA	NA	NA	NA	NA	NA	NA	NA	NA	NA	155.207	NA	NA	NA	NA	NA	NA	NA	NA	NA	NA	NA	NA	NA	NA	NA	NA	NA	NA	NA	NA	NA	NA	NA	NA
MYH1	NA	38.1156	NA	NA	NA	NA	NA	NA	NA	NA	NA	NA	NA	NA	NA	NA	38.1156	NA	38.1156	NA	NA	NA	NA	NA	NA	NA	NA	NA	NA	NA	NA	NA	NA	NA	NA	NA	NA	NA	NA	NA	38.1156	NA	NA	NA	NA	NA	NA	38.1156	NA
MYH10	NA	NA	NA	NA	NA	NA	NA	6.38749	NA	NA	NA	NA	NA	NA	NA	NA	NA	NA	NA	NA	NA	NA	NA	NA	NA	NA	NA	NA	NA	NA	NA	NA	NA	NA	NA	NA	NA	NA	NA	NA	NA	NA	NA	NA	NA	NA	NA	NA	NA
MYH11	NA	NA	NA	NA	NA	NA	NA	NA	NA	NA	NA	NA	NA	NA	NA	NA	NA	NA	NA	NA	NA	NA	NA	NA	NA	NA	NA	NA	NA	NA	NA	NA	NA	NA	NA	NA	NA	NA	NA	NA	NA	NA	NA	6.49937	NA	NA	NA	NA	NA
MYH9	NA	NA	NA	NA	NA	NA	NA	9.36891	NA	NA	NA	NA	NA	NA	NA	NA	NA	NA	NA	NA	NA	NA	NA	NA	9.36891	NA	NA	NA	NA	NA	NA	NA	NA	NA	NA	NA	NA	9.36891	NA	NA	9.36891	NA	NA	NA	NA	NA	NA	9.36891	NA
MYLK	NA	NA	NA	NA	NA	NA	NA	NA	NA	NA	NA	NA	NA	NA	NA	NA	NA	NA	NA	NA	NA	NA	NA	NA	NA	NA	NA	NA	NA	NA	NA	NA	NA	NA	NA	NA	3.64588	3.64588	NA	NA	3.64588	NA	NA	NA	NA	NA	NA	NA	NA
MYLK2	NA	NA	NA	NA	NA	NA	NA	NA	NA	NA	NA	NA	NA	NA	NA	NA	NA	65.0153	NA	NA	NA	NA	NA	NA	NA	NA	NA	NA	NA	NA	NA	NA	NA	NA	NA	NA	NA	NA	NA	NA	NA	NA	NA	NA	NA	NA	NA	NA	NA
MYLK4	NA	NA	NA	NA	NA	NA	NA	NA	NA	NA	NA	NA	NA	NA	NA	NA	NA	NA	NA	NA	NA	NA	NA	11.4499	NA	NA	11.4499	NA	NA	NA	NA	NA	NA	NA	NA	NA	NA	NA	NA	NA	NA	NA	NA	11.4499	NA	NA	NA	NA	NA
MYO18B	NA	NA	NA	NA	NA	NA	NA	NA	NA	3.46145	NA	NA	NA	NA	NA	NA	NA	NA	NA	NA	NA	NA	NA	NA	NA	NA	NA	NA	NA	NA	NA	NA	NA	NA	NA	NA	NA	NA	NA	NA	NA	NA	NA	NA	NA	NA	NA	NA	NA
MYO3A	3.59376	NA	NA	NA	NA	NA	NA	3.59376	NA	NA	NA	NA	NA	NA	NA	NA	NA	NA	NA	NA	NA	NA	NA	NA	NA	NA	NA	3.59376	NA	NA	NA	NA	NA	NA	NA	NA	NA	NA	NA	NA	NA	NA	NA	NA	NA	3.59376	NA	3.59376	NA
MYO3B	NA	NA	NA	2.09632	NA	NA	NA	NA	NA	NA	NA	NA	NA	NA	NA	NA	NA	NA	NA	NA	2.09632	NA	NA	NA	NA	NA	NA	NA	NA	NA	NA	NA	NA	NA	NA	NA	NA	NA	NA	NA	NA	NA	NA	NA	NA	NA	NA	NA	NA
MYT1	NA	NA	NA	NA	NA	NA	11.0546	NA	NA	NA	NA	NA	NA	NA	NA	NA	NA	NA	NA	NA	NA	NA	NA	NA	NA	NA	NA	NA	NA	NA	NA	NA	NA	NA	NA	NA	NA	NA	NA	NA	NA	NA	NA	NA	NA	NA	NA	NA	NA
N4BP2	NA	NA	9.8594	NA	NA	NA	NA	NA	NA	NA	NA	NA	NA	NA	NA	NA	NA	NA	NA	NA	NA	NA	NA	NA	NA	NA	9.8594	NA	NA	NA	NA	NA	NA	NA	NA	NA	NA	NA	NA	NA	NA	NA	NA	NA	NA	NA	NA	NA	NA
NACA	NA	52.0833	NA	52.0833	NA	NA	NA	NA	NA	NA	NA	NA	NA	NA	NA	NA	NA	NA	NA	NA	52.0833	NA	NA	NA	NA	NA	NA	NA	NA	NA	NA	NA	NA	NA	NA	NA	NA	NA	NA	NA	NA	NA	NA	NA	NA	NA	NA	NA	NA
NAV3	NA	2.61708	2.61708	NA	NA	5.23416	NA	NA	NA	NA	NA	NA	NA	NA	NA	NA	NA	NA	NA	NA	2.61708	NA	NA	NA	NA	NA	2.61708	NA	NA	NA	NA	NA	NA	NA	NA	NA	NA	NA	NA	NA	NA	2.61708	NA	2.61708	NA	NA	NA	2.61708	NA
NCAM1	NA	NA	NA	NA	NA	NA	NA	3.15297	NA	NA	NA	NA	NA	NA	3.15297	NA	NA	NA	NA	NA	NA	NA	NA	NA	NA	NA	NA	NA	NA	NA	NA	NA	NA	NA	NA	NA	NA	NA	3.15297	NA	NA	3.15297	NA	3.15297	NA	NA	NA	NA	NA
NCAPD3	NA	NA	NA	NA	13.2742	NA	NA	NA	NA	NA	NA	NA	NA	NA	NA	NA	NA	NA	NA	NA	NA	NA	NA	NA	NA	NA	NA	NA	NA	NA	NA	NA	NA	NA	NA	NA	NA	NA	NA	13.2742	13.2742	NA	NA	NA	NA	NA	NA	NA	NA
NCOA2	NA	NA	NA	NA	NA	NA	NA	NA	NA	3.40086	3.40086	NA	NA	NA	NA	NA	NA	NA	NA	NA	3.40086	NA	NA	NA	NA	NA	NA	NA	NA	NA	NA	NA	NA	NA	NA	NA	NA	NA	NA	NA	NA	NA	3.40086	NA	NA	NA	NA	NA	NA
NCOA3	NA	NA	NA	NA	6.45078	6.45078	6.45078	NA	NA	6.45078	NA	NA	6.45078	NA	6.45078	NA	NA	NA	NA	NA	NA	NA	NA	6.45078	NA	NA	NA	NA	NA	NA	NA	NA	NA	NA	NA	NA	NA	6.45078	NA	NA	NA	NA	NA	NA	NA	NA	6.45078	NA	NA
NDE1	NA	NA	NA	NA	NA	NA	NA	NA	NA	NA	NA	NA	NA	NA	NA	NA	NA	NA	NA	NA	NA	NA	NA	NA	NA	NA	NA	NA	NA	12.0357	NA	NA	NA	NA	NA	NA	NA	NA	NA	NA	NA	NA	NA	NA	NA	NA	NA	NA	NA
NEDD9	NA	NA	NA	NA	NA	NA	NA	NA	NA	NA	NA	NA	NA	NA	NA	NA	NA	NA	NA	NA	NA	NA	NA	NA	NA	NA	NA	NA	NA	NA	NA	NA	NA	NA	NA	NA	NA	NA	NA	NA	NA	NA	NA	NA	5.02386	NA	NA	NA	NA
NEK10	NA	NA	NA	NA	3.85542	NA	NA	NA	NA	NA	NA	NA	NA	NA	NA	NA	3.85542	NA	NA	NA	NA	NA	NA	NA	NA	NA	NA	NA	NA	NA	NA	NA	NA	NA	NA	NA	NA	NA	NA	NA	NA	NA	NA	NA	NA	NA	NA	NA	NA
NEK11	NA	NA	NA	NA	NA	NA	NA	NA	NA	3.09009	NA	NA	NA	NA	NA	NA	NA	NA	NA	NA	NA	NA	NA	NA	NA	NA	NA	NA	NA	NA	NA	NA	NA	NA	NA	NA	NA	NA	NA	NA	3.09009	NA	NA	NA	NA	NA	NA	NA	NA
NEK2	NA	NA	NA	NA	NA	NA	77.8452	NA	NA	NA	NA	NA	NA	NA	NA	NA	NA	NA	NA	NA	NA	NA	NA	NA	NA	NA	NA	NA	NA	NA	NA	NA	NA	NA	NA	NA	NA	NA	NA	NA	NA	NA	NA	NA	NA	NA	NA	NA	NA
NEK3	NA	NA	NA	NA	NA	NA	NA	NA	NA	NA	NA	NA	NA	NA	NA	NA	NA	NA	NA	NA	36.7363	NA	NA	NA	NA	NA	NA	NA	NA	NA	NA	NA	NA	NA	NA	NA	NA	NA	NA	NA	NA	NA	NA	NA	NA	NA	NA	NA	NA
NEK8	NA	NA	NA	NA	NA	NA	NA	NA	NA	NA	NA	NA	NA	NA	NA	NA	NA	NA	NA	NA	NA	NA	NA	NA	56.9541	NA	NA	NA	NA	NA	NA	NA	NA	NA	NA	NA	NA	NA	NA	NA	NA	NA	NA	NA	NA	56.9541	NA	NA	NA
NF1	NA	NA	NA	NA	NA	NA	NA	NA	NA	NA	NA	NA	3.48203	NA	NA	NA	NA	NA	NA	NA	NA	NA	NA	NA	3.48203	NA	NA	NA	NA	NA	NA	NA	3.48203	NA	NA	NA	NA	NA	NA	3.48203	NA	NA	NA	NA	3.48203	NA	NA	NA	6.96406
NF2	NA	NA	NA	NA	NA	NA	NA	NA	NA	NA	NA	NA	NA	NA	NA	NA	NA	NA	NA	NA	NA	NA	NA	NA	NA	NA	NA	NA	NA	NA	NA	NA	NA	NA	NA	NA	NA	NA	NA	10.5217	NA	NA	NA	NA	NA	NA	NA	NA	NA
NFKB1	NA	NA	8.6227	NA	NA	NA	NA	NA	NA	NA	NA	NA	NA	NA	NA	NA	NA	NA	8.6227	NA	NA	NA	NA	NA	NA	NA	8.6227	NA	NA	NA	NA	NA	NA	NA	NA	NA	NA	NA	NA	NA	NA	NA	NA	NA	NA	NA	NA	NA	NA
NFKB2	NA	NA	118.85	NA	NA	NA	NA	NA	NA	NA	NA	NA	NA	NA	NA	NA	NA	NA	NA	NA	NA	NA	NA	NA	NA	NA	NA	NA	NA	NA	NA	NA	NA	NA	NA	NA	NA	NA	NA	NA	NA	NA	NA	NA	NA	NA	NA	NA	NA
NFKBIA	NA	NA	NA	NA	NA	NA	NA	NA	NA	NA	NA	NA	NA	NA	NA	308.833	NA	NA	NA	NA	NA	NA	NA	NA	NA	NA	NA	NA	NA	NA	NA	NA	NA	NA	NA	NA	NA	NA	NA	NA	NA	NA	NA	NA	NA	NA	NA	NA	NA
NIN	NA	NA	NA	NA	NA	NA	NA	NA	NA	NA	NA	NA	NA	NA	NA	NA	NA	NA	NA	NA	NA	NA	NA	NA	NA	NA	NA	NA	NA	8.98005	NA	NA	NA	NA	NA	8.98005	NA	NA	NA	NA	NA	NA	NA	NA	NA	NA	NA	NA	NA
NIPBL	NA	NA	5.27276	NA	NA	NA	NA	5.27276	NA	NA	NA	NA	NA	NA	NA	NA	NA	NA	5.27276	NA	10.5455	NA	NA	NA	NA	NA	NA	NA	NA	NA	NA	NA	NA	NA	NA	NA	NA	NA	NA	NA	NA	NA	NA	NA	NA	NA	NA	NA	5.27276
NLRP1	NA	NA	NA	NA	NA	NA	NA	NA	NA	NA	NA	NA	NA	NA	8.33354	NA	NA	NA	NA	NA	NA	NA	NA	NA	NA	NA	NA	NA	NA	NA	NA	NA	NA	NA	NA	NA	8.33354	8.33354	NA	NA	NA	NA	NA	NA	NA	NA	NA	NA	NA
NLRP10	NA	NA	NA	NA	NA	NA	NA	NA	NA	NA	NA	NA	NA	NA	NA	NA	NA	NA	NA	NA	NA	NA	NA	NA	NA	NA	NA	NA	NA	NA	NA	NA	NA	NA	NA	NA	NA	NA	NA	NA	NA	NA	166.611	NA	NA	NA	NA	NA	NA
NLRP3	NA	NA	NA	NA	NA	NA	NA	NA	NA	NA	NA	NA	NA	30.3472	NA	NA	NA	NA	NA	NA	NA	NA	NA	NA	NA	NA	NA	NA	NA	NA	NA	NA	NA	NA	NA	NA	NA	NA	NA	NA	NA	NA	NA	NA	NA	NA	NA	NA	NA
NLRP6	NA	NA	NA	NA	NA	NA	NA	NA	NA	NA	NA	NA	NA	NA	NA	NA	NA	NA	NA	NA	NA	NA	142.98	NA	NA	NA	NA	NA	NA	NA	NA	NA	NA	NA	NA	NA	NA	NA	NA	NA	NA	NA	NA	NA	NA	NA	NA	NA	NA
NOS2	NA	NA	NA	NA	NA	NA	NA	NA	NA	NA	NA	NA	NA	NA	NA	22.866	NA	NA	NA	NA	22.866	NA	NA	NA	NA	NA	NA	NA	NA	NA	NA	NA	NA	NA	NA	NA	NA	NA	NA	NA	NA	NA	NA	NA	NA	NA	NA	NA	NA
NOS3	NA	NA	NA	NA	NA	NA	NA	NA	NA	NA	NA	NA	NA	NA	NA	NA	NA	NA	NA	NA	NA	NA	NA	NA	NA	42.3855	NA	NA	NA	NA	NA	NA	NA	NA	NA	NA	NA	NA	NA	NA	NA	NA	NA	NA	NA	NA	NA	NA	NA
NOTCH2	NA	NA	NA	NA	NA	NA	NA	NA	NA	NA	NA	NA	6.32655	NA	6.32655	NA	NA	NA	NA	NA	NA	NA	NA	NA	NA	NA	NA	NA	NA	NA	NA	NA	NA	NA	NA	NA	NA	NA	NA	NA	NA	NA	NA	NA	NA	NA	NA	NA	NA
NOTCH3	NA	NA	NA	NA	NA	NA	NA	NA	NA	NA	NA	NA	NA	NA	NA	NA	NA	NA	NA	NA	NA	NA	NA	NA	NA	NA	NA	NA	NA	NA	NA	NA	NA	NA	NA	NA	NA	NA	NA	24.185	NA	NA	NA	NA	NA	NA	NA	NA	NA
NOTCH4	NA	NA	34.2185	NA	NA	NA	NA	NA	NA	NA	NA	NA	NA	NA	NA	NA	NA	NA	NA	NA	34.2185	NA	NA	NA	NA	NA	NA	NA	NA	NA	NA	NA	NA	34.2185	NA	NA	NA	NA	NA	NA	NA	NA	NA	NA	NA	NA	NA	NA	NA
NOV	NA	NA	NA	NA	NA	NA	NA	NA	NA	NA	NA	NA	NA	NA	NA	124.27	NA	NA	NA	NA	NA	NA	NA	NA	NA	NA	NA	NA	NA	NA	NA	NA	NA	NA	NA	NA	NA	NA	NA	NA	NA	NA	NA	NA	NA	NA	NA	NA	NA
NOVA1	NA	NA	NA	NA	NA	NA	6.46575	NA	NA	NA	NA	NA	NA	NA	NA	NA	12.9315	NA	NA	NA	NA	NA	NA	NA	NA	NA	NA	NA	NA	NA	NA	NA	NA	NA	6.46575	NA	NA	NA	NA	NA	NA	NA	NA	NA	NA	NA	NA	NA	NA
NPAT	NA	NA	NA	NA	NA	NA	NA	NA	NA	15.2842	NA	NA	NA	NA	NA	NA	NA	NA	NA	NA	NA	NA	NA	NA	NA	NA	NA	NA	NA	NA	NA	NA	NA	NA	NA	NA	NA	NA	NA	NA	NA	NA	NA	NA	NA	NA	NA	NA	NA
NPR1	65.1254	NA	NA	NA	NA	NA	NA	NA	NA	NA	NA	NA	NA	65.1254	NA	NA	NA	NA	NA	NA	NA	NA	NA	NA	NA	NA	NA	NA	NA	NA	NA	NA	NA	NA	NA	NA	NA	NA	NA	NA	NA	NA	NA	NA	NA	65.1254	NA	NA	NA
NPR2	NA	56.8893	NA	NA	NA	NA	NA	NA	NA	NA	NA	NA	NA	NA	NA	NA	NA	NA	NA	NA	NA	NA	NA	NA	NA	NA	NA	NA	NA	NA	NA	NA	NA	NA	NA	NA	NA	NA	NA	NA	NA	NA	NA	NA	NA	NA	NA	NA	NA
NR2F1	NA	NA	NA	NA	NA	NA	NA	NA	NA	NA	NA	NA	NA	NA	NA	NA	NA	NA	NA	NA	NA	NA	NA	NA	NA	NA	NA	NA	NA	NA	NA	NA	NA	NA	NA	NA	NA	NA	NA	NA	NA	NA	NA	NA	NA	NA	NA	NA	88.6682
NR3C1	NA	NA	NA	NA	NA	NA	NA	6.34594	NA	6.34594	NA	NA	NA	NA	NA	6.34594	NA	NA	NA	NA	NA	NA	NA	NA	NA	NA	NA	NA	NA	NA	NA	NA	NA	NA	NA	NA	NA	NA	NA	NA	NA	NA	NA	6.34594	NA	NA	NA	NA	NA
NR4A3	NA	NA	NA	NA	NA	NA	NA	NA	NA	NA	NA	NA	NA	NA	NA	NA	NA	NA	NA	NA	22.2045	NA	NA	NA	NA	NA	NA	NA	NA	NA	NA	NA	NA	NA	NA	NA	NA	NA	NA	NA	NA	NA	NA	NA	NA	NA	NA	NA	NA
NRBP1	NA	NA	NA	NA	NA	NA	NA	69.1133	NA	NA	NA	NA	NA	NA	NA	NA	NA	NA	NA	NA	NA	NA	NA	NA	NA	NA	NA	NA	NA	NA	NA	NA	NA	NA	NA	NA	NA	NA	NA	NA	NA	NA	NA	NA	NA	NA	NA	NA	NA
NRK	NA	7.34937	NA	NA	NA	NA	NA	NA	NA	NA	NA	NA	NA	NA	NA	NA	NA	NA	NA	NA	NA	NA	NA	NA	NA	NA	NA	7.34937	NA	NA	NA	NA	NA	NA	NA	NA	NA	NA	NA	NA	NA	NA	NA	NA	NA	NA	NA	NA	NA
NSD1	NA	5.98122	11.9624	NA	NA	NA	NA	11.9624	NA	NA	NA	NA	NA	NA	NA	NA	NA	NA	NA	NA	NA	NA	NA	NA	NA	NA	NA	NA	NA	NA	NA	NA	NA	NA	NA	NA	5.98122	NA	NA	NA	NA	NA	NA	NA	NA	NA	NA	NA	NA
NTRK1	NA	NA	NA	NA	NA	NA	NA	15.1035	NA	15.1035	NA	NA	NA	NA	NA	NA	NA	NA	NA	NA	NA	NA	NA	NA	NA	NA	NA	NA	NA	NA	NA	NA	NA	NA	NA	NA	NA	NA	NA	NA	NA	NA	NA	NA	NA	NA	NA	NA	NA
NTRK2	NA	NA	NA	NA	NA	NA	NA	NA	NA	2.81659	NA	NA	NA	NA	NA	NA	NA	NA	NA	NA	NA	NA	NA	NA	NA	NA	NA	NA	NA	NA	NA	NA	NA	NA	NA	NA	NA	NA	NA	NA	NA	NA	NA	NA	NA	NA	NA	NA	NA
NTRK3	NA	NA	NA	NA	NA	NA	NA	NA	NA	NA	2.61939	NA	NA	NA	NA	NA	NA	NA	NA	NA	NA	NA	NA	NA	NA	NA	NA	NA	NA	NA	NA	NA	NA	NA	NA	NA	NA	NA	NA	NA	NA	NA	NA	NA	NA	NA	NA	NA	NA
NTSR1	NA	NA	NA	NA	NA	NA	NA	NA	NA	NA	NA	NA	NA	NA	NA	NA	NA	NA	NA	NA	NA	NA	NA	NA	NA	NA	NA	NA	NA	NA	NA	NA	NA	NA	NA	NA	NA	NA	NA	NA	18.5412	NA	NA	NA	NA	NA	NA	NA	NA
NUAK1	NA	NA	NA	NA	NA	NA	NA	NA	NA	NA	NA	NA	NA	NA	NA	NA	NA	NA	NA	NA	NA	13.039	NA	NA	NA	NA	NA	NA	NA	NA	NA	NA	NA	NA	NA	NA	NA	NA	NA	NA	26.078	NA	NA	NA	NA	NA	NA	NA	NA
NUDT11	NA	NA	NA	NA	NA	NA	NA	NA	NA	NA	NA	NA	NA	NA	NA	NA	NA	NA	NA	NA	NA	NA	151.86	NA	NA	NA	NA	NA	NA	NA	NA	NA	NA	NA	NA	NA	NA	NA	NA	NA	NA	NA	NA	NA	NA	NA	NA	NA	NA
NUMA1	NA	NA	NA	NA	NA	NA	NA	12.8487	NA	NA	NA	12.8487	NA	NA	NA	NA	NA	NA	NA	NA	NA	NA	NA	NA	NA	NA	NA	NA	NA	NA	NA	NA	NA	NA	NA	NA	NA	NA	NA	NA	NA	NA	NA	NA	NA	NA	NA	NA	NA
NUP133	NA	NA	NA	NA	NA	NA	NA	NA	NA	NA	NA	NA	NA	NA	NA	NA	NA	NA	NA	NA	NA	NA	NA	NA	NA	NA	14.9125	NA	NA	NA	NA	NA	NA	NA	NA	NA	NA	NA	NA	NA	14.9125	NA	NA	NA	NA	NA	NA	NA	NA
NUP153	NA	NA	NA	NA	NA	NA	NA	NA	NA	NA	NA	NA	NA	NA	NA	NA	NA	NA	10.9425	NA	NA	NA	NA	NA	NA	NA	NA	NA	NA	NA	NA	NA	NA	NA	NA	NA	NA	NA	NA	NA	NA	NA	NA	NA	NA	NA	NA	NA	NA
NUP210	NA	NA	NA	NA	NA	NA	NA	NA	NA	9.60873	NA	NA	NA	NA	NA	NA	NA	NA	NA	NA	NA	NA	NA	NA	NA	NA	NA	NA	NA	NA	NA	NA	NA	NA	NA	NA	NA	NA	NA	NA	NA	NA	NA	NA	NA	NA	NA	NA	NA
NUP214	NA	NA	NA	NA	NA	NA	NA	NA	NA	NA	NA	NA	NA	9.16515	NA	NA	NA	NA	NA	NA	NA	NA	NA	NA	NA	NA	NA	NA	NA	NA	NA	NA	NA	9.16515	NA	NA	NA	NA	NA	NA	NA	NA	NA	NA	NA	NA	NA	NA	NA
NUP98	NA	NA	NA	NA	NA	NA	NA	NA	NA	NA	NA	NA	NA	NA	7.8921	7.8921	NA	NA	NA	NA	NA	NA	NA	NA	NA	NA	NA	NA	NA	7.8921	NA	NA	NA	NA	NA	NA	NA	NA	NA	NA	NA	NA	NA	7.8921	NA	NA	NA	NA	NA
NYNRIN	NA	NA	NA	NA	NA	NA	NA	NA	NA	NA	NA	NA	NA	NA	NA	NA	NA	NA	NA	NA	48.7757	NA	NA	NA	NA	NA	NA	NA	NA	NA	NA	NA	NA	NA	NA	NA	NA	NA	NA	NA	NA	NA	NA	48.7757	NA	NA	NA	NA	NA
OBSCN	5.85665	NA	5.85665	NA	NA	NA	NA	5.85665	NA	NA	NA	NA	NA	NA	NA	NA	NA	NA	NA	5.85665	NA	NA	NA	5.85665	NA	5.85665	NA	NA	NA	NA	NA	NA	5.85665	NA	NA	NA	NA	NA	NA	NA	NA	NA	NA	NA	5.85665	5.85665	NA	NA	NA
ODZ1	NA	NA	NA	NA	NA	1.70093	1.70093	NA	NA	NA	NA	NA	NA	NA	NA	NA	NA	NA	NA	NA	NA	NA	NA	NA	NA	NA	NA	1.70093	NA	NA	NA	NA	NA	NA	NA	3.40186	NA	NA	NA	NA	NA	NA	NA	NA	NA	NA	NA	NA	NA
OMD	NA	NA	NA	NA	NA	NA	NA	97.8857	NA	NA	NA	NA	NA	NA	NA	NA	NA	NA	NA	NA	NA	NA	NA	NA	NA	NA	NA	NA	NA	NA	NA	NA	NA	NA	NA	NA	NA	NA	NA	NA	NA	NA	NA	NA	NA	NA	NA	NA	NA
OR4E2	NA	NA	NA	NA	NA	NA	NA	NA	NA	NA	NA	NA	NA	NA	NA	NA	NA	NA	NA	NA	NA	NA	NA	NA	NA	NA	NA	NA	NA	NA	NA	NA	NA	NA	NA	NA	NA	NA	NA	NA	NA	NA	NA	NA	NA	NA	NA	1062.7	NA
P2RX7	NA	NA	NA	NA	NA	NA	NA	NA	NA	NA	NA	NA	NA	NA	NA	NA	NA	NA	NA	NA	NA	NA	NA	NA	NA	NA	NA	18.7779	NA	NA	NA	NA	NA	NA	NA	NA	NA	NA	NA	NA	NA	NA	NA	NA	NA	NA	NA	NA	NA
PAK1	NA	NA	NA	6.53902	NA	NA	NA	NA	NA	NA	NA	NA	NA	NA	NA	NA	NA	NA	NA	NA	NA	NA	NA	NA	NA	NA	NA	NA	NA	NA	NA	NA	NA	NA	NA	NA	NA	NA	NA	NA	NA	NA	NA	6.53902	NA	NA	NA	NA	NA
PAK6	NA	NA	NA	NA	NA	NA	NA	NA	NA	16.6503	NA	NA	NA	NA	NA	NA	NA	NA	NA	NA	NA	NA	NA	NA	NA	NA	NA	NA	NA	NA	NA	NA	NA	NA	NA	NA	NA	NA	NA	NA	NA	NA	NA	NA	NA	NA	NA	NA	NA
PAPPA	NA	NA	NA	NA	NA	NA	NA	NA	NA	NA	NA	NA	NA	NA	NA	NA	NA	NA	NA	4.02385	NA	4.02385	NA	NA	12.0716	NA	NA	NA	NA	4.02385	NA	NA	NA	NA	NA	NA	NA	NA	NA	NA	NA	NA	NA	NA	NA	NA	NA	NA	NA
PARP1	NA	NA	21.1024	NA	NA	NA	NA	NA	NA	NA	NA	NA	NA	NA	NA	NA	NA	NA	NA	NA	NA	NA	NA	NA	NA	NA	NA	NA	NA	NA	NA	NA	NA	NA	NA	NA	NA	NA	NA	NA	NA	NA	NA	NA	NA	NA	NA	NA	NA
PAX3	NA	NA	NA	NA	NA	NA	NA	NA	NA	NA	NA	NA	NA	NA	NA	NA	NA	NA	NA	NA	NA	NA	NA	NA	NA	NA	NA	NA	NA	NA	NA	NA	NA	NA	NA	NA	NA	NA	NA	NA	NA	10.09	NA	NA	NA	NA	NA	NA	NA
PAX5	NA	NA	NA	NA	NA	NA	NA	NA	NA	NA	NA	NA	NA	NA	NA	NA	NA	NA	NA	NA	NA	NA	NA	NA	NA	NA	NA	NA	NA	NA	NA	NA	NA	NA	NA	NA	NA	NA	NA	NA	NA	NA	4.97931	NA	NA	NA	NA	NA	NA
PAXIP1	NA	NA	NA	NA	NA	NA	NA	NA	NA	NA	NA	NA	NA	NA	NA	16.8359	NA	NA	NA	NA	NA	NA	NA	NA	NA	NA	NA	NA	NA	NA	NA	NA	NA	NA	NA	NA	NA	NA	NA	NA	NA	NA	NA	NA	NA	NA	NA	NA	NA
PCDH15	NA	NA	0.547894	NA	NA	NA	NA	NA	NA	NA	0.547894	NA	NA	NA	NA	0.547894	NA	NA	NA	NA	0.547894	NA	NA	NA	NA	0.547894	NA	NA	NA	NA	NA	NA	NA	NA	NA	NA	NA	NA	NA	0.547894	NA	NA	NA	NA	NA	NA	NA	NA	NA
PCM1	NA	NA	NA	NA	NA	NA	NA	9.51212	NA	NA	NA	NA	NA	NA	NA	NA	9.51212	NA	NA	NA	19.0242	NA	NA	NA	NA	NA	NA	NA	NA	NA	NA	NA	NA	NA	NA	NA	NA	NA	NA	NA	NA	NA	9.51212	NA	NA	NA	NA	NA	NA
PCSK7	NA	NA	NA	NA	NA	NA	NA	NA	NA	NA	NA	NA	NA	NA	NA	NA	NA	NA	NA	NA	NA	NA	NA	NA	NA	NA	NA	NA	NA	NA	NA	NA	NA	NA	NA	NA	NA	NA	NA	35.4761	NA	NA	NA	NA	NA	NA	NA	NA	NA
PDCD11	NA	NA	NA	NA	NA	NA	NA	NA	NA	20.1434	NA	NA	NA	NA	NA	NA	NA	NA	NA	NA	NA	NA	NA	NA	NA	NA	NA	NA	NA	NA	NA	NA	NA	NA	NA	NA	NA	NA	NA	NA	NA	NA	NA	NA	NA	NA	NA	NA	NA
PDE4DIP	NA	NA	4.16616	NA	4.16616	NA	4.16616	NA	4.16616	NA	NA	NA	4.16616	NA	NA	NA	NA	NA	4.16616	4.16616	4.16616	NA	NA	NA	NA	NA	NA	NA	NA	NA	NA	NA	4.16616	NA	NA	4.16616	NA	NA	NA	4.16616	NA	NA	NA	NA	NA	NA	NA	NA	NA
PDGFRA	NA	NA	NA	NA	NA	NA	NA	NA	NA	NA	NA	NA	NA	NA	NA	NA	NA	NA	NA	NA	14.4613	NA	NA	NA	14.4613	14.4613	NA	NA	14.4613	NA	NA	NA	14.4613	NA	NA	NA	NA	NA	NA	14.4613	NA	NA	NA	NA	NA	NA	NA	NA	NA
PDGFRB	NA	NA	NA	NA	NA	NA	NA	NA	NA	NA	NA	NA	NA	NA	NA	NA	23.7897	NA	NA	NA	NA	NA	NA	NA	NA	NA	NA	NA	NA	NA	NA	NA	NA	NA	NA	NA	NA	NA	NA	NA	NA	NA	NA	NA	NA	NA	NA	NA	NA
PDK2	NA	NA	NA	57.4218	NA	NA	NA	NA	NA	NA	NA	NA	NA	NA	NA	NA	NA	NA	NA	NA	NA	NA	NA	NA	NA	NA	NA	NA	NA	NA	NA	NA	NA	NA	NA	NA	NA	NA	NA	NA	NA	NA	NA	NA	NA	NA	NA	NA	NA
PDZRN4	NA	NA	NA	NA	NA	NA	NA	NA	NA	NA	NA	NA	NA	NA	NA	NA	NA	NA	NA	NA	NA	NA	NA	NA	NA	NA	NA	NA	NA	NA	NA	NA	NA	NA	NA	NA	NA	NA	NA	NA	2.58972	NA	NA	NA	NA	NA	NA	NA	NA
PER1	NA	NA	62.3675	NA	NA	NA	NA	NA	NA	NA	NA	NA	NA	NA	NA	NA	62.3675	NA	NA	NA	62.3675	NA	NA	NA	NA	62.3675	NA	NA	NA	NA	NA	NA	NA	NA	NA	NA	NA	NA	NA	62.3675	NA	NA	NA	NA	NA	NA	NA	NA	NA
PEX5L	NA	NA	4.13061	NA	NA	NA	NA	NA	NA	NA	NA	NA	NA	NA	NA	NA	NA	NA	NA	NA	NA	NA	NA	NA	4.13061	NA	NA	NA	NA	NA	NA	NA	NA	NA	NA	NA	NA	NA	NA	NA	4.13061	NA	NA	NA	NA	NA	NA	NA	NA
PGAP3	NA	NA	38.9484	NA	NA	NA	NA	NA	NA	NA	NA	NA	NA	NA	NA	NA	NA	NA	NA	NA	NA	NA	NA	NA	NA	NA	NA	NA	NA	NA	NA	NA	NA	NA	NA	NA	NA	NA	NA	NA	NA	NA	NA	NA	NA	NA	NA	NA	NA
PGGT1B	NA	19.2152	NA	NA	NA	NA	NA	NA	NA	NA	19.2152	NA	NA	NA	NA	NA	NA	19.2152	NA	NA	NA	NA	NA	NA	19.2152	NA	NA	NA	NA	NA	NA	NA	NA	NA	NA	19.2152	NA	NA	NA	NA	NA	NA	NA	NA	NA	NA	NA	NA	NA
PGR	NA	NA	NA	NA	NA	NA	NA	NA	NA	NA	NA	NA	NA	NA	NA	NA	NA	NA	NA	NA	9.9108	NA	NA	NA	NA	NA	NA	NA	NA	NA	NA	NA	NA	NA	NA	NA	NA	NA	NA	NA	NA	NA	NA	NA	NA	NA	NA	NA	NA
PHF3	NA	NA	NA	NA	NA	NA	NA	NA	NA	NA	NA	NA	NA	NA	NA	NA	NA	NA	NA	NA	13.9369	NA	NA	NA	NA	NA	NA	NA	NA	NA	NA	NA	NA	NA	NA	NA	NA	NA	NA	NA	NA	NA	NA	6.96845	NA	NA	NA	NA	6.96845
PHIP	NA	NA	NA	NA	NA	NA	NA	NA	NA	NA	NA	NA	NA	NA	NA	NA	NA	NA	NA	NA	7.024	NA	NA	NA	NA	NA	NA	NA	NA	NA	NA	NA	NA	NA	NA	NA	NA	NA	NA	NA	NA	NA	NA	NA	NA	NA	NA	NA	NA
PI4KA	NA	NA	NA	NA	NA	NA	NA	NA	NA	NA	NA	NA	NA	6.59083	NA	NA	NA	NA	NA	NA	NA	NA	NA	NA	NA	NA	NA	NA	NA	NA	NA	NA	NA	NA	NA	NA	NA	NA	NA	NA	NA	NA	NA	NA	NA	NA	NA	NA	6.59083
PI4KB	NA	NA	NA	NA	NA	NA	NA	NA	NA	NA	NA	NA	NA	NA	NA	NA	NA	NA	NA	NA	NA	NA	NA	NA	NA	NA	NA	NA	NA	NA	NA	NA	NA	27.8412	NA	NA	NA	NA	NA	NA	NA	NA	NA	NA	NA	NA	NA	NA	NA
PIGU	NA	NA	NA	NA	NA	NA	NA	NA	NA	NA	NA	NA	NA	NA	NA	NA	NA	NA	NA	NA	NA	NA	NA	NA	NA	NA	NA	NA	NA	NA	NA	NA	NA	NA	NA	NA	NA	NA	NA	NA	NA	NA	NA	NA	NA	NA	NA	NA	NA
PIK3C2A	NA	NA	NA	NA	NA	NA	NA	NA	NA	7.67737	NA	NA	NA	7.67737	NA	NA	NA	NA	NA	NA	NA	NA	NA	NA	NA	NA	NA	NA	NA	NA	NA	NA	NA	NA	NA	NA	NA	NA	NA	NA	NA	NA	NA	NA	NA	NA	NA	NA	NA
PIK3C2B	NA	NA	NA	NA	NA	NA	NA	NA	NA	NA	NA	NA	13.8704	NA	NA	NA	NA	NA	NA	NA	13.8704	NA	NA	NA	NA	NA	NA	NA	NA	NA	NA	NA	NA	NA	NA	NA	NA	NA	NA	NA	NA	NA	13.8704	NA	NA	NA	NA	NA	NA
PIK3C2G	NA	NA	NA	NA	NA	NA	NA	NA	NA	NA	NA	NA	NA	NA	NA	NA	NA	NA	NA	NA	NA	NA	NA	NA	NA	NA	NA	NA	NA	NA	NA	NA	NA	NA	NA	NA	NA	NA	NA	NA	2.49501	NA	NA	2.49501	NA	NA	NA	NA	NA
PIK3CA	NA	NA	10.872	NA	NA	NA	10.872	NA	NA	NA	NA	NA	NA	NA	NA	NA	NA	NA	NA	NA	NA	NA	NA	NA	10.872	NA	NA	10.872	NA	NA	NA	NA	NA	NA	NA	NA	NA	NA	NA	NA	10.872	NA	NA	NA	NA	NA	NA	NA	NA
PIK3CD	NA	NA	NA	NA	NA	NA	NA	NA	NA	NA	NA	NA	NA	NA	NA	NA	NA	NA	NA	12.9229	NA	NA	NA	NA	NA	NA	NA	NA	NA	NA	NA	NA	NA	NA	NA	NA	NA	NA	NA	NA	NA	NA	NA	12.9229	NA	NA	NA	NA	NA
PIK3CG	NA	NA	NA	NA	NA	NA	NA	NA	NA	NA	NA	NA	NA	23.8852	NA	NA	NA	NA	NA	NA	NA	NA	NA	NA	NA	NA	NA	NA	NA	NA	NA	NA	NA	NA	NA	NA	NA	NA	NA	NA	23.8852	NA	NA	23.8852	NA	NA	NA	NA	NA
PIK3R1	NA	NA	NA	NA	NA	NA	NA	NA	NA	NA	NA	NA	NA	11.6143	NA	NA	NA	NA	NA	NA	11.6143	NA	NA	NA	NA	NA	NA	NA	NA	NA	NA	NA	NA	NA	NA	NA	NA	NA	NA	NA	NA	NA	NA	NA	NA	NA	NA	NA	NA
PIK3R2	NA	NA	NA	NA	NA	NA	NA	NA	NA	NA	NA	NA	NA	NA	57.3987	NA	NA	NA	NA	NA	NA	NA	NA	NA	NA	NA	NA	NA	NA	NA	NA	NA	NA	NA	NA	NA	NA	NA	NA	NA	NA	NA	NA	NA	NA	NA	NA	NA	NA
PIK3R4	NA	NA	NA	NA	NA	NA	14.7288	NA	NA	NA	NA	NA	NA	NA	NA	NA	NA	NA	NA	NA	14.7288	NA	14.7288	NA	NA	NA	NA	NA	NA	NA	NA	NA	14.7288	NA	NA	NA	NA	NA	NA	NA	NA	NA	NA	NA	NA	NA	NA	NA	NA
PINK1	NA	NA	NA	NA	NA	NA	55.3833	NA	NA	NA	NA	NA	NA	NA	NA	NA	NA	NA	NA	NA	NA	NA	NA	NA	NA	NA	NA	NA	NA	NA	NA	NA	NA	NA	NA	55.3833	NA	NA	NA	NA	NA	NA	NA	NA	NA	NA	NA	NA	NA
PIP4K2A	NA	NA	NA	NA	NA	NA	NA	NA	NA	NA	NA	NA	NA	NA	NA	NA	NA	NA	5.56464	NA	NA	NA	NA	NA	NA	NA	NA	NA	NA	NA	NA	NA	NA	NA	NA	NA	NA	NA	NA	NA	NA	NA	NA	NA	NA	NA	NA	NA	NA
PIP4K2B	NA	NA	NA	NA	NA	NA	NA	NA	NA	NA	NA	NA	NA	NA	NA	NA	NA	NA	NA	NA	NA	NA	NA	NA	NA	NA	NA	NA	NA	NA	NA	NA	NA	NA	NA	NA	NA	NA	NA	NA	NA	NA	NA	NA	NA	NA	NA	NA	NA
PIP5K1B	NA	NA	NA	NA	NA	NA	NA	NA	NA	NA	NA	NA	NA	NA	NA	NA	NA	NA	NA	NA	NA	NA	NA	NA	NA	NA	NA	NA	NA	NA	NA	NA	NA	NA	NA	NA	NA	NA	NA	NA	NA	NA	3.29471	NA	NA	NA	NA	NA	NA
PKHD1	2.11719	NA	NA	4.23437	NA	NA	NA	NA	NA	NA	2.11719	NA	NA	NA	NA	NA	NA	NA	NA	NA	NA	NA	NA	NA	NA	NA	NA	NA	NA	NA	NA	NA	NA	NA	NA	NA	NA	NA	NA	NA	2.11719	NA	NA	4.23437	NA	2.11719	NA	NA	NA
PKMYT1	NA	NA	NA	NA	NA	NA	NA	NA	NA	NA	NA	NA	NA	NA	NA	NA	NA	NA	NA	NA	NA	NA	NA	NA	79.9041	NA	NA	NA	NA	NA	NA	NA	NA	NA	NA	NA	NA	NA	NA	NA	NA	NA	NA	NA	NA	NA	NA	NA	NA
PKN1	NA	NA	25.7639	NA	NA	NA	NA	NA	NA	NA	NA	NA	NA	NA	NA	NA	NA	NA	NA	NA	NA	NA	NA	NA	NA	NA	NA	NA	NA	NA	NA	NA	NA	NA	NA	NA	NA	NA	NA	NA	NA	NA	NA	NA	NA	NA	NA	NA	NA
PKN2	NA	NA	NA	NA	NA	NA	NA	NA	NA	NA	NA	NA	NA	NA	NA	NA	NA	NA	NA	NA	NA	NA	NA	NA	NA	NA	NA	NA	NA	NA	NA	NA	NA	NA	NA	NA	NA	NA	NA	NA	NA	6.57752	NA	NA	NA	NA	NA	NA	NA
PLAG1	NA	NA	19.8334	NA	NA	NA	NA	NA	NA	NA	NA	NA	NA	NA	19.8334	NA	NA	NA	NA	NA	NA	NA	NA	NA	NA	NA	NA	NA	NA	NA	NA	NA	NA	NA	NA	NA	NA	NA	NA	NA	NA	NA	NA	NA	19.8334	NA	NA	NA	NA
PLAT	NA	NA	NA	NA	NA	NA	NA	NA	NA	30.2975	NA	NA	NA	NA	NA	NA	NA	NA	NA	NA	NA	NA	NA	NA	NA	NA	NA	NA	NA	NA	NA	NA	NA	NA	NA	NA	NA	NA	NA	NA	NA	NA	NA	NA	NA	NA	NA	NA	NA
PLCB2	NA	NA	NA	NA	NA	NA	NA	NA	NA	NA	NA	NA	NA	NA	NA	NA	NA	NA	NA	NA	NA	NA	NA	NA	NA	NA	NA	NA	NA	NA	NA	NA	33.6033	NA	NA	NA	NA	NA	NA	NA	NA	NA	NA	NA	NA	NA	NA	NA	NA
PLCG1	NA	NA	NA	NA	NA	NA	NA	NA	NA	NA	NA	NA	NA	NA	NA	NA	21.7254	NA	NA	NA	21.7254	NA	NA	NA	NA	NA	21.7254	NA	NA	NA	NA	NA	NA	NA	NA	NA	NA	NA	NA	NA	NA	NA	NA	NA	NA	NA	NA	NA	21.7254
PLCG2	NA	NA	NA	NA	NA	NA	NA	NA	NA	NA	NA	NA	4.56211	NA	NA	NA	NA	NA	NA	NA	NA	NA	NA	NA	NA	NA	NA	NA	NA	NA	NA	NA	NA	NA	NA	NA	NA	NA	NA	NA	NA	NA	NA	NA	NA	NA	4.56211	NA	4.56211
PLD1	NA	NA	4.74958	NA	NA	NA	NA	NA	NA	NA	NA	NA	NA	NA	NA	NA	NA	NA	NA	NA	NA	NA	NA	NA	NA	NA	NA	NA	NA	NA	NA	NA	NA	NA	NA	NA	NA	NA	NA	NA	NA	NA	NA	NA	NA	NA	NA	NA	NA
PLEKHA5	4.05374	NA	NA	NA	NA	NA	NA	NA	NA	NA	NA	NA	NA	4.05374	NA	NA	NA	NA	NA	NA	NA	NA	NA	NA	NA	NA	NA	NA	NA	NA	NA	NA	NA	NA	NA	NA	NA	NA	NA	NA	NA	NA	NA	NA	NA	4.05374	NA	4.05374	NA
PLK2	NA	NA	NA	NA	NA	NA	NA	159.286	NA	NA	NA	NA	NA	NA	NA	NA	NA	NA	159.286	NA	159.286	NA	NA	NA	NA	NA	159.286	NA	NA	NA	NA	NA	NA	NA	NA	NA	NA	NA	NA	NA	NA	159.286	NA	NA	NA	NA	NA	NA	NA
PLK3	NA	NA	NA	173.461	NA	NA	NA	NA	NA	NA	NA	NA	NA	NA	NA	NA	NA	NA	NA	NA	NA	NA	NA	NA	NA	NA	NA	NA	NA	NA	NA	NA	NA	NA	NA	NA	NA	NA	NA	NA	NA	NA	NA	NA	NA	NA	NA	173.461	NA
PML	NA	NA	18.8186	NA	NA	NA	NA	NA	NA	NA	NA	NA	NA	NA	18.8186	NA	NA	NA	NA	NA	NA	NA	NA	NA	NA	NA	NA	NA	NA	NA	NA	NA	NA	NA	NA	NA	NA	NA	NA	NA	NA	NA	NA	NA	NA	NA	NA	NA	NA
PMS1	NA	NA	10.7241	NA	NA	NA	NA	NA	NA	NA	NA	NA	NA	NA	NA	NA	NA	NA	NA	NA	NA	NA	NA	NA	NA	NA	NA	NA	NA	NA	NA	NA	NA	NA	NA	NA	NA	NA	NA	NA	NA	NA	NA	NA	NA	NA	NA	NA	NA
PNCK	NA	NA	NA	NA	NA	NA	NA	NA	NA	NA	NA	NA	NA	NA	NA	NA	NA	NA	NA	NA	NA	NA	NA	NA	NA	NA	NA	NA	51.8672	NA	NA	NA	NA	NA	NA	NA	NA	NA	NA	NA	NA	51.8672	NA	NA	NA	NA	NA	NA	NA
POU5F1	61.0165	NA	NA	NA	NA	NA	NA	NA	NA	NA	NA	NA	NA	NA	NA	NA	NA	NA	NA	NA	NA	NA	NA	NA	NA	NA	NA	NA	NA	NA	NA	NA	NA	NA	NA	NA	NA	NA	NA	NA	NA	NA	NA	61.0165	NA	NA	NA	NA	NA
POU5F1B	NA	NA	NA	NA	NA	NA	NA	NA	NA	NA	NA	NA	NA	NA	NA	NA	NA	NA	NA	NA	NA	NA	NA	NA	NA	NA	NA	NA	173.13	NA	NA	NA	NA	NA	NA	NA	NA	NA	NA	NA	NA	NA	NA	NA	173.13	NA	NA	NA	NA
PPAPDC1B	NA	NA	NA	NA	NA	NA	NA	163.586	NA	NA	NA	NA	NA	NA	NA	NA	NA	NA	NA	NA	NA	NA	NA	NA	NA	NA	NA	NA	NA	NA	NA	NA	NA	NA	NA	NA	NA	NA	NA	NA	NA	NA	NA	NA	NA	NA	NA	NA	NA
PPARG	NA	NA	NA	NA	NA	NA	NA	NA	NA	NA	NA	NA	NA	NA	NA	NA	NA	NA	NA	NA	NA	NA	NA	NA	NA	NA	NA	NA	NA	NA	NA	NA	NA	NA	NA	NA	NA	NA	NA	NA	6.80328	NA	NA	NA	NA	NA	NA	NA	NA
PPARGC1A	NA	6.70925	NA	NA	NA	NA	NA	NA	NA	NA	NA	NA	NA	NA	NA	NA	NA	6.70925	NA	NA	NA	NA	NA	NA	6.70925	NA	NA	NA	6.70925	NA	NA	NA	NA	NA	NA	NA	NA	NA	NA	NA	NA	NA	NA	NA	NA	NA	NA	NA	NA
PPM1E	NA	NA	NA	NA	NA	NA	NA	4.42962	4.42962	NA	NA	NA	NA	NA	NA	NA	NA	NA	NA	NA	NA	NA	NA	NA	NA	NA	4.42962	NA	NA	NA	NA	NA	NA	NA	NA	NA	NA	NA	NA	NA	NA	4.42962	NA	NA	NA	NA	NA	NA	NA
PPP1R3A	NA	NA	NA	NA	NA	NA	NA	NA	NA	NA	NA	NA	NA	10.043	5.02152	NA	NA	NA	NA	NA	5.02152	NA	NA	NA	NA	NA	NA	NA	NA	NA	NA	NA	NA	NA	NA	NA	NA	NA	NA	NA	5.02152	NA	NA	5.02152	NA	NA	NA	NA	NA
PPP3CC	NA	NA	NA	NA	NA	NA	NA	NA	NA	NA	NA	NA	NA	NA	NA	NA	NA	NA	NA	NA	NA	NA	NA	NA	NA	NA	NA	NA	NA	NA	NA	NA	9.9681	NA	NA	NA	NA	NA	NA	NA	NA	NA	NA	NA	NA	NA	NA	NA	NA
PPP3R1	NA	NA	NA	NA	NA	NA	NA	NA	NA	NA	NA	NA	NA	NA	NA	12.9232	NA	NA	NA	NA	NA	NA	NA	NA	NA	NA	NA	NA	NA	NA	NA	NA	NA	NA	NA	NA	NA	NA	NA	NA	NA	NA	NA	NA	NA	NA	NA	NA	NA
PRAME	NA	NA	NA	NA	NA	NA	NA	85.8738	NA	NA	NA	NA	NA	NA	NA	NA	NA	NA	NA	NA	NA	NA	NA	NA	NA	NA	NA	NA	NA	NA	NA	NA	NA	NA	NA	NA	NA	NA	NA	NA	NA	NA	NA	NA	NA	NA	NA	NA	NA
PRCC	39.8367	NA	NA	NA	NA	NA	NA	NA	NA	NA	NA	NA	NA	NA	NA	NA	NA	NA	NA	NA	NA	NA	NA	NA	NA	NA	NA	NA	NA	NA	NA	NA	NA	NA	NA	NA	NA	NA	NA	NA	NA	NA	NA	NA	NA	39.8367	NA	NA	NA
PRDM16	NA	NA	NA	NA	NA	NA	NA	2.7067	NA	NA	NA	NA	NA	NA	NA	NA	NA	NA	NA	NA	NA	NA	NA	NA	NA	NA	NA	NA	NA	NA	NA	NA	NA	NA	NA	NA	NA	NA	NA	NA	NA	NA	NA	NA	2.7067	NA	NA	NA	NA
PREX2	NA	NA	NA	NA	NA	NA	NA	3.50986	NA	NA	NA	3.50986	NA	NA	NA	NA	NA	NA	NA	NA	NA	NA	3.50986	NA	NA	NA	NA	NA	NA	NA	NA	NA	NA	NA	NA	NA	NA	NA	NA	NA	3.50986	NA	NA	NA	NA	NA	NA	NA	NA
PRKAA1	NA	NA	NA	NA	NA	NA	NA	NA	NA	NA	NA	NA	NA	NA	25.6443	NA	NA	NA	NA	NA	NA	NA	NA	NA	NA	NA	NA	NA	NA	NA	NA	NA	25.6443	NA	NA	NA	NA	NA	NA	NA	NA	NA	NA	NA	NA	NA	NA	NA	NA
PRKAA2	NA	NA	NA	NA	NA	NA	NA	14.2831	NA	NA	NA	NA	NA	NA	NA	14.2831	NA	NA	NA	NA	NA	NA	NA	NA	NA	14.2831	NA	NA	NA	NA	NA	NA	NA	NA	NA	NA	NA	NA	14.2831	NA	NA	NA	NA	NA	NA	NA	NA	NA	NA
PRKACB	NA	NA	NA	NA	NA	NA	NA	NA	NA	NA	NA	NA	NA	NA	NA	NA	NA	6.23302	NA	NA	NA	NA	NA	NA	NA	NA	NA	NA	NA	NA	NA	NA	NA	NA	NA	NA	NA	NA	NA	NA	NA	NA	NA	NA	NA	NA	NA	NA	NA
PRKAR1A	NA	NA	NA	NA	NA	NA	NA	25.2915	NA	NA	NA	NA	NA	NA	NA	NA	NA	NA	NA	NA	NA	NA	NA	NA	NA	NA	NA	NA	NA	NA	NA	NA	NA	NA	NA	NA	NA	NA	NA	NA	NA	NA	NA	NA	NA	NA	NA	NA	NA
PRKCB	NA	NA	NA	NA	NA	NA	NA	NA	NA	NA	NA	NA	NA	NA	NA	NA	NA	NA	NA	2.60004	NA	NA	NA	NA	NA	NA	NA	NA	NA	NA	NA	NA	NA	NA	NA	NA	NA	NA	NA	NA	NA	NA	NA	NA	NA	NA	NA	NA	NA
PRKCG	NA	NA	NA	NA	NA	NA	NA	NA	NA	NA	NA	NA	NA	35.1346	NA	NA	NA	NA	NA	NA	NA	NA	NA	NA	NA	NA	NA	NA	NA	NA	NA	NA	NA	NA	NA	NA	NA	NA	NA	NA	NA	NA	NA	NA	NA	NA	NA	NA	NA
PRKCQ	13.0584	NA	NA	NA	NA	NA	NA	NA	NA	NA	NA	6.52921	NA	NA	NA	NA	NA	NA	NA	NA	NA	NA	NA	NA	NA	NA	NA	NA	NA	NA	NA	NA	NA	NA	NA	NA	NA	NA	NA	NA	NA	NA	NA	NA	NA	NA	NA	6.52921	NA
PRKCZ	NA	NA	NA	NA	7.41152	NA	NA	NA	NA	NA	NA	NA	NA	NA	NA	NA	NA	NA	NA	NA	NA	NA	7.41152	NA	NA	NA	NA	NA	NA	NA	NA	NA	NA	NA	NA	NA	NA	NA	NA	NA	NA	NA	NA	NA	NA	NA	NA	NA	NA
PRKD1	NA	NA	NA	NA	NA	NA	NA	NA	NA	NA	NA	NA	NA	NA	NA	NA	NA	NA	NA	NA	1.62491	NA	NA	NA	NA	NA	NA	NA	NA	NA	NA	NA	NA	NA	NA	NA	NA	NA	NA	NA	NA	NA	NA	NA	NA	NA	NA	NA	NA
PRKD3	NA	NA	NA	NA	NA	NA	13.4579	NA	NA	NA	NA	NA	NA	NA	NA	NA	NA	NA	NA	NA	NA	NA	NA	NA	NA	NA	NA	NA	NA	NA	NA	NA	NA	NA	NA	NA	NA	NA	NA	NA	NA	NA	NA	NA	NA	NA	NA	NA	NA
PRKDC	NA	NA	NA	NA	NA	NA	NA	NA	NA	NA	NA	NA	NA	NA	NA	NA	NA	NA	NA	NA	5.34548	NA	NA	NA	NA	NA	NA	NA	NA	NA	NA	NA	NA	NA	NA	NA	NA	NA	NA	NA	10.691	NA	5.34548	NA	NA	NA	NA	NA	NA
PRKG1	NA	NA	NA	NA	NA	NA	NA	NA	NA	NA	NA	NA	NA	NA	NA	NA	NA	NA	NA	NA	NA	NA	NA	NA	NA	NA	NA	NA	NA	NA	NA	NA	NA	NA	NA	NA	NA	NA	NA	NA	NA	NA	NA	0.765014	NA	NA	NA	NA	NA
PRPF4B	NA	NA	NA	NA	NA	NA	NA	NA	NA	NA	NA	NA	NA	NA	NA	NA	NA	NA	NA	22.8749	NA	NA	NA	NA	NA	NA	22.8749	NA	NA	NA	NA	NA	NA	NA	NA	NA	NA	NA	NA	NA	NA	NA	NA	NA	NA	NA	NA	NA	NA
PSKH1	NA	NA	27.468	NA	NA	NA	NA	NA	NA	NA	NA	NA	NA	NA	NA	NA	NA	NA	NA	NA	NA	NA	NA	NA	NA	NA	NA	NA	NA	NA	NA	NA	NA	NA	NA	NA	NA	NA	NA	NA	NA	NA	NA	NA	NA	NA	NA	NA	NA
PSKH2	NA	NA	24.846	NA	NA	NA	NA	NA	NA	NA	NA	NA	NA	NA	NA	NA	NA	NA	NA	NA	NA	NA	NA	NA	NA	NA	NA	NA	NA	NA	NA	NA	NA	NA	NA	NA	NA	NA	NA	NA	24.846	NA	NA	NA	NA	NA	NA	NA	NA
PTCH1	NA	NA	NA	NA	NA	NA	NA	13.4995	NA	NA	NA	NA	NA	13.4995	NA	NA	NA	NA	NA	NA	NA	NA	NA	NA	NA	NA	NA	NA	NA	NA	NA	NA	NA	NA	NA	NA	NA	NA	NA	NA	13.4995	NA	NA	NA	NA	NA	NA	NA	NA
PTCH2	NA	NA	NA	NA	NA	NA	NA	NA	NA	NA	NA	NA	NA	NA	NA	NA	NA	NA	NA	NA	NA	NA	NA	NA	NA	NA	NA	NA	NA	NA	NA	NA	NA	NA	NA	NA	NA	NA	NA	NA	NA	NA	NA	NA	NA	NA	NA	NA	43.0682
PTEN	NA	NA	NA	NA	NA	NA	18.3795	18.3795	NA	18.3795	NA	NA	NA	9.18974	NA	NA	NA	NA	NA	NA	9.18974	NA	NA	NA	NA	NA	NA	NA	9.18974	NA	NA	NA	NA	NA	NA	NA	NA	NA	NA	NA	NA	9.18974	NA	9.18974	9.18974	NA	NA	NA	NA
PTGS2	NA	NA	NA	NA	NA	NA	115.794	NA	NA	NA	NA	NA	NA	NA	NA	NA	NA	NA	NA	NA	NA	NA	NA	NA	NA	NA	NA	NA	NA	NA	NA	NA	NA	NA	NA	NA	NA	NA	NA	NA	NA	NA	NA	NA	NA	NA	NA	NA	NA
PTK2	NA	NA	NA	NA	NA	NA	NA	NA	NA	NA	NA	NA	NA	NA	NA	NA	NA	NA	NA	NA	NA	NA	NA	NA	NA	NA	NA	NA	NA	NA	NA	NA	NA	NA	NA	NA	NA	NA	NA	NA	2.90431	NA	NA	NA	NA	NA	NA	NA	NA
PTK2B	NA	NA	NA	NA	NA	NA	NA	NA	NA	NA	NA	NA	NA	NA	NA	NA	NA	NA	NA	NA	NA	NA	NA	NA	NA	NA	NA	NA	NA	NA	NA	NA	NA	NA	NA	NA	NA	NA	NA	NA	NA	NA	6.76114	NA	NA	NA	NA	NA	NA
PTK6	NA	NA	NA	NA	NA	NA	NA	NA	NA	NA	NA	NA	NA	NA	NA	NA	NA	NA	NA	NA	NA	NA	NA	NA	NA	NA	NA	NA	NA	111.794	NA	NA	NA	NA	NA	NA	NA	NA	NA	NA	111.794	NA	NA	NA	NA	111.794	NA	NA	NA
PTK7	NA	NA	NA	NA	NA	NA	NA	NA	NA	NA	NA	NA	NA	NA	NA	NA	NA	NA	NA	NA	NA	NA	NA	NA	NA	NA	NA	NA	11.7026	NA	NA	NA	NA	NA	NA	NA	NA	NA	NA	NA	NA	NA	NA	NA	NA	NA	NA	NA	NA
PTPN11	NA	NA	NA	NA	NA	NA	NA	NA	NA	NA	NA	10.9216	NA	NA	NA	NA	NA	NA	NA	NA	NA	NA	NA	NA	NA	NA	NA	NA	NA	NA	NA	NA	NA	NA	NA	NA	NA	NA	NA	NA	NA	NA	NA	NA	NA	NA	NA	NA	NA
PTPN22	NA	NA	NA	NA	NA	NA	NA	NA	NA	NA	NA	NA	NA	NA	NA	NA	NA	NA	NA	NA	NA	NA	NA	NA	NA	NA	NA	NA	NA	NA	17.2569	NA	NA	NA	NA	NA	NA	NA	NA	NA	17.2569	NA	NA	NA	NA	NA	NA	NA	NA
PTPRC	NA	8.42148	NA	NA	NA	NA	8.42148	NA	NA	NA	NA	NA	NA	NA	8.42148	NA	NA	NA	NA	NA	NA	NA	NA	NA	NA	NA	NA	NA	NA	NA	NA	NA	NA	NA	NA	NA	NA	NA	NA	NA	NA	NA	NA	NA	NA	NA	NA	NA	NA
PTPRD	NA	NA	NA	NA	NA	NA	NA	NA	NA	NA	NA	NA	NA	NA	NA	NA	NA	NA	0.435071	NA	0.435071	NA	NA	NA	0.435071	NA	NA	NA	NA	NA	NA	NA	NA	NA	NA	NA	NA	0.435071	NA	NA	NA	NA	NA	NA	NA	NA	NA	NA	NA
PTPRT	NA	NA	NA	NA	0.89508	NA	NA	NA	NA	NA	NA	NA	NA	NA	NA	NA	NA	NA	NA	NA	NA	NA	NA	NA	NA	NA	NA	NA	NA	NA	NA	NA	NA	NA	NA	0.89508	NA	NA	NA	NA	NA	NA	NA	NA	NA	NA	NA	NA	NA
PTTG1	NA	289.059	NA	NA	NA	NA	NA	NA	NA	NA	NA	NA	NA	NA	NA	NA	NA	NA	NA	NA	NA	NA	NA	NA	NA	NA	NA	NA	NA	NA	NA	NA	NA	NA	NA	NA	NA	NA	NA	NA	NA	NA	NA	NA	NA	NA	NA	NA	NA
PXDN	NA	NA	NA	NA	NA	NA	NA	NA	NA	8.8523	NA	NA	NA	NA	NA	NA	NA	NA	NA	NA	NA	NA	NA	NA	NA	NA	NA	NA	NA	NA	NA	NA	NA	NA	NA	NA	NA	NA	NA	NA	NA	NA	NA	NA	NA	NA	NA	NA	NA
RABEP1	NA	NA	NA	NA	NA	NA	NA	NA	NA	NA	NA	NA	NA	NA	NA	NA	NA	NA	NA	NA	NA	NA	NA	NA	NA	NA	NA	NA	NA	9.65521	NA	NA	NA	NA	NA	NA	NA	NA	NA	NA	NA	NA	NA	NA	NA	NA	NA	NA	NA
RAD21	NA	NA	34.565	NA	NA	NA	NA	NA	NA	NA	NA	NA	NA	NA	NA	NA	NA	NA	NA	NA	NA	NA	NA	NA	NA	NA	NA	NA	NA	NA	NA	NA	NA	NA	NA	NA	NA	NA	NA	NA	34.565	NA	NA	NA	NA	NA	NA	NA	NA
RAD50	NA	NA	NA	NA	NA	NA	11.2864	NA	NA	NA	NA	NA	NA	NA	NA	NA	NA	NA	NA	NA	NA	NA	NA	NA	NA	NA	NA	NA	NA	NA	NA	NA	NA	NA	NA	NA	NA	NA	NA	NA	NA	NA	NA	11.2864	NA	NA	NA	NA	NA
RAD51	NA	NA	NA	NA	NA	NA	NA	NA	NA	NA	NA	NA	NA	26.7508	NA	NA	NA	NA	NA	NA	NA	NA	NA	NA	NA	NA	NA	NA	NA	NA	NA	NA	NA	NA	NA	NA	NA	NA	NA	NA	NA	NA	NA	NA	NA	NA	NA	NA	NA
RAF1	NA	NA	NA	NA	NA	NA	12.4031	NA	NA	NA	NA	NA	NA	NA	NA	NA	NA	NA	NA	NA	NA	NA	NA	NA	12.4031	NA	NA	NA	NA	NA	NA	NA	NA	NA	NA	NA	NA	NA	NA	NA	NA	NA	NA	NA	NA	NA	NA	NA	NA
RAG1	NA	12.129	NA	NA	NA	NA	NA	NA	NA	NA	NA	NA	NA	NA	NA	NA	NA	NA	NA	NA	NA	NA	NA	NA	NA	NA	NA	NA	NA	NA	NA	NA	NA	NA	NA	NA	NA	NA	NA	NA	NA	NA	NA	NA	NA	NA	NA	NA	NA
RANBP17	NA	NA	NA	NA	NA	NA	NA	NA	NA	NA	NA	NA	NA	NA	2.28235	NA	NA	NA	NA	NA	NA	NA	NA	NA	NA	NA	NA	NA	NA	NA	NA	NA	NA	NA	NA	NA	NA	NA	NA	NA	NA	NA	NA	NA	NA	NA	NA	NA	NA
RAP1GDS1	NA	10.9603	5.48014	NA	NA	NA	NA	NA	NA	NA	NA	NA	NA	NA	NA	NA	NA	NA	NA	NA	NA	NA	NA	NA	5.48014	NA	NA	NA	NA	NA	NA	NA	NA	NA	NA	NA	NA	NA	NA	NA	NA	NA	NA	NA	NA	NA	NA	NA	NA
RAPGEF2	NA	NA	NA	NA	NA	3.90639	NA	NA	NA	NA	NA	NA	NA	NA	NA	NA	NA	NA	NA	NA	NA	NA	NA	NA	NA	NA	NA	NA	NA	NA	NA	NA	NA	NA	NA	NA	NA	NA	NA	NA	NA	NA	NA	NA	NA	NA	NA	NA	NA
RARA	NA	NA	NA	NA	NA	NA	NA	NA	NA	20.9864	NA	NA	NA	NA	NA	NA	NA	NA	NA	NA	NA	NA	NA	NA	NA	NA	NA	NA	NA	NA	NA	NA	NA	NA	NA	NA	NA	NA	NA	NA	NA	NA	NA	NA	NA	NA	NA	NA	NA
RARG	NA	NA	NA	NA	NA	NA	NA	NA	NA	NA	NA	NA	NA	NA	NA	NA	NA	NA	NA	NA	NA	NA	NA	NA	NA	44.6229	NA	NA	NA	NA	NA	NA	NA	NA	NA	NA	NA	NA	NA	NA	NA	NA	NA	NA	NA	NA	NA	NA	NA
RASA1	NA	NA	NA	NA	NA	NA	NA	NA	NA	NA	NA	NA	NA	8.06172	NA	NA	NA	NA	NA	NA	NA	NA	NA	NA	NA	NA	NA	NA	NA	NA	NA	NA	NA	NA	NA	NA	NA	NA	NA	NA	NA	NA	NA	NA	NA	NA	NA	NA	NA
RASGRF1	NA	NA	NA	NA	NA	NA	NA	NA	NA	NA	NA	NA	NA	NA	NA	NA	NA	NA	NA	NA	NA	NA	NA	NA	NA	NA	NA	NA	NA	NA	NA	NA	NA	NA	NA	NA	NA	NA	NA	NA	7.64374	NA	NA	NA	NA	NA	NA	NA	NA
RASGRF2	NA	NA	NA	NA	NA	NA	NA	NA	NA	NA	NA	NA	NA	NA	NA	NA	NA	NA	NA	NA	NA	NA	NA	NA	NA	NA	3.7108	NA	NA	NA	NA	NA	NA	NA	NA	NA	NA	NA	NA	NA	NA	7.42159	NA	NA	NA	NA	NA	NA	NA
RB1	NA	5.61057	NA	NA	NA	NA	NA	NA	NA	NA	NA	NA	NA	NA	NA	NA	NA	NA	NA	NA	NA	NA	NA	NA	NA	NA	NA	NA	NA	NA	NA	NA	NA	NA	NA	NA	NA	NA	NA	NA	NA	NA	NA	NA	NA	NA	NA	NA	NA
RBBP8	NA	NA	4.3816	NA	NA	NA	NA	NA	NA	NA	NA	NA	NA	NA	NA	NA	NA	NA	NA	NA	NA	NA	NA	NA	4.3816	NA	NA	NA	NA	NA	4.3816	NA	NA	NA	NA	NA	NA	NA	NA	NA	NA	NA	NA	NA	NA	NA	NA	NA	NA
RBL1	NA	NA	NA	NA	NA	NA	NA	NA	NA	NA	NA	NA	NA	NA	NA	NA	NA	NA	NA	NA	NA	NA	NA	NA	NA	NA	NA	NA	NA	NA	NA	NA	NA	NA	NA	NA	NA	NA	NA	10.0355	NA	NA	NA	NA	NA	NA	NA	NA	NA
RBL2	NA	NA	17.3394	NA	NA	NA	NA	17.3394	NA	NA	NA	NA	NA	NA	NA	NA	NA	NA	NA	17.3394	NA	NA	NA	NA	NA	NA	NA	NA	NA	NA	NA	NA	NA	NA	NA	NA	NA	NA	NA	NA	NA	NA	NA	NA	NA	NA	NA	NA	NA
RBM15	NA	NA	NA	NA	NA	NA	122.384	NA	NA	NA	NA	122.384	NA	NA	NA	NA	NA	NA	NA	NA	NA	NA	NA	NA	NA	NA	NA	NA	NA	NA	NA	NA	NA	NA	NA	NA	NA	NA	NA	NA	NA	NA	NA	122.384	NA	NA	NA	NA	NA
RECQL4	NA	NA	152.393	NA	NA	NA	NA	NA	NA	NA	NA	NA	NA	NA	NA	NA	NA	NA	NA	NA	NA	NA	NA	NA	NA	NA	NA	NA	NA	NA	NA	NA	NA	NA	NA	NA	NA	NA	NA	NA	NA	NA	NA	NA	NA	NA	NA	NA	NA
REM1	NA	NA	NA	NA	NA	NA	NA	NA	NA	NA	NA	NA	NA	NA	NA	NA	NA	NA	NA	NA	104.037	104.037	NA	NA	NA	NA	NA	NA	NA	NA	NA	NA	NA	NA	NA	NA	NA	NA	NA	NA	NA	NA	NA	NA	NA	NA	NA	NA	104.037
RFC4	NA	NA	NA	NA	NA	NA	NA	NA	NA	NA	NA	NA	NA	NA	NA	NA	NA	NA	NA	NA	NA	58.214	NA	58.214	NA	NA	NA	NA	NA	NA	NA	NA	NA	58.214	NA	NA	NA	NA	NA	NA	NA	NA	NA	NA	NA	NA	NA	NA	NA
RGL1	NA	NA	NA	NA	NA	NA	NA	NA	NA	NA	NA	NA	NA	3.41945	NA	NA	3.41945	NA	NA	NA	NA	NA	NA	NA	NA	NA	NA	NA	NA	3.41945	NA	NA	NA	NA	NA	NA	NA	NA	NA	NA	NA	NA	NA	NA	NA	NA	NA	NA	NA
RGL2	NA	NA	NA	NA	NA	NA	NA	NA	NA	NA	NA	NA	130.378	NA	NA	NA	NA	NA	NA	NA	NA	NA	NA	NA	NA	NA	NA	NA	NA	NA	NA	NA	NA	NA	NA	NA	NA	NA	NA	NA	NA	NA	NA	NA	NA	NA	NA	NA	NA
RGS22	NA	NA	NA	NA	NA	NA	NA	NA	NA	NA	NA	NA	NA	NA	NA	NA	NA	NA	NA	NA	NA	NA	NA	5.87089	NA	NA	NA	NA	NA	NA	NA	NA	NA	NA	NA	NA	NA	NA	NA	NA	NA	NA	NA	5.87089	NA	NA	NA	NA	NA
RHOA	NA	NA	NA	NA	NA	NA	NA	NA	NA	NA	NA	NA	NA	NA	NA	NA	NA	NA	NA	NA	NA	NA	NA	NA	NA	NA	18.5691	NA	NA	NA	NA	NA	NA	NA	NA	NA	NA	NA	NA	NA	NA	NA	NA	NA	NA	NA	NA	NA	NA
RHPN2	NA	NA	NA	NA	NA	NA	NA	NA	NA	NA	NA	NA	NA	NA	NA	NA	NA	NA	NA	NA	NA	NA	NA	NA	NA	NA	NA	NA	NA	NA	NA	NA	NA	NA	NA	NA	NA	NA	NA	NA	NA	NA	NA	11.5882	NA	NA	NA	NA	NA
RICTOR	NA	NA	NA	NA	NA	NA	NA	NA	NA	NA	NA	NA	NA	NA	NA	NA	NA	NA	NA	NA	NA	NA	NA	NA	7.3266	NA	NA	NA	NA	NA	NA	NA	NA	NA	NA	NA	NA	NA	NA	NA	NA	7.3266	NA	NA	NA	NA	NA	NA	NA
RIF1	NA	NA	NA	NA	NA	NA	NA	NA	NA	10.1906	NA	NA	NA	NA	NA	NA	NA	NA	NA	NA	NA	NA	NA	NA	NA	NA	20.3811	NA	NA	NA	NA	NA	NA	NA	NA	NA	NA	NA	NA	NA	NA	NA	NA	NA	NA	NA	NA	NA	NA
RIMS2	NA	NA	NA	NA	NA	NA	NA	NA	NA	NA	NA	NA	NA	NA	NA	NA	NA	NA	NA	NA	NA	NA	NA	NA	NA	NA	NA	NA	NA	NA	NA	NA	NA	NA	NA	NA	NA	NA	NA	NA	2.64779	NA	NA	NA	NA	NA	NA	NA	NA
RIOK1	NA	35.0373	NA	NA	NA	NA	NA	NA	NA	NA	NA	NA	NA	NA	NA	NA	NA	NA	NA	NA	NA	NA	NA	NA	NA	NA	NA	NA	35.0373	NA	NA	NA	NA	NA	NA	NA	NA	NA	NA	NA	NA	NA	NA	NA	NA	NA	NA	NA	35.0373
RIOK2	NA	NA	44.6568	NA	NA	NA	NA	NA	NA	NA	NA	NA	NA	NA	NA	NA	NA	NA	NA	NA	NA	NA	NA	NA	NA	NA	NA	NA	NA	NA	NA	NA	NA	NA	NA	NA	NA	NA	NA	NA	NA	NA	NA	NA	NA	NA	NA	NA	NA
RIPK1	NA	NA	NA	NA	NA	NA	NA	19.5328	NA	NA	NA	NA	NA	NA	NA	NA	NA	NA	NA	NA	19.5328	NA	NA	NA	NA	NA	NA	NA	NA	NA	NA	NA	NA	NA	NA	NA	NA	NA	NA	NA	NA	NA	NA	NA	NA	NA	NA	NA	NA
RIPK3	248.509	NA	NA	NA	NA	NA	NA	NA	NA	NA	NA	NA	NA	NA	NA	NA	NA	NA	NA	NA	NA	NA	NA	NA	NA	NA	NA	NA	NA	NA	NA	NA	NA	NA	NA	NA	NA	NA	NA	NA	NA	NA	NA	NA	NA	248.509	NA	NA	NA
RIPK4	NA	NA	NA	NA	NA	NA	NA	NA	NA	NA	NA	NA	NA	NA	NA	NA	NA	NA	NA	NA	NA	NA	NA	NA	NA	NA	NA	NA	NA	NA	NA	NA	NA	NA	NA	NA	NA	NA	NA	NA	NA	NA	NA	NA	NA	NA	NA	NA	36.0529
RNASEL	NA	NA	NA	NA	NA	NA	NA	NA	NA	NA	NA	NA	NA	NA	NA	NA	NA	NA	NA	NA	NA	NA	NA	NA	NA	NA	NA	NA	NA	NA	NA	NA	NA	NA	NA	NA	NA	NA	64.0123	NA	NA	NA	NA	NA	NA	NA	NA	NA	NA
RNF130	NA	NA	NA	NA	NA	NA	6.23181	NA	NA	NA	NA	NA	NA	NA	NA	NA	NA	NA	NA	NA	NA	NA	NA	NA	NA	NA	NA	NA	NA	NA	NA	NA	NA	NA	NA	NA	NA	NA	NA	NA	NA	NA	NA	NA	NA	NA	NA	NA	NA
ROBO1	NA	NA	NA	NA	NA	NA	NA	NA	NA	NA	NA	NA	NA	NA	NA	NA	NA	NA	NA	NA	2.56284	NA	NA	NA	NA	0.854281	NA	NA	NA	NA	NA	NA	NA	NA	NA	NA	NA	NA	NA	NA	NA	NA	NA	NA	NA	NA	NA	NA	NA
ROBO2	NA	NA	NA	NA	NA	NA	0.573635	NA	NA	NA	NA	NA	NA	NA	NA	NA	NA	NA	NA	NA	NA	NA	NA	NA	NA	NA	NA	NA	NA	NA	NA	NA	NA	NA	NA	NA	NA	NA	NA	NA	NA	NA	NA	NA	NA	NA	NA	NA	NA
ROCK1	NA	NA	NA	NA	NA	NA	NA	NA	NA	NA	NA	NA	NA	NA	NA	NA	NA	NA	NA	NA	NA	NA	NA	NA	NA	NA	NA	NA	NA	NA	NA	NA	NA	NA	NA	NA	NA	NA	NA	NA	NA	6.06263	NA	NA	NA	NA	NA	NA	NA
ROCK2	NA	11.8646	NA	NA	NA	NA	NA	NA	NA	NA	NA	NA	NA	5.93229	NA	NA	NA	NA	NA	NA	5.93229	NA	NA	NA	NA	NA	NA	NA	NA	NA	NA	NA	NA	NA	NA	NA	NA	NA	NA	NA	NA	NA	NA	NA	NA	NA	NA	NA	NA
ROR2	NA	NA	NA	NA	NA	NA	2.58351	NA	NA	NA	NA	NA	NA	NA	NA	NA	NA	NA	NA	NA	NA	NA	NA	NA	NA	NA	NA	NA	NA	NA	NA	NA	NA	NA	NA	NA	NA	NA	NA	NA	NA	NA	NA	NA	NA	NA	NA	NA	NA
ROS1	NA	7.26982	7.26982	NA	NA	NA	NA	NA	NA	NA	NA	7.26982	NA	NA	NA	NA	NA	NA	NA	NA	NA	NA	NA	NA	NA	NA	NA	NA	NA	NA	NA	NA	NA	NA	NA	NA	NA	NA	NA	NA	NA	NA	NA	NA	NA	NA	NA	NA	NA
RPGRIP1	NA	NA	NA	NA	NA	NA	NA	NA	NA	NA	NA	NA	NA	NA	NA	NA	15.7823	NA	NA	NA	NA	NA	NA	NA	NA	NA	15.7823	NA	NA	NA	NA	NA	NA	NA	NA	NA	NA	NA	NA	NA	NA	NA	NA	NA	NA	NA	NA	NA	NA
RPL22	NA	NA	NA	NA	NA	NA	NA	35.5619	NA	NA	NA	NA	NA	NA	NA	NA	NA	NA	NA	NA	NA	NA	NA	NA	NA	NA	NA	NA	NA	NA	NA	NA	NA	NA	NA	NA	NA	NA	NA	NA	NA	NA	NA	NA	NA	NA	NA	NA	NA
RPS6KA1	NA	NA	NA	NA	NA	NA	NA	NA	NA	NA	NA	NA	NA	NA	NA	NA	NA	NA	NA	NA	NA	NA	NA	NA	NA	NA	NA	NA	NA	NA	NA	NA	NA	NA	NA	NA	NA	NA	NA	NA	NA	NA	NA	22.0902	NA	NA	NA	NA	NA
RPS6KA3	NA	NA	8.51107	NA	NA	NA	NA	NA	NA	NA	NA	NA	NA	NA	NA	NA	NA	NA	NA	NA	NA	NA	NA	NA	NA	NA	NA	NA	NA	NA	NA	NA	NA	NA	NA	NA	NA	NA	NA	NA	NA	NA	NA	NA	NA	NA	NA	NA	NA
RPS6KA4	NA	NA	NA	NA	NA	NA	NA	NA	NA	NA	NA	NA	NA	NA	NA	NA	NA	NA	NA	NA	NA	NA	NA	NA	NA	NA	76.5287	NA	NA	NA	NA	NA	NA	NA	NA	NA	NA	NA	NA	NA	NA	NA	NA	NA	NA	NA	NA	NA	NA
RPS6KA5	NA	NA	5.25815	NA	NA	NA	NA	NA	NA	NA	NA	NA	NA	NA	NA	NA	NA	NA	NA	NA	NA	NA	NA	NA	NA	NA	NA	NA	NA	NA	NA	NA	NA	NA	NA	NA	NA	NA	NA	NA	NA	NA	NA	NA	NA	NA	NA	NA	NA
RPS6KA6	NA	NA	NA	NA	NA	NA	NA	NA	NA	NA	NA	NA	NA	8.06783	NA	NA	NA	NA	NA	NA	NA	NA	NA	NA	NA	NA	NA	NA	NA	NA	NA	NA	NA	NA	NA	NA	NA	NA	NA	NA	NA	NA	NA	NA	NA	NA	NA	NA	NA
RPS6KC1	NA	NA	NA	NA	NA	NA	NA	NA	NA	NA	NA	NA	NA	NA	NA	NA	NA	NA	NA	NA	NA	NA	NA	NA	4.47373	NA	NA	NA	NA	NA	NA	NA	NA	NA	NA	NA	NA	NA	NA	NA	NA	NA	NA	NA	NA	NA	NA	NA	NA
RPS6KL1	NA	NA	NA	NA	51.435	NA	NA	NA	NA	51.435	NA	NA	NA	51.435	NA	NA	NA	NA	NA	NA	NA	NA	NA	NA	51.435	NA	51.435	NA	NA	51.435	NA	NA	51.435	NA	NA	NA	NA	NA	NA	51.435	NA	NA	51.435	NA	NA	NA	NA	NA	NA
RRM2	NA	NA	NA	NA	NA	NA	110.011	NA	NA	NA	NA	NA	NA	NA	NA	NA	NA	NA	NA	NA	NA	NA	NA	NA	NA	NA	NA	NA	NA	NA	NA	NA	NA	NA	NA	NA	NA	NA	NA	NA	NA	NA	NA	NA	NA	NA	NA	NA	NA
RUNX1T1	NA	NA	6.74259	NA	NA	NA	NA	NA	NA	NA	NA	NA	NA	NA	NA	NA	NA	NA	NA	NA	NA	NA	NA	NA	6.74259	NA	NA	NA	NA	NA	NA	NA	NA	NA	NA	NA	NA	NA	NA	NA	NA	NA	NA	NA	NA	NA	NA	NA	NA
RUNX2	NA	NA	NA	NA	NA	NA	NA	NA	2.97449	NA	NA	NA	NA	NA	NA	NA	NA	NA	NA	NA	NA	NA	2.97449	NA	NA	NA	NA	NA	NA	NA	NA	NA	NA	NA	NA	NA	NA	NA	NA	NA	NA	NA	NA	NA	NA	NA	NA	NA	NA
SACS	NA	NA	NA	NA	NA	NA	NA	9.53507	NA	9.53507	NA	NA	NA	NA	NA	NA	NA	NA	NA	NA	NA	NA	NA	NA	NA	NA	NA	NA	NA	NA	NA	NA	NA	NA	NA	NA	NA	NA	NA	9.53507	NA	NA	NA	NA	NA	NA	NA	NA	NA
SBDS	NA	NA	NA	126.199	NA	NA	NA	NA	NA	NA	NA	NA	NA	NA	NA	NA	NA	NA	NA	NA	NA	NA	NA	NA	NA	NA	NA	NA	NA	NA	NA	NA	NA	NA	NA	NA	NA	NA	NA	NA	NA	NA	NA	NA	NA	NA	NA	NA	NA
SBK2	NA	NA	NA	NA	NA	NA	NA	NA	NA	135.943	NA	NA	NA	NA	NA	NA	NA	NA	NA	NA	NA	NA	NA	NA	NA	NA	NA	NA	NA	NA	NA	NA	NA	NA	NA	NA	NA	NA	NA	NA	NA	NA	NA	NA	NA	NA	NA	NA	NA
SCD	NA	NA	NA	NA	NA	NA	NA	NA	NA	NA	NA	NA	NA	NA	NA	NA	NA	NA	NA	NA	NA	NA	NA	NA	NA	NA	NA	NA	NA	NA	NA	NA	NA	NA	NA	NA	NA	NA	NA	NA	NA	NA	NA	NA	NA	NA	56.4653	NA	NA
SCD5	NA	NA	NA	NA	NA	NA	NA	NA	NA	NA	NA	NA	NA	NA	NA	NA	NA	NA	5.90605	NA	NA	NA	NA	NA	NA	NA	NA	NA	NA	NA	NA	NA	NA	NA	NA	NA	NA	NA	NA	NA	NA	NA	NA	NA	NA	NA	NA	NA	NA
SCRIB	NA	NA	NA	NA	NA	NA	NA	NA	NA	NA	NA	NA	NA	NA	NA	NA	NA	NA	NA	NA	NA	NA	NA	NA	NA	NA	NA	NA	NA	NA	NA	NA	NA	NA	NA	NA	NA	NA	NA	NA	40.8847	NA	NA	NA	NA	NA	NA	NA	NA
SCYL3	NA	NA	NA	NA	NA	NA	NA	NA	NA	NA	NA	NA	NA	NA	NA	NA	NA	NA	NA	NA	NA	NA	NA	NA	NA	NA	NA	NA	NA	NA	NA	NA	NA	NA	NA	NA	NA	NA	NA	NA	22.4034	NA	NA	NA	NA	NA	NA	NA	NA
SEMA5B	NA	NA	NA	NA	NA	NA	NA	NA	NA	NA	NA	NA	NA	NA	NA	NA	8.37444	NA	NA	NA	8.37444	NA	NA	NA	NA	NA	NA	NA	NA	NA	NA	NA	NA	NA	NA	NA	NA	NA	NA	NA	NA	NA	NA	NA	NA	NA	NA	NA	NA
SERPINA12	NA	NA	NA	NA	NA	NA	NA	NA	NA	NA	NA	NA	NA	NA	NA	NA	NA	NA	NA	NA	NA	NA	NA	NA	NA	NA	NA	NA	NA	NA	NA	NA	NA	32.7118	NA	NA	NA	NA	NA	NA	NA	NA	NA	NA	NA	NA	NA	NA	NA
SERPINB4	NA	NA	NA	NA	NA	NA	NA	NA	NA	NA	NA	NA	NA	NA	NA	NA	NA	NA	NA	NA	NA	NA	NA	142.066	NA	NA	NA	NA	NA	NA	NA	NA	NA	NA	NA	NA	NA	NA	NA	NA	NA	NA	NA	NA	NA	NA	NA	NA	NA
SETDB1	NA	NA	NA	25.9916	NA	NA	NA	NA	NA	NA	NA	NA	NA	NA	NA	NA	NA	NA	NA	NA	NA	NA	NA	NA	NA	NA	NA	NA	NA	NA	NA	NA	NA	NA	NA	NA	NA	NA	NA	NA	25.9916	NA	NA	NA	NA	NA	NA	NA	NA
SGK1	NA	NA	NA	NA	NA	NA	NA	NA	NA	NA	NA	NA	NA	NA	NA	NA	NA	NA	NA	NA	NA	NA	NA	NA	NA	NA	NA	NA	NA	NA	NA	NA	NA	NA	NA	NA	NA	NA	NA	NA	6.71745	NA	NA	NA	NA	NA	NA	NA	NA
SGK196	NA	NA	NA	NA	NA	NA	NA	NA	NA	NA	NA	NA	NA	NA	NA	NA	NA	NA	NA	NA	33.4236	NA	NA	NA	NA	NA	NA	NA	NA	NA	NA	NA	NA	NA	NA	NA	NA	NA	NA	NA	NA	NA	NA	NA	NA	NA	NA	NA	NA
SGK223	NA	NA	NA	NA	NA	NA	NA	NA	NA	NA	NA	NA	NA	NA	NA	NA	NA	NA	NA	NA	14.5455	NA	NA	NA	NA	NA	NA	NA	NA	NA	NA	NA	NA	NA	NA	NA	NA	NA	NA	NA	NA	NA	NA	NA	NA	NA	NA	NA	NA
SGK3	NA	NA	NA	NA	NA	NA	NA	NA	NA	NA	NA	NA	NA	NA	NA	NA	6.68431	NA	NA	NA	NA	NA	NA	NA	NA	NA	NA	NA	NA	NA	NA	NA	NA	NA	NA	NA	NA	NA	NA	NA	NA	NA	NA	NA	NA	NA	NA	NA	NA
SHC1	NA	NA	NA	NA	NA	NA	NA	NA	NA	NA	NA	NA	NA	NA	NA	NA	NA	NA	NA	NA	NA	NA	NA	82.6651	NA	NA	NA	NA	NA	NA	NA	NA	NA	NA	NA	NA	NA	NA	NA	NA	NA	NA	NA	NA	NA	NA	NA	82.6651	NA
SIK1	NA	NA	NA	NA	NA	NA	NA	NA	NA	NA	NA	NA	NA	NA	NA	NA	NA	NA	NA	NA	NA	NA	NA	NA	NA	NA	NA	NA	NA	79.2833	NA	NA	NA	NA	NA	NA	NA	NA	NA	NA	NA	NA	NA	NA	NA	NA	NA	NA	NA
SIK3	NA	NA	NA	NA	NA	NA	NA	NA	NA	NA	NA	NA	NA	NA	NA	NA	NA	NA	NA	NA	NA	NA	NA	NA	NA	NA	NA	NA	NA	NA	NA	NA	3.92103	NA	NA	3.92103	NA	NA	NA	NA	3.92103	NA	NA	3.92103	NA	NA	NA	NA	NA
SIRT1	29.656	NA	NA	NA	NA	NA	NA	NA	NA	NA	NA	NA	NA	NA	NA	NA	NA	NA	NA	NA	NA	NA	NA	NA	NA	NA	NA	NA	NA	NA	NA	NA	NA	NA	NA	NA	NA	NA	NA	NA	NA	NA	NA	NA	NA	NA	NA	NA	NA
SIX4	NA	NA	NA	NA	NA	NA	NA	NA	NA	NA	NA	NA	NA	NA	NA	NA	NA	NA	NA	NA	NA	NA	NA	67.4764	NA	NA	NA	NA	NA	NA	NA	NA	NA	NA	NA	NA	NA	NA	NA	NA	NA	NA	NA	NA	NA	NA	NA	NA	NA
SKIL	NA	NA	NA	NA	NA	NA	NA	NA	NA	NA	NA	NA	NA	NA	NA	NA	NA	NA	NA	NA	NA	NA	NA	NA	NA	NA	NA	NA	NA	NA	NA	NA	NA	NA	NA	NA	NA	NA	NA	NA	NA	NA	NA	NA	NA	NA	NA	25.5382	NA
SLC22A15	NA	NA	NA	NA	NA	NA	NA	NA	NA	NA	NA	NA	NA	NA	NA	NA	NA	NA	NA	NA	NA	NA	NA	NA	NA	NA	NA	NA	NA	NA	NA	NA	NA	NA	NA	NA	NA	NA	NA	NA	NA	10.6888	NA	NA	NA	NA	NA	NA	NA
SLC22A3	NA	NA	NA	NA	NA	NA	NA	NA	NA	NA	NA	NA	NA	NA	NA	NA	NA	NA	NA	NA	NA	NA	NA	NA	NA	NA	NA	NA	NA	NA	NA	NA	NA	NA	NA	NA	NA	NA	NA	NA	9.37084	NA	NA	NA	NA	NA	NA	NA	NA
SLC29A1	NA	NA	NA	NA	NA	NA	NA	NA	NA	NA	NA	NA	68.278	NA	NA	NA	68.278	NA	NA	NA	NA	NA	NA	NA	NA	NA	NA	NA	NA	NA	NA	NA	NA	NA	NA	NA	NA	NA	NA	NA	NA	NA	NA	NA	NA	NA	NA	NA	NA
SLC6A8	117.73	NA	NA	NA	NA	NA	117.73	NA	NA	NA	NA	NA	NA	NA	NA	NA	NA	NA	NA	NA	NA	NA	NA	NA	NA	NA	NA	NA	NA	NA	NA	NA	NA	NA	NA	NA	NA	NA	NA	NA	117.73	NA	NA	NA	NA	117.73	NA	NA	NA
SLCO4A1	NA	NA	NA	NA	NA	NA	NA	NA	NA	NA	NA	23.0734	NA	NA	NA	NA	NA	NA	NA	NA	23.0734	NA	NA	NA	NA	NA	NA	NA	NA	NA	NA	NA	NA	NA	NA	NA	NA	NA	NA	NA	NA	NA	NA	NA	NA	NA	NA	NA	NA
SLK	NA	NA	NA	NA	NA	NA	NA	NA	NA	NA	NA	NA	NA	NA	NA	NA	16.1207	NA	NA	NA	NA	NA	NA	NA	NA	NA	NA	NA	NA	NA	NA	NA	NA	NA	NA	NA	NA	NA	NA	NA	NA	NA	NA	NA	NA	NA	NA	NA	NA
SMAD2	NA	NA	NA	NA	NA	NA	NA	NA	NA	NA	NA	NA	NA	NA	NA	NA	NA	NA	NA	NA	NA	NA	NA	NA	NA	NA	NA	NA	NA	NA	NA	NA	NA	NA	NA	NA	NA	NA	NA	NA	10.0409	NA	NA	NA	NA	NA	NA	NA	NA
SMAD4	8.54664	NA	NA	NA	NA	NA	NA	NA	NA	NA	NA	NA	NA	NA	NA	NA	NA	NA	8.54664	NA	NA	NA	NA	NA	NA	NA	NA	NA	NA	NA	NA	NA	NA	NA	NA	NA	NA	NA	NA	NA	NA	NA	NA	NA	NA	NA	NA	NA	NA
SMAD7	NA	NA	NA	NA	NA	NA	NA	NA	NA	NA	NA	NA	NA	NA	NA	NA	NA	NA	NA	NA	NA	NA	NA	NA	NA	NA	32.4065	NA	NA	NA	NA	NA	NA	NA	NA	NA	NA	NA	NA	NA	NA	NA	NA	NA	NA	NA	NA	NA	NA
SMARCA4	NA	NA	NA	NA	NA	NA	9.57185	NA	NA	NA	NA	NA	NA	NA	NA	NA	NA	NA	NA	NA	NA	NA	NA	NA	NA	NA	NA	NA	NA	NA	NA	NA	NA	NA	NA	NA	NA	NA	NA	NA	NA	NA	NA	NA	NA	NA	NA	NA	NA
SMC2	NA	NA	NA	NA	NA	NA	NA	NA	NA	NA	21.2058	NA	NA	NA	21.2058	NA	NA	NA	NA	NA	NA	NA	NA	NA	NA	NA	NA	NA	NA	NA	NA	NA	NA	NA	NA	NA	NA	NA	NA	NA	NA	NA	NA	NA	NA	NA	NA	NA	NA
SMG1	NA	NA	NA	NA	NA	NA	NA	NA	NA	NA	NA	NA	NA	NA	NA	8.22362	NA	NA	NA	NA	NA	NA	NA	NA	NA	NA	NA	NA	NA	NA	NA	NA	NA	NA	NA	NA	NA	NA	NA	NA	8.22362	8.22362	NA	NA	NA	NA	NA	8.22362	NA
SMURF1	NA	NA	NA	NA	8.57177	NA	NA	NA	NA	NA	NA	NA	NA	NA	NA	NA	NA	NA	8.57177	NA	NA	NA	NA	NA	NA	NA	NA	NA	NA	NA	NA	NA	NA	NA	NA	NA	NA	NA	NA	NA	NA	NA	NA	NA	NA	NA	NA	NA	NA
SNRK	NA	NA	NA	NA	NA	NA	NA	NA	NA	NA	NA	NA	NA	NA	NA	NA	NA	NA	NA	NA	7.23317	NA	NA	NA	NA	NA	NA	NA	NA	NA	NA	NA	NA	NA	NA	NA	NA	NA	NA	NA	NA	NA	NA	NA	NA	NA	NA	NA	NA
SORL1	NA	NA	5.50995	NA	NA	NA	NA	NA	NA	NA	NA	NA	NA	NA	NA	NA	NA	NA	NA	NA	5.50995	NA	NA	NA	NA	5.50995	NA	5.50995	NA	NA	NA	NA	NA	NA	NA	NA	NA	NA	NA	NA	NA	NA	NA	NA	NA	NA	NA	NA	NA
SOS1	6.9955	NA	NA	NA	NA	NA	NA	NA	NA	NA	NA	NA	NA	NA	NA	NA	NA	NA	NA	NA	NA	NA	NA	NA	NA	NA	NA	NA	NA	NA	NA	NA	NA	NA	NA	NA	6.9955	6.9955	NA	NA	NA	NA	NA	NA	NA	6.9955	NA	NA	NA
SP1	NA	NA	NA	NA	NA	NA	NA	55.142	NA	NA	NA	NA	NA	NA	NA	NA	NA	NA	NA	NA	NA	NA	NA	NA	NA	NA	NA	NA	NA	NA	NA	NA	NA	NA	NA	NA	NA	NA	NA	NA	NA	NA	NA	NA	NA	NA	NA	NA	NA
SP140	NA	NA	NA	NA	NA	NA	NA	NA	NA	6.41289	NA	6.41289	NA	NA	NA	NA	NA	NA	NA	NA	NA	NA	NA	6.41289	NA	NA	NA	NA	NA	NA	NA	NA	NA	NA	NA	NA	NA	NA	NA	NA	NA	NA	NA	NA	NA	NA	NA	6.41289	NA
SPEG	NA	NA	15.7627	NA	NA	NA	NA	NA	NA	NA	NA	NA	NA	NA	NA	NA	15.7627	NA	NA	NA	NA	NA	NA	NA	NA	NA	NA	NA	NA	NA	NA	NA	NA	NA	NA	15.7627	NA	NA	NA	NA	NA	NA	NA	NA	NA	NA	NA	NA	NA
SPEN	NA	NA	NA	NA	NA	NA	NA	NA	NA	NA	NA	NA	NA	10.7996	NA	10.7996	NA	NA	NA	NA	NA	NA	NA	NA	NA	NA	NA	NA	NA	NA	NA	10.7996	NA	NA	NA	NA	NA	NA	NA	NA	10.7996	NA	NA	NA	NA	NA	10.7996	NA	NA
SPP1	NA	129.149	NA	NA	NA	NA	NA	NA	NA	NA	NA	NA	NA	NA	NA	NA	NA	NA	NA	NA	NA	NA	NA	NA	NA	NA	NA	NA	NA	NA	NA	NA	NA	NA	NA	NA	NA	NA	NA	NA	129.149	NA	NA	NA	NA	NA	NA	NA	NA
SPRY2	201.005	NA	NA	NA	NA	NA	NA	NA	NA	NA	NA	NA	NA	NA	NA	NA	NA	NA	NA	NA	NA	NA	NA	NA	NA	NA	NA	NA	NA	NA	NA	NA	NA	NA	NA	NA	NA	NA	NA	NA	NA	NA	NA	NA	NA	201.005	NA	NA	NA
SPTAN1	12.3343	NA	NA	NA	NA	NA	NA	NA	NA	NA	NA	NA	NA	NA	NA	NA	NA	NA	NA	NA	NA	NA	NA	12.3343	NA	NA	NA	NA	NA	NA	NA	NA	NA	NA	NA	NA	NA	NA	NA	NA	NA	NA	NA	NA	NA	NA	NA	NA	NA
SRF	97.9816	NA	NA	NA	NA	NA	NA	NA	NA	NA	NA	NA	NA	NA	NA	NA	NA	NA	NA	NA	NA	NA	NA	NA	NA	NA	NA	NA	NA	NA	NA	NA	NA	NA	NA	NA	NA	NA	NA	NA	NA	NA	NA	NA	NA	97.9816	NA	NA	NA
SRPK1	11.3153	NA	NA	NA	NA	NA	NA	NA	NA	NA	NA	NA	NA	NA	NA	NA	NA	NA	NA	NA	NA	NA	NA	NA	NA	NA	NA	NA	NA	NA	NA	NA	NA	NA	NA	NA	NA	NA	NA	NA	NA	NA	NA	NA	NA	11.3153	NA	NA	NA
SRPK2	NA	NA	NA	NA	NA	NA	NA	NA	NA	NA	NA	NA	NA	NA	NA	NA	NA	NA	NA	NA	3.46496	NA	NA	NA	NA	NA	NA	NA	NA	NA	NA	NA	NA	NA	NA	NA	NA	NA	NA	NA	NA	NA	NA	NA	NA	NA	NA	NA	NA
SS18	13.4043	NA	13.4043	13.4043	NA	NA	NA	NA	NA	NA	NA	NA	NA	NA	NA	NA	NA	NA	NA	NA	NA	NA	NA	NA	NA	NA	NA	NA	NA	NA	NA	NA	NA	NA	NA	NA	NA	NA	NA	NA	NA	NA	NA	NA	NA	13.4043	NA	NA	NA
SSU72	NA	NA	NA	30.1241	NA	NA	NA	NA	NA	NA	NA	NA	NA	NA	NA	NA	NA	NA	NA	NA	NA	NA	NA	NA	NA	NA	NA	NA	NA	NA	NA	NA	NA	NA	NA	NA	NA	NA	NA	NA	NA	NA	NA	NA	NA	NA	NA	NA	NA
SSX1	NA	NA	NA	82.4606	NA	NA	NA	NA	NA	NA	NA	NA	NA	NA	NA	82.4606	NA	NA	NA	NA	NA	NA	NA	NA	NA	NA	NA	NA	NA	NA	NA	NA	NA	NA	NA	NA	NA	NA	NA	NA	NA	NA	82.4606	NA	NA	NA	NA	NA	NA
STAG3	NA	NA	NA	22.7661	NA	NA	NA	NA	NA	NA	NA	NA	NA	NA	NA	NA	22.7661	NA	NA	NA	22.7661	NA	NA	NA	NA	NA	NA	NA	NA	NA	NA	NA	NA	NA	NA	NA	NA	NA	NA	NA	NA	NA	NA	NA	NA	NA	NA	NA	NA
STAT1	NA	NA	NA	NA	NA	NA	NA	NA	NA	NA	NA	NA	NA	NA	NA	NA	17.6672	NA	NA	NA	17.6672	NA	NA	NA	NA	NA	NA	NA	17.6672	NA	NA	NA	NA	17.6672	NA	NA	NA	NA	NA	NA	NA	NA	NA	NA	NA	NA	NA	NA	NA
STAT3	NA	NA	13.2901	NA	NA	NA	NA	NA	NA	NA	NA	NA	NA	NA	NA	NA	NA	NA	NA	NA	NA	NA	NA	NA	NA	NA	NA	NA	NA	NA	NA	NA	NA	NA	NA	NA	NA	NA	NA	NA	NA	NA	NA	NA	NA	NA	NA	NA	NA
STAT5A	NA	NA	NA	NA	NA	NA	40.9903	NA	NA	NA	NA	122.971	NA	NA	NA	NA	NA	NA	NA	NA	NA	40.9903	NA	NA	NA	NA	NA	NA	NA	NA	NA	NA	NA	NA	NA	NA	NA	NA	NA	NA	NA	NA	NA	NA	NA	NA	NA	40.9903	NA
STAT5B	12.8967	NA	NA	NA	NA	NA	NA	NA	NA	NA	NA	NA	NA	NA	NA	NA	NA	NA	NA	NA	NA	NA	NA	NA	NA	NA	NA	NA	NA	NA	NA	NA	NA	NA	NA	NA	NA	NA	NA	NA	NA	NA	NA	NA	NA	12.8967	NA	NA	NA
STIL	NA	NA	NA	NA	NA	NA	NA	15.623	NA	NA	NA	NA	NA	NA	NA	NA	NA	NA	NA	NA	15.623	NA	NA	NA	NA	NA	NA	NA	NA	NA	NA	NA	NA	NA	NA	NA	NA	NA	NA	NA	NA	NA	NA	NA	NA	NA	NA	NA	NA
STK17B	23.2899	NA	NA	NA	NA	NA	NA	NA	NA	NA	NA	NA	NA	NA	NA	NA	NA	NA	NA	NA	NA	NA	NA	NA	NA	NA	NA	NA	NA	NA	NA	NA	NA	NA	NA	NA	NA	NA	NA	NA	NA	NA	NA	NA	NA	23.2899	NA	NA	NA
STK24	NA	NA	NA	NA	NA	NA	NA	NA	NA	NA	NA	NA	NA	NA	NA	NA	NA	NA	NA	NA	NA	NA	NA	NA	NA	NA	NA	NA	NA	NA	NA	NA	NA	NA	NA	NA	NA	NA	NA	NA	7.82846	NA	NA	NA	NA	NA	NA	NA	NA
STK25	NA	NA	NA	NA	NA	NA	NA	58.6304	NA	NA	NA	NA	NA	NA	NA	NA	NA	NA	NA	NA	NA	NA	NA	NA	NA	NA	NA	NA	NA	NA	NA	NA	NA	NA	NA	NA	NA	NA	NA	NA	58.6304	NA	NA	NA	NA	NA	NA	NA	NA
STK3	NA	NA	NA	NA	NA	NA	NA	NA	NA	NA	NA	NA	NA	NA	NA	NA	NA	NA	NA	NA	1.84698	NA	NA	NA	NA	NA	NA	NA	NA	NA	NA	NA	NA	NA	NA	NA	NA	NA	NA	NA	NA	NA	NA	NA	NA	NA	NA	NA	NA
STK31	NA	NA	NA	NA	NA	NA	NA	NA	NA	NA	NA	NA	NA	NA	NA	NA	NA	NA	NA	NA	8.17354	NA	NA	NA	NA	NA	NA	NA	NA	NA	NA	NA	NA	NA	NA	NA	NA	NA	NA	NA	NA	NA	NA	NA	NA	NA	NA	NA	NA
STK33	NA	NA	NA	NA	NA	NA	NA	NA	NA	NA	NA	NA	NA	NA	NA	NA	NA	NA	NA	NA	NA	NA	NA	NA	NA	NA	NA	NA	NA	NA	4.94027	NA	NA	NA	NA	NA	NA	NA	NA	NA	NA	NA	NA	NA	NA	NA	NA	NA	NA
STK36	NA	NA	NA	NA	NA	NA	NA	NA	NA	NA	NA	NA	NA	NA	NA	NA	NA	NA	NA	NA	NA	NA	NA	NA	NA	NA	NA	NA	NA	NA	NA	NA	NA	NA	NA	NA	NA	NA	NA	NA	NA	NA	NA	32.5839	NA	NA	NA	NA	NA
STK38	NA	NA	NA	NA	NA	NA	NA	NA	NA	NA	NA	NA	NA	NA	NA	NA	NA	NA	NA	NA	NA	NA	NA	NA	NA	NA	NA	NA	NA	NA	NA	NA	NA	NA	NA	NA	NA	NA	NA	18.6644	NA	NA	NA	NA	NA	NA	NA	NA	NA
STK4	NA	NA	NA	NA	NA	NA	NA	NA	NA	NA	NA	NA	NA	NA	NA	NA	NA	NA	NA	NA	NA	NA	NA	NA	NA	NA	NA	NA	NA	NA	NA	NA	NA	NA	NA	NA	NA	NA	NA	NA	NA	NA	NA	8.81174	NA	NA	NA	NA	NA
STK40	NA	NA	NA	NA	NA	NA	NA	NA	NA	21.6113	21.6113	NA	NA	NA	NA	NA	NA	NA	NA	NA	NA	NA	NA	NA	NA	NA	NA	NA	NA	NA	NA	NA	NA	NA	NA	NA	NA	NA	NA	NA	NA	NA	NA	NA	NA	NA	NA	NA	NA
STRN4	NA	NA	NA	NA	NA	NA	NA	NA	NA	NA	NA	NA	NA	NA	NA	NA	NA	NA	NA	NA	NA	NA	NA	NA	NA	NA	NA	NA	NA	36.3808	NA	NA	NA	NA	NA	NA	NA	NA	NA	NA	NA	NA	NA	NA	NA	NA	NA	36.3808	NA
SUFU	NA	NA	NA	NA	7.71915	NA	NA	7.71915	NA	NA	NA	NA	NA	NA	NA	NA	7.71915	NA	NA	NA	NA	NA	NA	NA	NA	NA	NA	NA	NA	NA	NA	NA	NA	NA	NA	NA	NA	NA	NA	NA	7.71915	NA	NA	NA	NA	NA	NA	NA	NA
SULF1	NA	NA	NA	NA	NA	NA	5.14692	NA	NA	NA	NA	NA	NA	5.14692	NA	NA	NA	NA	NA	NA	NA	NA	NA	NA	NA	NA	NA	NA	NA	NA	NA	NA	5.14692	NA	NA	NA	NA	NA	NA	NA	NA	NA	5.14692	NA	NA	NA	NA	NA	NA
SUZ12	NA	NA	NA	NA	NA	NA	NA	NA	NA	NA	NA	NA	NA	NA	NA	NA	NA	NA	NA	NA	NA	NA	NA	NA	NA	NA	NA	NA	NA	NA	NA	NA	NA	NA	NA	NA	NA	NA	NA	NA	NA	NA	NA	15.6184	NA	NA	NA	NA	NA
TAB2	NA	NA	NA	5.1821	NA	NA	NA	NA	NA	NA	NA	NA	NA	NA	NA	NA	NA	NA	NA	NA	NA	NA	NA	NA	NA	NA	NA	NA	NA	NA	NA	NA	NA	NA	NA	NA	NA	NA	NA	NA	5.1821	NA	NA	NA	NA	NA	NA	NA	NA
TAF1	NA	NA	NA	NA	NA	NA	NA	12.0402	NA	NA	NA	NA	NA	12.0402	NA	NA	6.02011	NA	NA	NA	NA	NA	NA	NA	6.02011	NA	NA	NA	NA	NA	NA	NA	NA	NA	NA	NA	NA	NA	NA	NA	NA	NA	NA	NA	NA	NA	NA	NA	NA
TAOK3	NA	NA	NA	NA	NA	NA	NA	4.48141	NA	NA	NA	NA	NA	NA	NA	NA	NA	NA	NA	NA	NA	NA	NA	NA	NA	NA	NA	NA	NA	NA	NA	NA	NA	NA	NA	NA	NA	NA	NA	NA	NA	NA	NA	NA	NA	NA	NA	NA	NA
TBCK	NA	NA	3.57276	NA	NA	NA	NA	NA	NA	NA	NA	NA	NA	3.57276	NA	NA	NA	NA	NA	NA	NA	NA	NA	NA	NA	NA	NA	NA	NA	NA	NA	NA	NA	NA	NA	NA	NA	NA	NA	NA	NA	NA	NA	NA	NA	NA	NA	NA	NA
TBX18	NA	NA	NA	NA	NA	NA	NA	NA	NA	NA	NA	NA	NA	12.9587	NA	NA	NA	NA	NA	NA	NA	NA	NA	NA	NA	NA	NA	NA	NA	NA	NA	NA	NA	NA	NA	NA	NA	NA	NA	NA	NA	NA	NA	NA	NA	NA	NA	NA	NA
TBX22	NA	NA	NA	NA	NA	NA	NA	NA	NA	NA	NA	NA	NA	NA	NA	NA	NA	NA	NA	NA	NA	NA	NA	NA	NA	NA	NA	NA	NA	NA	NA	NA	NA	NA	NA	NA	NA	NA	NA	NA	NA	NA	58.7786	NA	NA	NA	NA	NA	NA
TCERG1L	NA	NA	NA	NA	NA	NA	NA	NA	NA	NA	NA	NA	NA	NA	NA	NA	NA	NA	NA	NA	NA	NA	NA	NA	NA	NA	NA	NA	NA	NA	NA	NA	NA	NA	NA	NA	NA	4.55934	NA	NA	NA	NA	NA	NA	NA	NA	NA	NA	NA
TCF12	NA	NA	2.62703	NA	NA	NA	NA	NA	NA	NA	NA	NA	NA	NA	NA	NA	NA	NA	NA	NA	2.62703	NA	NA	NA	NA	NA	NA	NA	NA	NA	NA	NA	NA	NA	NA	NA	NA	NA	NA	NA	NA	NA	NA	NA	NA	NA	NA	NA	NA
TCF21	NA	NA	NA	NA	NA	NA	NA	NA	NA	NA	NA	NA	NA	NA	NA	NA	NA	NA	NA	NA	155.885	NA	NA	NA	NA	NA	NA	NA	NA	NA	NA	NA	NA	NA	NA	NA	NA	NA	NA	NA	NA	NA	NA	NA	NA	NA	NA	NA	NA
TEC	NA	NA	7.45818	NA	NA	NA	NA	NA	NA	NA	NA	NA	NA	NA	NA	NA	NA	NA	NA	NA	NA	NA	NA	NA	NA	NA	NA	NA	NA	NA	NA	NA	NA	NA	NA	NA	NA	NA	NA	NA	NA	NA	NA	NA	NA	NA	NA	NA	NA
TEK	NA	NA	NA	NA	NA	NA	NA	NA	NA	NA	NA	NA	NA	NA	NA	NA	NA	NA	NA	NA	NA	NA	NA	NA	NA	NA	8.26214	NA	NA	NA	NA	NA	NA	NA	NA	NA	NA	NA	NA	NA	NA	NA	NA	NA	NA	NA	NA	NA	NA
TESK1	NA	NA	NA	NA	NA	NA	NA	NA	NA	NA	NA	NA	NA	NA	NA	NA	214.087	NA	NA	NA	NA	NA	NA	NA	NA	NA	NA	NA	NA	NA	NA	NA	NA	NA	NA	NA	NA	NA	NA	NA	NA	NA	NA	NA	NA	NA	NA	NA	NA
TESK2	NA	NA	NA	NA	NA	NA	NA	NA	NA	NA	NA	NA	NA	NA	NA	NA	NA	NA	NA	NA	NA	6.78808	NA	NA	NA	NA	NA	NA	NA	NA	NA	NA	NA	NA	NA	NA	NA	NA	NA	NA	NA	NA	NA	NA	NA	NA	NA	NA	NA
TET1	NA	NA	NA	NA	NA	NA	NA	NA	NA	NA	NA	NA	NA	NA	NA	NA	NA	NA	NA	NA	NA	NA	NA	NA	NA	NA	NA	NA	NA	NA	NA	NA	NA	NA	NA	NA	NA	NA	NA	NA	NA	NA	NA	14.9448	NA	NA	NA	NA	NA
TEX14	NA	NA	14.7736	NA	NA	NA	NA	NA	NA	NA	NA	NA	NA	NA	NA	NA	NA	NA	NA	NA	NA	NA	NA	NA	NA	NA	NA	NA	NA	NA	NA	NA	NA	NA	NA	NA	NA	NA	NA	NA	7.38678	NA	NA	NA	NA	NA	NA	NA	NA
TG	NA	NA	NA	NA	NA	NA	NA	NA	NA	NA	NA	NA	NA	NA	NA	NA	3.73212	3.73212	NA	NA	NA	NA	3.73212	NA	NA	NA	NA	NA	NA	NA	NA	NA	NA	NA	NA	NA	NA	NA	NA	NA	NA	NA	NA	NA	NA	NA	NA	3.73212	NA
TGFB2	NA	NA	NA	NA	10.1643	NA	NA	NA	NA	NA	NA	NA	10.1643	NA	10.1643	10.1643	NA	NA	NA	NA	NA	NA	10.1643	NA	NA	NA	10.1643	10.1643	10.1643	NA	NA	NA	NA	10.1643	NA	NA	NA	NA	NA	NA	NA	NA	NA	NA	NA	NA	NA	NA	NA
TGFBR1	NA	NA	NA	NA	NA	NA	NA	NA	NA	NA	NA	NA	NA	19.9386	NA	NA	NA	NA	NA	NA	19.9386	NA	NA	NA	NA	NA	NA	NA	NA	NA	NA	NA	NA	NA	NA	NA	NA	NA	NA	NA	NA	NA	NA	NA	NA	NA	NA	NA	NA
TGFBR2	NA	NA	NA	NA	NA	NA	NA	11.4103	NA	NA	NA	NA	NA	NA	NA	NA	NA	NA	NA	NA	NA	NA	NA	NA	NA	NA	NA	NA	NA	NA	NA	NA	NA	NA	NA	NA	NA	NA	NA	NA	NA	NA	NA	NA	NA	NA	NA	NA	NA
TGS1	NA	NA	NA	NA	NA	NA	NA	NA	NA	NA	NA	NA	NA	NA	NA	NA	NA	NA	NA	NA	NA	NA	NA	NA	NA	NA	19.1183	NA	NA	NA	NA	NA	NA	NA	NA	NA	NA	NA	NA	NA	NA	NA	NA	NA	NA	NA	NA	NA	NA
THBS3	NA	74.2776	NA	NA	NA	NA	NA	NA	NA	NA	NA	NA	NA	NA	NA	NA	NA	NA	NA	NA	NA	NA	NA	NA	74.2776	NA	NA	74.2776	NA	NA	NA	NA	NA	NA	NA	NA	NA	NA	NA	NA	NA	NA	NA	74.2776	NA	NA	NA	NA	NA
TIE1	NA	NA	45.2182	NA	NA	45.2182	NA	NA	NA	NA	NA	NA	NA	NA	NA	NA	NA	NA	NA	NA	45.2182	NA	NA	NA	NA	NA	NA	NA	NA	NA	NA	NA	NA	NA	NA	NA	NA	NA	NA	NA	NA	NA	NA	NA	NA	NA	NA	NA	NA
TIMP3	NA	NA	NA	NA	NA	NA	NA	NA	NA	NA	NA	NA	NA	NA	NA	NA	NA	NA	NA	NA	NA	NA	NA	NA	NA	NA	NA	NA	NA	16.3018	NA	NA	NA	NA	NA	NA	NA	NA	NA	NA	NA	NA	NA	NA	NA	NA	NA	NA	NA
TLE1	NA	NA	9.46772	NA	NA	NA	NA	NA	NA	NA	NA	NA	NA	NA	NA	NA	NA	NA	NA	NA	NA	NA	NA	NA	NA	NA	NA	NA	NA	NA	NA	NA	NA	NA	NA	NA	NA	NA	NA	NA	NA	NA	NA	NA	NA	NA	NA	NA	NA
TLK1	NA	NA	NA	NA	NA	NA	NA	NA	NA	NA	NA	NA	NA	4.15816	NA	NA	NA	NA	NA	NA	NA	NA	NA	NA	NA	NA	NA	NA	NA	NA	NA	NA	NA	NA	NA	NA	NA	NA	NA	NA	NA	NA	NA	NA	NA	NA	NA	NA	NA
TLK2	NA	NA	NA	NA	NA	NA	NA	NA	NA	NA	NA	NA	NA	NA	NA	NA	NA	NA	NA	NA	NA	NA	NA	NA	NA	NA	NA	NA	NA	NA	NA	NA	NA	NA	NA	NA	NA	NA	NA	NA	6.37662	NA	NA	NA	NA	NA	NA	NA	NA
TLN1	NA	NA	NA	NA	NA	NA	NA	NA	NA	NA	NA	NA	NA	NA	NA	NA	NA	NA	NA	NA	28.2111	NA	NA	28.2111	NA	NA	NA	NA	NA	NA	NA	NA	NA	NA	NA	NA	NA	NA	NA	28.2111	NA	NA	NA	56.4223	NA	NA	NA	NA	NA
TLR3	NA	NA	NA	NA	NA	NA	NA	105.725	NA	NA	NA	NA	NA	NA	NA	NA	NA	NA	NA	NA	52.8625	NA	NA	NA	NA	NA	NA	NA	NA	NA	NA	NA	NA	NA	NA	NA	NA	NA	NA	NA	NA	NA	NA	52.8625	NA	NA	NA	NA	NA
TMPO	28.6804	NA	NA	NA	NA	NA	NA	NA	NA	NA	NA	NA	NA	NA	NA	NA	NA	NA	NA	NA	NA	NA	NA	NA	NA	NA	NA	NA	NA	NA	NA	NA	NA	NA	NA	NA	NA	NA	NA	NA	28.6804	NA	NA	NA	NA	NA	NA	NA	NA
TNFRSF11B	NA	34.9125	NA	NA	NA	NA	NA	NA	NA	NA	NA	NA	NA	NA	NA	NA	NA	NA	NA	NA	NA	NA	NA	NA	NA	NA	NA	NA	NA	NA	NA	NA	NA	NA	NA	NA	NA	NA	NA	NA	NA	NA	NA	NA	NA	NA	NA	NA	NA
TNFRSF1A	NA	NA	NA	NA	NA	NA	NA	NA	NA	NA	NA	NA	NA	NA	NA	74.8671	NA	NA	NA	NA	NA	NA	NA	NA	NA	NA	NA	NA	NA	NA	NA	NA	NA	NA	NA	NA	NA	NA	NA	NA	NA	NA	NA	NA	NA	NA	NA	NA	NA
TNFRSF1B	NA	NA	NA	NA	NA	NA	NA	NA	NA	NA	NA	NA	NA	NA	NA	NA	NA	NA	NA	NA	NA	NA	NA	NA	NA	NA	NA	NA	NA	NA	NA	NA	NA	NA	NA	NA	NA	NA	NA	23.6827	NA	NA	NA	NA	NA	NA	NA	NA	NA
TNFRSF8	NA	NA	12.3716	NA	NA	NA	NA	NA	NA	NA	NA	NA	NA	NA	NA	NA	NA	NA	NA	NA	NA	NA	NA	NA	NA	NA	NA	NA	NA	NA	NA	NA	NA	NA	NA	NA	NA	NA	NA	NA	NA	NA	NA	NA	NA	NA	NA	NA	NA
TNFSF10	NA	NA	NA	NA	NA	NA	NA	NA	NA	NA	NA	NA	NA	NA	NA	NA	NA	NA	NA	NA	NA	NA	NA	NA	NA	NA	NA	NA	NA	55.5586	NA	NA	NA	NA	NA	NA	NA	NA	NA	NA	NA	NA	NA	NA	NA	NA	NA	NA	NA
TNIK	2.50583	NA	NA	NA	NA	NA	NA	NA	NA	NA	NA	NA	NA	NA	NA	NA	2.50583	NA	NA	2.50583	2.50583	NA	NA	NA	NA	NA	NA	NA	NA	NA	NA	NA	NA	NA	NA	NA	2.50583	2.50583	NA	NA	NA	NA	NA	NA	NA	NA	NA	NA	NA
TNK2	NA	NA	NA	NA	NA	NA	NA	NA	NA	NA	NA	NA	NA	NA	NA	NA	NA	NA	20.5842	NA	NA	NA	NA	NA	NA	NA	NA	NA	NA	NA	NA	NA	NA	NA	NA	NA	NA	NA	NA	NA	NA	NA	NA	NA	NA	NA	NA	NA	NA
TNN	NA	NA	NA	NA	NA	NA	NA	NA	NA	NA	NA	NA	NA	NA	NA	NA	NA	NA	NA	NA	NA	NA	NA	NA	NA	NA	NA	NA	NA	NA	NA	NA	NA	NA	NA	NA	NA	NA	NA	NA	NA	NA	NA	NA	NA	NA	NA	NA	12.4676
TNRC6B	3.43653	NA	NA	NA	NA	NA	NA	NA	NA	NA	NA	NA	NA	NA	NA	NA	NA	NA	NA	NA	6.87306	NA	NA	NA	NA	NA	NA	NA	NA	NA	NA	NA	NA	NA	NA	NA	NA	NA	NA	NA	NA	NA	NA	NA	NA	NA	NA	NA	NA
TOP1	NA	NA	NA	NA	NA	NA	NA	NA	NA	NA	NA	NA	NA	NA	NA	NA	NA	NA	NA	NA	NA	NA	NA	NA	NA	NA	NA	10.4527	NA	NA	NA	NA	NA	NA	NA	NA	NA	NA	NA	NA	NA	NA	NA	NA	NA	NA	NA	NA	NA
TOP2A	NA	NA	33.9743	NA	NA	NA	33.9743	NA	NA	NA	NA	NA	NA	NA	NA	NA	NA	NA	NA	NA	NA	NA	NA	NA	NA	NA	NA	NA	NA	NA	NA	NA	NA	NA	NA	NA	NA	NA	NA	NA	NA	NA	NA	NA	NA	NA	NA	NA	NA
TOP2B	NA	NA	NA	NA	NA	NA	NA	NA	NA	NA	NA	NA	NA	NA	NA	NA	NA	NA	NA	NA	14.9425	14.9425	NA	NA	NA	NA	NA	NA	NA	NA	NA	NA	NA	NA	NA	NA	NA	NA	NA	NA	NA	NA	NA	NA	NA	NA	NA	NA	NA
TOPBP1	NA	NA	NA	NA	NA	NA	NA	NA	NA	NA	NA	NA	NA	NA	NA	NA	NA	15.6942	NA	NA	NA	NA	NA	NA	NA	NA	NA	NA	NA	NA	NA	NA	NA	NA	NA	NA	NA	NA	NA	NA	NA	NA	NA	NA	NA	NA	NA	NA	NA
TOX	NA	NA	NA	NA	NA	NA	NA	NA	NA	3.18684	NA	NA	NA	NA	NA	NA	NA	NA	NA	NA	3.18684	NA	NA	NA	NA	NA	NA	NA	NA	NA	NA	NA	NA	NA	NA	NA	NA	NA	NA	NA	NA	NA	NA	NA	NA	NA	NA	NA	NA
TP53	NA	38.8214	NA	38.8214	NA	38.8214	38.8214	NA	38.8214	NA	NA	38.8214	NA	NA	NA	NA	NA	38.8214	NA	NA	38.8214	38.8214	NA	NA	38.8214	NA	NA	NA	NA	38.8214	NA	NA	NA	NA	NA	NA	NA	NA	NA	38.8214	38.8214	38.8214	NA	NA	NA	NA	38.8214	NA	38.8214
TP53BP1	NA	NA	NA	9.66006	NA	NA	NA	NA	NA	9.66006	NA	NA	NA	NA	NA	NA	NA	NA	NA	NA	NA	NA	NA	NA	NA	NA	NA	NA	NA	NA	NA	NA	NA	NA	NA	NA	NA	NA	NA	NA	NA	NA	NA	9.66006	NA	NA	NA	NA	NA
TPH1	NA	NA	NA	NA	NA	NA	NA	NA	NA	NA	NA	NA	NA	NA	NA	NA	NA	NA	NA	NA	NA	NA	NA	NA	NA	NA	NA	NA	NA	NA	NA	NA	NA	NA	NA	NA	NA	NA	NA	NA	NA	NA	40.222	NA	NA	NA	NA	NA	NA
TPM3	NA	NA	NA	NA	NA	NA	NA	NA	NA	NA	NA	25.4194	NA	NA	NA	NA	NA	NA	NA	NA	NA	NA	NA	NA	NA	25.4194	NA	NA	NA	NA	NA	NA	NA	NA	NA	NA	NA	NA	NA	NA	NA	NA	NA	NA	NA	NA	NA	NA	NA
TPM4	NA	NA	NA	NA	NA	NA	NA	NA	NA	NA	NA	NA	NA	NA	NA	NA	27.7917	NA	NA	NA	NA	NA	NA	NA	NA	NA	NA	NA	NA	NA	NA	NA	NA	NA	NA	NA	NA	NA	NA	NA	NA	NA	NA	NA	NA	NA	NA	NA	NA
TPO	NA	NA	NA	NA	NA	NA	NA	5.90012	NA	NA	NA	NA	NA	NA	NA	NA	NA	NA	NA	NA	NA	NA	NA	NA	NA	NA	NA	NA	NA	NA	NA	NA	NA	NA	NA	NA	NA	NA	NA	NA	NA	NA	NA	NA	NA	NA	NA	NA	NA
TPR	NA	NA	NA	NA	NA	NA	NA	NA	NA	NA	NA	NA	NA	NA	NA	15.615	NA	15.615	NA	15.615	NA	NA	NA	NA	NA	15.615	NA	NA	NA	NA	NA	NA	NA	15.615	NA	NA	NA	NA	NA	15.615	NA	NA	NA	15.615	NA	NA	NA	NA	NA
TRAF2	22.3739	NA	NA	NA	NA	NA	NA	NA	NA	NA	NA	NA	NA	NA	NA	NA	NA	NA	NA	NA	NA	NA	NA	22.3739	NA	22.3739	NA	NA	NA	NA	NA	NA	NA	NA	NA	NA	NA	NA	NA	NA	NA	NA	NA	NA	NA	22.3739	NA	NA	NA
TRIB1	NA	NA	NA	NA	NA	NA	NA	NA	NA	NA	NA	NA	NA	NA	NA	NA	123.701	NA	NA	NA	NA	NA	NA	NA	NA	NA	NA	NA	NA	NA	NA	NA	NA	NA	NA	NA	NA	NA	NA	NA	NA	NA	NA	NA	NA	NA	NA	NA	NA
TRIM24	NA	NA	NA	NA	NA	NA	7.71254	NA	NA	NA	NA	NA	NA	NA	NA	NA	NA	NA	NA	NA	NA	NA	NA	NA	NA	NA	NA	NA	NA	NA	NA	NA	NA	NA	NA	NA	NA	NA	NA	NA	NA	NA	NA	NA	NA	NA	NA	NA	NA
TRIM36	NA	NA	NA	NA	NA	NA	NA	NA	NA	NA	NA	NA	NA	NA	NA	NA	17.9263	NA	NA	NA	NA	NA	NA	NA	NA	NA	NA	NA	NA	NA	NA	NA	NA	NA	NA	NA	NA	NA	NA	NA	NA	NA	NA	17.9263	NA	NA	NA	NA	NA
TRIM37	NA	NA	NA	NA	NA	NA	NA	NA	NA	NA	NA	8.04615	NA	NA	NA	NA	NA	NA	NA	NA	NA	NA	NA	NA	NA	NA	NA	NA	NA	NA	NA	NA	NA	NA	NA	NA	NA	NA	NA	8.04615	NA	NA	NA	NA	NA	NA	NA	NA	NA
TRIM42	NA	NA	NA	NA	NA	NA	NA	NA	NA	NA	NA	NA	NA	NA	NA	NA	NA	NA	NA	NA	NA	NA	NA	NA	43.2694	NA	NA	NA	NA	NA	NA	NA	NA	NA	NA	NA	NA	NA	NA	NA	NA	NA	NA	NA	NA	NA	NA	NA	NA
TRIM67	16.8226	NA	NA	NA	NA	NA	NA	NA	NA	NA	NA	NA	NA	NA	NA	NA	NA	NA	NA	NA	NA	NA	NA	NA	NA	NA	NA	NA	NA	NA	NA	NA	NA	NA	NA	NA	NA	NA	NA	NA	NA	NA	NA	NA	NA	16.8226	NA	NA	NA
TRIO	NA	NA	NA	NA	NA	NA	NA	NA	NA	NA	NA	NA	NA	NA	NA	NA	NA	NA	NA	NA	2.57451	NA	NA	NA	2.57451	NA	NA	NA	NA	NA	NA	NA	NA	NA	NA	2.57451	NA	NA	NA	5.14901	NA	NA	NA	NA	NA	NA	NA	2.57451	NA
TRIP11	NA	NA	NA	NA	NA	NA	NA	NA	NA	NA	NA	NA	NA	NA	NA	NA	NA	NA	NA	NA	NA	NA	NA	NA	NA	NA	NA	13.3502	NA	NA	NA	NA	NA	NA	NA	NA	NA	NA	NA	NA	13.3502	NA	NA	NA	NA	NA	NA	NA	NA
TRPM6	NA	NA	NA	NA	NA	NA	NA	NA	NA	NA	NA	NA	6.03868	NA	NA	NA	NA	NA	NA	NA	NA	NA	NA	NA	NA	NA	NA	NA	NA	6.03868	NA	NA	NA	NA	NA	NA	NA	NA	NA	NA	NA	NA	NA	NA	NA	NA	NA	NA	NA
TRPM7	NA	NA	NA	NA	NA	NA	NA	NA	NA	NA	NA	NA	NA	NA	NA	NA	7.44369	NA	NA	7.44369	NA	NA	NA	NA	NA	NA	NA	NA	NA	NA	NA	NA	NA	NA	NA	7.44369	NA	NA	NA	NA	NA	NA	NA	NA	NA	NA	NA	NA	NA
TRPM8	NA	NA	NA	NA	NA	NA	9.79211	NA	NA	NA	NA	NA	NA	9.79211	NA	NA	NA	9.79211	NA	NA	NA	NA	NA	NA	NA	NA	NA	NA	NA	NA	NA	NA	NA	NA	NA	NA	NA	NA	NA	NA	NA	NA	NA	NA	NA	NA	NA	NA	NA
TRPS1	NA	NA	NA	NA	NA	NA	NA	NA	NA	NA	2.49268	NA	NA	2.49268	NA	NA	NA	NA	NA	NA	NA	NA	NA	NA	NA	NA	NA	NA	NA	2.49268	NA	NA	NA	NA	NA	NA	NA	NA	NA	NA	NA	NA	2.49268	NA	NA	NA	NA	NA	NA
TRRAP	NA	NA	NA	7.39044	NA	NA	NA	NA	NA	NA	NA	NA	NA	7.39044	NA	NA	NA	NA	NA	NA	NA	NA	NA	NA	NA	NA	NA	NA	NA	NA	NA	NA	NA	NA	NA	NA	NA	NA	NA	NA	7.39044	NA	NA	NA	NA	NA	NA	NA	NA
TSC2	NA	NA	NA	NA	NA	NA	NA	NA	NA	NA	NA	NA	NA	NA	NA	NA	NA	NA	NA	NA	NA	NA	NA	NA	NA	NA	NA	NA	NA	24.2424	NA	NA	NA	NA	NA	NA	NA	NA	NA	NA	NA	NA	NA	NA	NA	NA	NA	NA	NA
TSHR	NA	NA	NA	NA	NA	NA	5.22704	NA	NA	NA	NA	NA	NA	NA	NA	NA	NA	NA	NA	NA	NA	NA	NA	NA	NA	NA	NA	NA	NA	NA	NA	NA	NA	NA	NA	NA	NA	NA	NA	NA	NA	NA	NA	NA	NA	NA	NA	NA	NA
TSSK2	NA	NA	NA	NA	NA	NA	NA	NA	NA	NA	NA	NA	NA	NA	NA	NA	NA	NA	NA	NA	NA	NA	NA	NA	NA	NA	NA	NA	NA	NA	NA	NA	NA	NA	NA	NA	NA	NA	NA	NA	NA	NA	NA	551.572	NA	NA	NA	NA	NA
TSSK3	NA	NA	NA	NA	NA	NA	NA	NA	NA	NA	NA	NA	NA	NA	NA	NA	NA	NA	NA	NA	NA	NA	NA	NA	NA	NA	NA	NA	78.18	NA	NA	NA	NA	NA	NA	NA	NA	NA	NA	NA	NA	NA	NA	NA	NA	NA	NA	NA	NA
TTBK1	NA	NA	NA	NA	NA	NA	NA	NA	NA	NA	NA	NA	NA	22.4321	NA	NA	NA	NA	NA	NA	NA	NA	NA	NA	NA	NA	NA	NA	NA	NA	NA	NA	NA	NA	NA	NA	NA	NA	NA	NA	NA	NA	NA	NA	NA	NA	NA	NA	NA
TTK	NA	NA	NA	NA	NA	NA	NA	NA	NA	NA	NA	NA	NA	NA	NA	NA	NA	NA	NA	NA	25.8799	NA	NA	NA	NA	25.8799	NA	NA	NA	NA	NA	NA	NA	NA	NA	NA	NA	NA	NA	NA	NA	NA	NA	NA	NA	NA	NA	NA	NA
TTL	NA	NA	NA	NA	NA	NA	NA	NA	NA	NA	NA	NA	NA	NA	NA	NA	NA	NA	NA	NA	NA	NA	NA	NA	16.7827	NA	NA	NA	NA	NA	NA	NA	NA	NA	NA	NA	NA	NA	NA	NA	NA	NA	NA	16.7827	NA	NA	NA	NA	NA
TTN	3.2807	3.2807	6.5614	3.2807	6.5614	NA	16.4035	3.2807	NA	NA	NA	NA	NA	NA	NA	6.5614	NA	NA	6.5614	NA	9.8421	NA	9.8421	NA	6.5614	6.5614	NA	NA	NA	6.5614	NA	NA	3.2807	NA	NA	NA	9.8421	3.2807	NA	6.5614	6.5614	3.2807	3.2807	13.1228	6.5614	NA	NA	NA	3.2807
TWF1	NA	NA	NA	NA	NA	NA	NA	NA	NA	NA	NA	NA	NA	NA	NA	NA	NA	NA	NA	NA	NA	NA	NA	NA	NA	NA	NA	NA	NA	NA	NA	NA	NA	NA	NA	NA	NA	NA	NA	NA	NA	NA	NA	79.0389	NA	NA	NA	NA	NA
TYK2	NA	NA	NA	NA	NA	NA	NA	NA	NA	NA	NA	NA	NA	NA	NA	NA	NA	NA	NA	NA	NA	NA	NA	NA	NA	NA	NA	NA	NA	NA	NA	NA	NA	NA	NA	NA	NA	NA	NA	NA	NA	NA	33.1752	NA	NA	NA	NA	NA	NA
TYRO3	NA	NA	NA	NA	NA	NA	NA	NA	NA	NA	NA	NA	NA	46.1617	NA	NA	NA	NA	NA	NA	NA	NA	NA	NA	NA	NA	NA	NA	NA	NA	NA	NA	NA	NA	NA	NA	NA	NA	NA	NA	NA	NA	NA	NA	NA	NA	NA	NA	NA
UBE2O	NA	NA	NA	NA	NA	NA	NA	NA	NA	NA	NA	NA	NA	NA	NA	NA	NA	NA	NA	NA	NA	NA	NA	NA	NA	NA	15.6848	NA	NA	NA	NA	NA	NA	NA	NA	NA	NA	NA	NA	NA	15.6848	NA	NA	NA	NA	15.6848	NA	NA	NA
UBE3B	NA	NA	NA	NA	NA	NA	NA	NA	NA	NA	NA	NA	NA	NA	NA	NA	NA	NA	NA	16.8634	16.8634	NA	NA	NA	NA	16.8634	NA	NA	NA	NA	NA	NA	NA	NA	NA	NA	NA	NA	NA	NA	NA	16.8634	NA	NA	NA	NA	NA	NA	NA
UBR5	NA	NA	NA	NA	NA	NA	NA	NA	NA	NA	NA	NA	NA	NA	NA	NA	NA	NA	NA	NA	NA	NA	NA	NA	NA	NA	NA	NA	NA	NA	NA	NA	NA	NA	NA	NA	NA	NA	NA	NA	NA	NA	NA	NA	NA	6.25669	NA	NA	NA
UHMK1	NA	NA	NA	NA	NA	NA	NA	NA	NA	NA	NA	NA	NA	NA	NA	NA	NA	NA	NA	NA	NA	NA	NA	NA	NA	NA	NA	NA	NA	NA	NA	NA	NA	NA	NA	NA	NA	NA	NA	NA	NA	NA	NA	30.8852	NA	NA	NA	NA	NA
ULK4	NA	NA	NA	NA	NA	NA	NA	NA	NA	NA	NA	NA	NA	NA	NA	NA	NA	1.39698	NA	NA	NA	NA	NA	NA	NA	NA	NA	NA	NA	NA	NA	NA	NA	NA	NA	NA	NA	NA	NA	NA	NA	NA	NA	NA	NA	NA	NA	NA	NA
UNC13C	NA	NA	NA	NA	NA	NA	NA	NA	NA	NA	1.62415	NA	NA	1.62415	NA	NA	NA	NA	NA	NA	NA	NA	NA	NA	NA	NA	NA	NA	NA	NA	NA	NA	NA	NA	NA	NA	NA	NA	NA	NA	1.62415	NA	NA	NA	NA	NA	NA	NA	NA
URB2	NA	NA	29.4421	NA	NA	29.4421	NA	NA	NA	NA	NA	NA	NA	NA	NA	NA	NA	NA	NA	NA	29.4421	NA	NA	NA	NA	29.4421	NA	NA	NA	NA	NA	NA	NA	NA	NA	NA	NA	NA	NA	NA	NA	29.4421	NA	NA	NA	NA	NA	NA	NA
USP6	NA	NA	17.066	NA	NA	NA	NA	NA	NA	NA	NA	NA	NA	NA	NA	NA	NA	NA	NA	NA	NA	NA	NA	NA	NA	NA	NA	NA	NA	NA	NA	NA	NA	NA	NA	NA	NA	NA	NA	NA	NA	NA	NA	NA	NA	NA	NA	NA	NA
VAV1	NA	11.8131	NA	NA	NA	NA	NA	NA	NA	NA	NA	NA	NA	NA	NA	NA	NA	NA	NA	NA	NA	NA	NA	NA	NA	NA	NA	NA	NA	NA	NA	NA	NA	NA	NA	NA	NA	NA	NA	NA	NA	NA	NA	NA	NA	NA	NA	NA	NA
VPS13B	1.15699	NA	1.15699	NA	NA	NA	NA	NA	NA	1.15699	NA	NA	NA	NA	NA	NA	NA	NA	1.15699	NA	NA	NA	NA	NA	NA	1.15699	NA	NA	NA	1.15699	NA	NA	NA	NA	NA	NA	NA	NA	NA	NA	NA	NA	NA	1.15699	NA	1.15699	NA	NA	NA
WBP4	NA	NA	NA	44.0005	NA	NA	NA	NA	NA	NA	NA	NA	NA	NA	44.0005	NA	NA	NA	NA	NA	NA	NA	NA	NA	NA	NA	NA	NA	NA	NA	NA	NA	NA	NA	NA	NA	NA	NA	NA	NA	NA	NA	NA	NA	NA	NA	NA	NA	NA
WEE1	NA	NA	NA	NA	NA	NA	NA	NA	NA	NA	NA	NA	NA	NA	NA	NA	NA	NA	NA	NA	NA	NA	NA	NA	NA	NA	NA	50.5663	NA	NA	NA	NA	NA	NA	NA	NA	NA	NA	NA	NA	NA	NA	NA	NA	NA	NA	NA	NA	NA
WHSC1L1	NA	NA	8.88297	NA	NA	8.88297	NA	NA	NA	NA	NA	NA	NA	NA	NA	NA	NA	NA	NA	NA	8.88297	NA	NA	NA	NA	NA	NA	NA	NA	NA	NA	NA	NA	NA	NA	NA	NA	NA	NA	NA	NA	NA	NA	NA	NA	NA	NA	NA	NA
WLS	NA	NA	NA	NA	NA	NA	NA	NA	NA	NA	NA	NA	NA	NA	NA	NA	NA	NA	NA	NA	NA	NA	NA	NA	7.42606	NA	NA	NA	NA	NA	NA	NA	NA	NA	NA	NA	NA	NA	7.42606	NA	NA	NA	NA	NA	NA	NA	NA	NA	NA
WNK1	NA	NA	NA	NA	NA	NA	NA	NA	NA	NA	NA	NA	NA	6.29489	NA	NA	6.29489	NA	NA	NA	6.29489	NA	NA	NA	NA	NA	NA	NA	NA	NA	NA	NA	NA	NA	NA	NA	NA	NA	NA	6.29489	NA	NA	NA	NA	NA	NA	NA	NA	6.29489
WNK2	NA	NA	7.37159	NA	NA	NA	NA	NA	NA	NA	NA	NA	NA	NA	NA	NA	NA	NA	NA	NA	NA	NA	NA	NA	NA	NA	NA	NA	NA	NA	NA	NA	NA	NA	NA	NA	7.37159	7.37159	NA	NA	NA	NA	NA	NA	NA	NA	NA	NA	NA
WNK4	NA	NA	NA	NA	NA	NA	NA	NA	NA	NA	NA	NA	NA	NA	NA	NA	NA	NA	61.5082	NA	NA	NA	NA	NA	NA	NA	NA	NA	NA	NA	NA	NA	NA	NA	NA	NA	NA	NA	NA	NA	NA	NA	NA	NA	NA	NA	NA	NA	NA
WRN	NA	NA	7.14449	NA	NA	NA	NA	NA	NA	NA	NA	NA	NA	NA	NA	NA	NA	NA	NA	NA	NA	NA	NA	NA	NA	NA	NA	NA	NA	NA	NA	NA	NA	NA	NA	NA	NA	NA	NA	NA	NA	NA	NA	NA	NA	NA	NA	NA	NA
WT1	NA	NA	20.8965	NA	NA	NA	NA	NA	NA	NA	NA	NA	NA	NA	NA	NA	NA	NA	NA	NA	NA	NA	NA	NA	NA	NA	NA	NA	NA	NA	NA	NA	NA	NA	NA	NA	NA	NA	NA	NA	NA	NA	NA	NA	NA	NA	NA	NA	NA
XPA	NA	NA	NA	NA	NA	NA	NA	NA	NA	NA	NA	NA	NA	NA	NA	NA	NA	NA	NA	NA	44.5474	NA	NA	NA	44.5474	NA	NA	NA	NA	NA	NA	NA	NA	NA	NA	NA	NA	NA	NA	NA	NA	NA	NA	NA	NA	NA	NA	NA	NA
YAP1	NA	NA	NA	NA	NA	NA	NA	NA	NA	NA	NA	NA	NA	NA	NA	NA	NA	NA	NA	NA	NA	8.13259	NA	NA	NA	NA	NA	NA	NA	NA	NA	NA	NA	NA	NA	NA	NA	NA	NA	NA	NA	NA	NA	NA	NA	NA	NA	NA	NA
YSK4	NA	NA	NA	NA	NA	NA	NA	NA	NA	NA	NA	NA	NA	NA	NA	NA	NA	NA	NA	NA	12.0515	NA	NA	12.0515	NA	NA	NA	NA	NA	NA	NA	NA	NA	NA	NA	NA	NA	NA	NA	12.0515	NA	NA	NA	NA	NA	NA	NA	NA	NA
ZAK	NA	NA	NA	NA	NA	NA	NA	NA	NA	NA	NA	NA	NA	NA	NA	NA	NA	NA	NA	NA	5.19278	NA	NA	NA	NA	NA	NA	NA	NA	NA	NA	NA	NA	NA	NA	NA	NA	NA	NA	NA	NA	NA	NA	NA	NA	NA	NA	NA	NA
ZBTB16	NA	NA	NA	NA	NA	NA	NA	5.23333	NA	NA	NA	NA	NA	NA	NA	NA	NA	NA	NA	NA	5.23333	NA	NA	NA	NA	NA	NA	NA	NA	5.23333	NA	NA	NA	NA	NA	NA	NA	NA	NA	NA	NA	NA	NA	NA	NA	NA	NA	NA	NA
ZFYVE9	NA	NA	NA	NA	NA	NA	NA	4.89448	NA	NA	NA	NA	NA	NA	NA	NA	NA	NA	NA	NA	NA	NA	NA	NA	NA	NA	NA	NA	NA	NA	NA	NA	NA	NA	NA	NA	NA	NA	NA	NA	NA	NA	NA	NA	4.89448	NA	NA	NA	NA
ZMYM2	NA	NA	NA	NA	NA	NA	NA	NA	NA	NA	NA	NA	NA	NA	NA	NA	NA	NA	NA	NA	NA	NA	NA	NA	NA	NA	NA	NA	NA	NA	NA	NA	NA	NA	NA	NA	7.50988	NA	NA	NA	NA	NA	NA	NA	NA	NA	NA	NA	NA
ZNF217	NA	NA	NA	NA	NA	NA	23.3416	NA	NA	NA	NA	NA	23.3416	NA	NA	NA	NA	NA	NA	NA	NA	NA	NA	NA	NA	NA	NA	NA	NA	NA	NA	NA	NA	23.3416	NA	NA	NA	NA	NA	NA	NA	NA	NA	NA	NA	NA	NA	NA	NA
ZNF423	NA	NA	2.69982	NA	NA	NA	NA	NA	NA	NA	2.69982	NA	NA	NA	NA	2.69982	NA	NA	NA	NA	NA	NA	NA	NA	NA	NA	NA	NA	NA	NA	NA	NA	NA	NA	NA	NA	NA	NA	NA	2.69982	NA	2.69982	NA	NA	NA	NA	NA	NA	NA
ZNF521	NA	NA	NA	NA	NA	NA	3.44514	NA	NA	NA	NA	NA	NA	3.44514	NA	NA	NA	NA	NA	NA	NA	NA	NA	NA	NA	NA	NA	NA	NA	NA	NA	3.44514	NA	NA	NA	NA	NA	NA	NA	NA	NA	NA	NA	NA	NA	NA	NA	NA	NA
ZNF643	NA	NA	NA	NA	NA	NA	NA	NA	NA	NA	NA	NA	NA	NA	NA	NA	NA	NA	73.443	NA	NA	NA	NA	NA	NA	NA	NA	NA	NA	NA	NA	NA	NA	NA	NA	NA	NA	NA	NA	NA	NA	NA	NA	NA	NA	NA	NA	NA	NA
ZNF668	NA	NA	NA	NA	NA	NA	NA	NA	NA	NA	NA	NA	NA	74.2005	NA	NA	NA	NA	NA	NA	NA	NA	NA	NA	NA	NA	NA	NA	NA	NA	NA	NA	NA	NA	NA	NA	NA	NA	NA	NA	NA	NA	NA	NA	NA	NA	NA	NA	NA
[truncated: 954 more columns]

## Sheet: Table_5
Additional file 1: Table 5. Top 10% genes of copy number variation in cell lines and tumors.
					copy number variation (log2(CN/2))
chrom	start	end	geneid	genename	Cell_Lines_Average	Tumors_Average
8	18271699	18273667	11	AACP	-0.477353	-0.218012
16	68843798	68880913	16	AARS	-0.154147	-0.242113
17	7063877	7069309	37	ACADVL	-0.2549	-0.238742
1	224399003	224441046	64746	ACBD3	0.387028	0.348692
16	66248934	66252214	65057	ACD	-0.0989322	-0.245464
1	227633615	227636466	58	ACTA1	0.385536	0.343153
1	234916422	234993863	88	ACTN2	0.364894	0.350707
1	153290386	153301876	8751	ADAM15	0.302995	0.345131
8	24207565	24268660	10863	ADAM28	-0.525824	-0.235209
8	24354484	24422171	8756	ADAM7	-0.525824	-0.236087
8	24297916	24319471	27299	ADAMDEC1	-0.525824	-0.236722
16	75873929	76026512	170692	ADAMTS18	-0.0502263	-0.244887
1	159426162	159435468	9507	ADAMTS4	0.256393	0.343822
1	152821157	152867061	103	ADAR	0.303437	0.344987
16	74190499	74214655	23536	ADAT1	-0.0716458	-0.243862
8	131861729	132123854	114	ADCY8	0.494719	0.336625
1	201176576	201194034	51094	ADIPOR1	0.350329	0.352374
20	48940290	48980934	23394	ADNP	0.497337	0.204649
1	201326405	201403155	134	ADORA1	0.36558	0.352
1	207984187	207985965	137	ADORA2BP	0.316944	0.3589
8	26661584	26778839	148	ADRA1A	-0.522537	-0.22911
20	60311422	60317313	11047	ADRM1	0.421	0.188713
X	147389831	147889899	2334	AFF2	0.735319	0.0117255
16	88566502	88590535	172	AFG3L1	-0.0835305	-0.253948
8	6553286	6604594	55326	AGPAT5	-0.555332	-0.233752
16	66073975	66075217	181	AGRP	-0.0989322	-0.24569
1	245069023	245148302	25909	AHCTF1	0.363524	0.342872
17	6267783	6279243	23746	AIPL1	-0.273508	-0.229849
1	163898077	163934724	223	ALDH9A1	0.242141	0.3464
17	6840128	6854776	239	ALOX12	-0.262147	-0.235849
17	7916710	7931746	242	ALOX12B	-0.313424	-0.232287
17	6737825	6744075	245	ALOX12P2	-0.262147	-0.235128
17	7883127	7893177	247	ALOX15B	-0.313424	-0.232493
17	7939943	7962532	59344	ALOXE3	-0.313424	-0.23196
8	11225905	11227105	83650	AMAC1L2	-0.558247	-0.227953
8	108330886	108579430	284	ANGPT1	0.538419	0.356489
8	6347601	6408170	285	ANGPT2	-0.566822	-0.232827
16	87861536	88084470	29123	ANKRD11	-0.0762424	-0.257561
8	101602176	101641188	157567	ANKRD46	0.483741	0.364304
8	124762215	124818828	312	ANXA13	0.63908	0.361999
16	70320404	70400477	164	AP1G1	-0.0583017	-0.239101
1	154828194	154830715	128240	APOA1BP	0.332902	0.348852
1	159458707	159460042	336	APOA2	0.256393	0.343822
16	65394282	65422380	8883	APPBP1	-0.108788	-0.246079
16	87403378	87405843	353	APRT	-0.0785898	-0.258066
1	152560216	152564425	89872	AQP10	-1.37227	0.34578
8	143689412	143692835	23237	ARC	0.42418	0.302929
1	226336984	226353536	375	ARF1	0.388232	0.343422
20	60974047	60974873	170485	ARF4P2	0.4326	0.190596
20	61374610	61391587	55738	ARFGAP1	0.421371	0.190642
20	46971834	47083645	10564	ARFGEF2	0.446781	0.171375
20	61801253	61809809	10139	ARFRP1	0.398929	0.185553
8	1759556	1894214	9639	ARHGEF10	-0.539742	-0.231902
1	155171256	155281786	9826	ARHGEF11	0.374036	0.352307
17	8154315	8166554	22899	ARHGEF15	-0.27971	-0.231328
1	233396835	233558123	51742	ARID4B	0.339066	0.348758
17	34570464	34575539	390790	ARL5C	-0.406441	-0.038026
1	200368600	200380489	127829	ARL8A	0.359586	0.353456
20	47184399	47185198	87171	ARPC3B	0.446781	0.175921
8	17958221	17986757	427	ASAH1	-0.476954	-0.221005
16	79626959	79638452	23300	ASCIZ	-0.0437932	-0.252913
17	7017474	7023386	432	ASGR1	-0.2549	-0.238742
17	6945365	6958803	433	ASGR2	-0.262147	-0.237804
8	124401922	124477868	29028	ATAD2	0.713955	0.360431
16	71378456	71639775	463	ATBF1	-0.0887814	-0.236174
1	160002708	160195476	22926	ATF6	0.269165	0.34884
17	7494979	7501814	482	ATP1B2	-0.285834	-0.240384
1	201862551	201979832	493	ATP2B4	0.29254	0.350181
20	57037128	57040817	514	ATP5E	0.609668	0.208049
1	207507619	207508191	520	ATP5GP1	0.360815	0.357079
17	37864388	37928123	535	ATP6V0A1	0.662729	0.209733
16	66029426	66072589	9114	ATP6V0D1	-0.0849686	-0.245669
8	87180255	87235570	245972	ATP6V0D2	0.445119	0.307773
8	20098984	20123487	526	ATP6V1B2	-0.506207	-0.233513
8	104102445	104154461	528	ATP6V1C1	0.511215	0.362959
1	196758975	196776698	127124	ATP6V1G3	1.15982	0.339808
1	152564660	152590404	57198	ATP8B2	-1.12652	0.34578
20	49646721	49818315	10079	ATP9A	0.49201	0.201584
17	8048782	8054604	9212	AURKB	-0.277946	-0.232123
1	204390567	204398262	553	AVPR1B	0.395853	0.367334
8	103907712	103945573	51582	AZIN1	0.48899	0.357441
1	233679867	233734404	148789	B3GALNT2	0.342048	0.346579
20	47682889	47763745	9334	B4GALT5	0.400001	0.177781
8	104222097	104311709	79870	BAALC	0.490125	0.358444
8	143542379	143623370	575	BAI1	0.417638	0.304434
16	86542539	86668422	54971	BANP	-0.0470441	-0.252569
1	154878364	154895944	63827	BCAN	0.332902	0.35177
16	73820429	73843004	9564	BCAR1	-0.0791814	-0.244085
20	51993924	52120490	8537	BCAS1	0.569162	0.234586
20	48844874	48927121	55653	BCAS4	0.479655	0.205457
17	6867093	6873685	255877	BCL6B	-0.262147	-0.23755
16	79829797	79882248	53630	BCMO1	-0.040778	-0.254071
16	65018120	65074240	146227	BEAN	-0.107944	-0.245497
1	154478629	154479736	632	BGLAP	0.330088	0.342961
20	61107846	61108787	128408	BHLHB4	0.438017	0.190846
8	22533876	22582540	55909	BIN3	-0.617653	-0.244887
17	6599880	6619690	54739	BIRC4BP	-0.271964	-0.232748
20	61337721	61342299	79444	BIRC7	0.421371	0.190726
8	11388930	11459517	640	BLK	-0.552502	-0.228787
16	79597658	79613980	55839	BM039	-0.0437932	-0.252913
8	22078835	22125782	649	BMP1	-0.581542	-0.236375
20	55178962	55274708	655	BMP7	0.604658	0.209014
8	26296440	26326561	665	BNIP3L	-0.537463	-0.232566
16	70435322	70442108	342371	BOAT	-0.0583017	-0.240374
1	218297449	218329807	10380	BPNT1	0.438507	0.339026
20	61846322	61907300	140685	BTBD4	0.402385	0.187042
1	201541287	201545353	7832	BTG2	0.342531	0.349267
6	32470491	32482878	56244	BTNL2	0.547508	0.03746
16	88622817	88623810	750	C16orf3	-0.0835305	-0.253948
16	83239632	83253417	79786	C16orf44	-0.0545814	-0.254019
16	79652093	79668305	123775	C16orf46	-0.0437932	-0.252913
16	71718038	71735847	388289	C16orf47	-0.0726593	-0.238992
16	66254351	66258129	84080	C16orf48	-0.0989322	-0.245464
16	56286227	56322868	84229	C16orf50	-0.1089	-0.229647
16	88251711	88265176	124045	C16orf55	-0.0824915	-0.254633
16	66419563	66425301	80152	C16orf56	-0.0989322	-0.245116
16	88301043	88313278	9605	C16orf7	-0.0824915	-0.254397
17	8647316	8693836	146850	C17orf38	-0.278781	-0.231597
17	8064692	8068086	284029	C17orf44	-0.27971	-0.232123
17	10541697	10555266	56985	C17orf48	-0.291297	-0.231998
17	6858848	6861563	124944	C17orf49	-0.262147	-0.235849
17	8032376	8034115	54785	C17orf59	-0.313424	-0.232123
17	7247018	7248142	254863	C17orf61	-0.272466	-0.236614
17	8071865	8092087	80169	C17orf68	-0.27971	-0.231905
17	7269659	7271611	201243	C17orf74	-0.279275	-0.236614
18	75895346	75907380	79863	C18orf22	-0.429441	-0.0750512
1	199127292	199151486	55765	C1orf106	0.365551	0.346265
1	208067956	208097531	27042	C1orf107	0.316944	0.358189
1	161087730	161105229	339512	C1orf110	0.301493	0.362694
1	160610431	160613275	284680	C1orf111	0.258858	0.353946
1	218930285	218939118	79762	C1orf115	0.433468	0.340905
1	205258492	205272715	79098	C1orf116	0.392169	0.365867
1	229540305	229556612	83932	C1orf124	0.348054	0.343904
1	229426132	229443547	128061	C1orf131	0.348188	0.343613
1	206057213	206109112	388732	C1orf132	0.375505	0.357869
1	208471430	208474119	574036	C1orf133	0.293059	0.353827
1	219569893	219576261	400804	C1orf140	0.42091	0.341817
1	225989320	226035550	116841	C1orf142	0.381203	0.342845
1	226458799	226467988	574407	C1orf145	0.400519	0.343967
1	204731072	204737684	574431	C1orf147	0.386414	0.365641
1	202268198	202277016	284573	C1orf157	0.369746	0.356441
1	154573727	154583410	128229	C1orf182	0.330088	0.34343
1	204405495	204455270	440712	C1orf186	0.391133	0.366963
1	152438472	152445433	388701	C1orf189	0.237463	0.34706
1	159601145	159604288	257177	C1orf192	0.256393	0.345258
1	183392914	183527443	54823	C1orf26	0.339135	0.343011
1	232576052	232586414	388753	C1orf31	0.336729	0.343039
1	226355051	226357645	79169	C1orf35	0.388232	0.344178
1	209717404	209732882	343035	C1orf36	0.283061	0.348915
1	201243159	201259291	92703	C1orf37	0.350329	0.350986
1	150753602	150755105	54544	C1orf42	0.340015	0.356385
1	152445807	152459719	25912	C1orf43	0.330649	0.34706
1	150997130	151001153	448834	C1orf45	0.356914	0.351605
1	224237031	224253655	163859	C1orf55	0.378581	0.348796
1	231152993	231180842	84284	C1orf57	0.332156	0.346237
1	151967191	152013179	65123	C1orf60	0.363978	0.346849
1	154640679	154665808	10485	C1orf61	0.315825	0.3449
1	154964902	154973365	51093	C1orf66	0.332902	0.353947
1	223183990	223278923	200095	C1orf67	0.376793	0.344957
1	226420139	226436581	200205	C1orf69	0.400519	0.344353
1	244796429	244897049	163882	C1orf71	0.365444	0.343425
1	210181321	210275507	25896	C1orf73	0.281111	0.344538
1	208022285	208024513	148304	C1orf74	0.316944	0.358055
1	210603896	210654860	55248	C1orf75	0.261814	0.343089
1	151873149	151884603	26097	C1orf77	0.374054	0.346276
1	154529108	154532073	112770	C1orf85	0.330088	0.343766
1	155157324	155169504	149499	C1orf92	0.344875	0.352706
1	224803124	224859926	375057	C1orf95	0.399202	0.34473
1	209622784	209672500	84791	C1orf97	0.283061	0.348526
20	54532955	54534605	200232	C20orf106	0.600539	0.193246
20	54367429	54377126	116151	C20orf108	0.600539	0.192484
20	61039886	61050272	54994	C20orf11	0.4326	0.190683
20	61963010	61964785	140701	C20orf135	0.405841	0.18828
20	62082901	62134897	24148	C20orf14	0.404058	0.189427
20	61622577	61623968	79144	C20orf149	0.423922	0.187438
20	60418688	60435984	140893	C20orf151	0.413259	0.185042
20	57199470	57264480	128611	C20orf174	0.61403	0.206881
20	48646922	48686833	140876	C20orf175	0.437698	0.196614
20	57948951	57955964	63939	C20orf177	0.510641	0.201934
20	61654817	61658480	79025	C20orf195	0.405271	0.185513
20	60898283	60902390	55257	C20orf20	0.4326	0.19042
20	54420771	54467243	57091	C20orf32	0.600539	0.190062
20	54477092	54527345	51507	C20orf43	0.600539	0.1915
20	57041599	57051264	51012	C20orf45	0.609668	0.208457
20	61136014	61138825	63930	C20orf51	0.438017	0.190846
20	61342584	61356335	128414	C20orf58	0.421371	0.190589
20	61054504	61070394	63910	C20orf59	0.4326	0.190572
20	56159389	56169592	128602	C20orf85	0.634227	0.209496
20	56226957	56237091	140731	C20orf86	0.634227	0.21114
1	205344230	205384940	722	C4BPA	0.380554	0.364933
1	205468269	205468468	724	C4BPAL2	0.380554	0.363746
1	205328835	205339961	725	C4BPB	0.380554	0.365993
8	90983269	91009271	734	C8orf1	0.533753	0.328831
8	11316382	11361663	83648	C8orf13	-0.549851	-0.228365
8	11018301	11020984	439940	C8orf15	-0.557507	-0.227995
8	11021390	11025155	83735	C8orf16	-0.557507	-0.227995
8	141012598	141015378	56988	C8orf17	0.469036	0.303608
8	22051478	22055393	80346	C8orf20	-0.585373	-0.234521
8	144192054	144207095	286122	C8orf31	0.441586	0.304833
8	124498146	124523441	55093	C8orf32	0.718137	0.359425
8	19719277	19753864	55174	C8orf35	-0.504907	-0.229456
8	126173278	126448544	286053	C8orf36	0.63944	0.368803
8	96106398	96139356	137682	C8orf38	0.346805	0.342993
8	99145926	99175014	203111	C8orf47	0.415553	0.341359
8	11656174	11658141	606553	C8orf49	-0.552846	-0.224446
8	144520176	144522093	78998	C8orf51	0.416702	0.30266
8	117847923	117853380	84294	C8orf53	0.702458	0.375886
8	125065565	125122198	439941	C8orf54	0.640117	0.36223
8	143805690	143815347	51337	C8orf55	0.426783	0.303292
8	22513067	22517608	541565	C8orf58	-0.617653	-0.246491
8	86313269	86323615	401466	C8orf59	0.400083	0.307102
8	1720281	1722142	619435	C8orf61	-0.539742	-0.232681
8	677657	1075178	619343	C8orf68	-0.517149	-0.237956
8	79740885	79792490	51101	C8orf70	0.408508	0.300404
8	124301412	124322798	84933	C8orf76	0.723681	0.359042
8	139224285	139233829	51059	C8ORFK32	0.413403	0.308571
8	124726954	124734347	340359	C8ORFK36	0.687712	0.361631
9	27274667	27287137	54586	C9orf11	-0.436685	-0.0623328
9	27235688	27272785	158035	C9orf14	-0.456772	-0.0627854
9	21957144	21957747	51198	C9orf53	-0.836381	-0.113318
9	27536544	27563842	203228	C9orf72	-0.411719	-0.0579235
9	26830683	26882725	79886	C9orf82	-0.440408	-0.0625131
16	86479126	86527613	763	CA5A	-0.0483034	-0.252189
16	65435783	65445551	766	CA7	-0.108788	-0.246059
1	225194612	225241867	56997	CABC1	0.399202	0.345472
20	60397083	60415728	81928	CABLES2	0.413259	0.185457
1	199275265	199348317	779	CACNA1S	0.367631	0.347031
8	91140014	91164283	793	CALB1	0.533753	0.329935
16	69950127	69981836	794	CALB2	-0.0962754	-0.238488
1	207823668	207853907	57172	CAMK1G	0.369629	0.355593
1	198975309	199096455	23271	CAMSAP1L1	0.382868	0.347376
16	87468768	87570902	863	CBFA2T3	-0.0785898	-0.256792
16	65620551	65692462	865	CBFB	-0.108788	-0.245849
20	54005903	54013419	140689	CBLN4	0.626875	0.200598
8	27646752	27686089	55246	CCDC25	-0.51483	-0.222707
8	130433119	130761667	137196	CCDC26	0.620278	0.346635
17	8573977	8588879	146849	CCDC42	-0.278781	-0.231703
11	69165054	69178423	595	CCND1	0.51841	0.245526
1	154545376	154574819	7203	CCT3	0.330088	0.344125
1	206126506	206151306	947	CD34	0.375505	0.357869
17	7417505	7426153	968	CD68	-0.262151	-0.237532
1	225246676	225572449	8476	CDC42BPA	0.399202	0.347664
1	161558349	161592172	83540	CDCA1	0.24941	0.351788
8	25372428	25421342	157313	CDCA2	-0.540641	-0.239361
16	67328696	67426945	999	CDH1	-0.0206983	-0.248182
16	63538184	63713420	1009	CDH11	-0.111139	-0.239767
16	81218079	82387702	1012	CDH13	-0.058561	-0.250388
16	87765664	87789401	1013	CDH15	-0.0722492	-0.253719
16	65499526	65510267	1014	CDH16	-0.108788	-0.246032
20	57966877	58021563	60437	CDH26	0.514336	0.201747
16	67236277	67290443	1001	CDH3	-0.0492619	-0.247172
20	59260952	59945694	1002	CDH4	0.50266	0.208101
16	64958064	64996190	1003	CDH5	-0.107944	-0.244069
16	60244736	60627537	1006	CDH8	-0.0780263	-0.244442
16	88280579	88290263	8558	CDK10	-0.0824915	-0.254633
9	21957751	21984490	1029	CDKN2A	-0.863009	-0.113899
9	21992902	21999312	1030	CDKN2B	-0.808792	-0.116076
17	14079898	14080875	146822	CDRT15	-0.310668	-0.226339
16	87397687	87403167	81620	CDT1	-0.0785898	-0.256786
16	79195179	79395676	124359	CDYL2	-0.0327534	-0.251518
20	48240783	48242619	1051	CEBPB	0.394842	0.178313
17	7180597	7195517	9744	CENTB1	-0.272466	-0.237034
16	65525848	65536500	8824	CES2	-0.108788	-0.246032
16	73885109	74024888	10428	CFDP1	-0.0716458	-0.24468
1	195010571	195154386	10877	CFHL4	0.334893	0.342856
16	65981213	65984922	51673	CGI-38	-0.0674695	-0.246703
17	7728849	7756246	1107	CHD3	-0.313424	-0.232524
8	19305952	19584374	55790	ChGn	-0.493902	-0.228765
1	201414553	201422500	1116	CHI3L1	0.36558	0.35182
1	201452418	201465399	1118	CHIT1	0.342807	0.349956
8	23157114	23175452	91782	CHMP7	-0.591751	-0.242224
8	141590586	141596434	54108	CHRAC1	0.448681	0.308522
1	237858996	238139343	1131	CHRM3	0.452425	0.342394
8	27374182	27392675	1135	CHRNA2	-0.522202	-0.223774
20	61446465	61463192	1137	CHRNA4	0.421371	0.19245
17	7289130	7301656	1140	CHRNB1	-0.279275	-0.236351
1	152806881	152815707	1141	CHRNB2	0.303437	0.345761
16	70117560	70129917	10164	CHST4	-0.0880102	-0.239007
16	74119931	74136834	23563	CHST5	-0.0716458	-0.244403
16	74064526	74086427	4166	CHST6	-0.0716458	-0.244581
16	67724048	67760424	84916	CIRH1A	-0.0446017	-0.248898
16	65143973	65157472	51192	CKLF	-0.107944	-0.24642
8	81719254	81719970	137529	CKS1A	0.504024	0.313516
1	153213838	153218346	1163	CKS1B	0.302995	0.345266
8	8597076	8599026	137075	CLDN23	-0.520141	-0.231262
17	7104182	7106513	1366	CLDN7	-0.272466	-0.238191
17	6918580	6924324	10462	CLEC10A	-0.262147	-0.237797
12	9713576	9739878	29121	CLEC2D	-0.474953	0.0300586
16	76613992	76623499	10143	CLEC3A	-0.0450271	-0.246479
12	8557403	8566229	338339	CLEC4D	-0.85873	0.0368552
8	1699348	1719862	2055	CLN8	-0.539742	-0.233111
8	27510368	27528244	1191	CLU	-0.522173	-0.221687
16	80036395	80302866	80790	CMIP	-0.0397322	-0.253127
16	65157797	65170539	113540	CMTM1	-0.117117	-0.246236
16	65170852	65179679	146225	CMTM2	-0.12629	-0.246052
16	65195714	65205296	123920	CMTM3	-0.108788	-0.246052
16	65206154	65288111	146223	CMTM4	-0.108788	-0.246222
8	87947789	88464202	168975	CNBD1	0.449686	0.313617
16	56475004	56562497	1258	CNGB1	-0.1089	-0.229436
8	87655277	87825017	54714	CNGB3	0.416993	0.310075
1	222870802	222994872	149111	CNIH3	0.376202	0.34319
16	57111356	57221251	23019	CNOT1	-0.0944822	-0.233824
8	17131108	17148758	29883	CNOT7	-0.497902	-0.223629
1	203278963	203313761	6900	CNTN2	0.377442	0.363216
16	74901250	75150461	85445	CNTNAP4	-0.0631898	-0.241278
17	37967717	37971819	80347	COASY	0.488439	0.187232
16	69071978	69114938	25839	COG4	-0.0431542	-0.244781
16	67920025	67931014	84342	COG8	-0.0316864	-0.246554
8	121206533	121453454	7373	COL14A1	0.752376	0.361451
20	61394983	61432729	57642	COL20A1	0.421371	0.192036
8	139669660	139995418	169044	COL22A1	0.409798	0.310855
20	60918832	60942955	1299	COL9A3	0.4326	0.190475
8	120148627	120188388	10584	COLEC10	0.652563	0.368024
16	83156703	83209170	23406	COTL1	-0.0545814	-0.254655
17	13913444	14052719	1352	COX10	-0.292896	-0.227857
16	84390697	84398109	1327	COX4I1	-0.0624051	-0.255058
16	84369736	84390601	10328	COX4NB	-0.0624051	-0.255058
22	39295139	39295631	1343	COX6BP3	-0.672219	-0.144169
8	100959548	100975071	1345	COX6C	0.473819	0.353763
20	48529711	48529935	170504	COX6CP2	0.443839	0.193817
8	87595788	87642842	8895	CPNE3	0.416914	0.310943
16	88169677	88191155	27132	CPNE7	-0.0824915	-0.254057
1	205736125	205880609	1378	CR1	0.378131	0.365168
1	205885087	205978378	1379	CR1L	0.375505	0.363185
1	205694293	205729863	1380	CR2	0.380758	0.364965
1	154936027	154941999	1382	CRABP2	0.332902	0.353278
1	152207021	152213456	148327	CREB3L4	0.370712	0.347269
1	165776874	165789680	8804	CREG1	0.284415	0.342804
16	83411113	83500615	83716	CRISPLD2	-0.0548576	-0.255027
1	150648343	150653352	49860	CRNN	0.379785	0.361056
1	152186775	152197667	200186	CRTC2	0.370712	0.347269
20	47096245	47146893	1434	CSE1L	0.446781	0.173446
8	2782789	4839736	64478	CSMD1	-0.622926	-0.219963
8	113304333	114518418	114788	CSMD3	0.715134	0.367317
16	56749312	56789283	1459	CSNK2A2	-0.104625	-0.22893
1	199719283	199742873	1465	CSRP1	0.359586	0.348898
20	54400834	54412989	1477	CSTF1	0.600539	0.191903
16	66153965	66230589	10664	CTCF	-0.0989322	-0.245287
20	55505630	55533560	140690	CTCFL	0.619258	0.211632
8	104452962	104464393	115908	CTHRC1	0.479332	0.358497
16	73810399	73816316	1504	CTRB1	-0.0791814	-0.244063
16	73795502	73798548	440387	CTRB2	-0.0791814	-0.244305
16	66520974	66523266	1506	CTRL	-0.0989322	-0.246261
8	11737442	11763055	1508	CTSB	-0.552846	-0.224446
1	204484082	204498727	1510	CTSE	0.386414	0.367622
20	57003635	57015697	1522	CTSZ	0.609668	0.209711
11	69922292	69960338	2017	CTTN	0.50194	0.253834
17	7702038	7706325	124637	CYB5D1	-0.313424	-0.233125
16	68016064	68055208	80777	CYB5-M	-0.0321356	-0.244335
1	201197624	201203027	51706	CYB5R1	0.350329	0.352756
16	87237198	87244958	1535	CYBA	-0.0708831	-0.254839
8	145221987	145224416	1537	CYC1	0.488403	0.30141
8	120699577	120699895	360176	CYCSP23	0.637934	0.362147
1	200605277	200605553	360157	CYCSP4	0.359586	0.352636
1	155364778	155365087	360155	CYCSP52	0.318731	0.34586
8	143950775	143958238	1584	CYP11B1	0.425708	0.303685
8	143988977	143996261	1585	CYP11B2	0.436497	0.304085
20	52203395	52223931	1591	CYP24A1	0.647815	0.25146
1	205561488	205600470	1604	DAF	0.380554	0.366613
16	79567200	79597991	56942	DC13	-0.0401712	-0.252503
18	48121156	49311286	1630	DCC	-0.39637	-0.0697576
8	120915397	120937330	79075	DCC1	0.682753	0.360816
1	153272924	153290032	149095	DCST1	0.302995	0.344863
1	153257629	153272881	127579	DCST2	0.302995	0.344863
8	30133355	30160602	10671	DCTN6	-0.4913	-0.186998
8	131133535	131483399	50807	DDEF1	0.522557	0.348304
1	160868852	161016879	4921	DDR2	0.296524	0.36199
16	68938325	68964785	55308	DDX19A	-0.0431542	-0.243237
16	68890573	68925232	11269	DDX19B	-0.0431542	-0.243278
16	68938390	68963986	544314	DDX19-DDX19L	-0.0431542	-0.243237
20	47269291	47294021	55661	DDX27	0.452321	0.178537
16	66612675	66615460	55794	DDX28	-0.0989322	-0.245871
1	198859647	198905749	83479	DDX59	0.382627	0.346938
8	91082756	91133403	1666	DECR1	0.533753	0.328328
8	6822581	6825012	1667	DEFA1	-0.565395	-0.231488
8	6860805	6863226	1668	DEFA3	-0.473456	-0.225696
8	6780755	6783196	1669	DEFA4	-0.568503	-0.232599
8	6900239	6901669	1670	DEFA5	-0.557254	-0.225696
8	6769629	6771008	1671	DEFA6	-0.568503	-0.233076
8	6795176	6799755	449491	DEFA8P	-0.565395	-0.232996
8	6715507	6722939	1672	DEFB1	-0.568503	-0.234046
8	7273820	7275280	55894	DEFB103A	-0.674614	-0.225696
8	7315236	7320014	140596	DEFB104A	-0.645842	-0.225696
8	7332653	7334483	245908	DEFB105A	-0.645842	-0.225696
8	7327436	7331319	245909	DEFB106A	-0.645842	-0.225696
8	11888898	11891169	613211	DEFB134	-0.449997	-0.224446
8	11877239	11879472	613209	DEFB136	-0.447908	-0.224446
8	11868871	11869517	613210	DEFB137	-0.492269	-0.224446
8	7789609	7791647	1673	DEFB4	-0.525508	-0.225696
1	195788008	196010947	163486	DENND1B	0.366782	0.343797
8	142207902	142275083	22898	DENND3	0.494458	0.30886
8	120955146	121131939	64798	DEPDC6	0.71638	0.361339
8	124094769	124123722	79139	DERL1	0.727224	0.355401
17	7096096	7103987	23587	DERP6	-0.272466	-0.238232
16	67709414	67723982	54921	DERPC	-0.0446017	-0.249769
16	70600144	70616456	1723	DHODH	-0.0361627	-0.238138
17	9615482	9635317	201140	DHRS7C	-0.277125	-0.237257
16	70685116	70704312	9785	DHX38	-0.0361627	-0.240137
20	60979535	61039719	11083	DIDO1	0.4326	0.190951
1	229829184	230243641	27185	DISC1	0.328164	0.343153
1	199448393	199464697	91156	DKFZp434B1231	0.367631	0.347887
16	84922957	84936780	55542	DKFZp434O0320	-0.0589508	-0.255058
8	8212674	8276667	157285	DKFZp761P0423	-0.531302	-0.226737
8	12985243	13416766	10395	DLC1	-0.550224	-0.21955
17	7033933	7063754	1742	DLG4	-0.2549	-0.238742
8	1436976	1644049	9228	DLGAP2	-0.539742	-0.228005
9	22436840	22442472	63951	DMRTA1	-0.610785	-0.095609
17	11442473	11813790	1770	DNAH9	-0.355297	-0.249592
20	61996962	62035839	80331	DNAJC5	0.401044	0.188143
17	7563764	7677783	146754	DNHD3	-0.293069	-0.238572
8	25098204	25326536	80005	DOCK5	-0.582747	-0.237199
8	21822330	21827151	9046	DOK2	-0.526075	-0.23504
20	52525664	52701117	55816	DOK5	0.671636	0.239843
16	88214501	88232338	1800	DPEP1	-0.0824915	-0.254422
16	66578798	66590857	64174	DPEP2	-0.0989322	-0.245871
16	66567067	66571867	64180	DPEP3	-0.0989322	-0.245871
20	48984812	49008467	8813	DPM1	0.497337	0.203788
8	105460829	105548453	1807	DPYS	0.435432	0.352092
8	26491338	26571610	1808	DPYSL2	-0.521864	-0.231924
1	210275754	210344809	51514	DTL	0.284185	0.345815
17	7087882	7095983	23399	DULLARD	-0.272466	-0.23846
16	66614705	66670685	54920	DUS2L	-0.0989322	-0.246047
1	159986205	159993576	11266	DUSP12	0.25502	0.348589
8	29249530	29264104	1846	DUSP4	-0.522195	-0.2053
8	102447460	102448468	503631	DUXAP2	0.492958	0.36063
17	7069385	7078587	1856	DVL2	-0.2549	-0.238742
16	65312300	65343026	1783	DYNC1LI2	-0.108788	-0.246401
16	79132355	79142042	83657	DYNLRB2	-0.066961	-0.254216
1	204875504	204889165	8444	DYRK3	0.386414	0.365039
16	65783569	65790322	1874	E2F4	-0.108788	-0.246059
8	86276874	86314002	1875	E2F5	0.400435	0.307489
8	110621105	110646568	9166	EBAG9	0.553378	0.351582
8	25757429	25958605	64641	EBF2	-0.542897	-0.237302
1	234624303	234714631	128178	EDARADD	0.405087	0.352139
8	103334745	103493671	51366	EDD1	0.492751	0.356843
20	57308894	57334442	1908	EDN3	0.611864	0.203211
20	61589810	61600949	1917	EEF1A2	0.423922	0.186558
8	144733041	144750726	1936	EEF1D	0.430064	0.29963
1	243200315	243317761	84288	EFCAB2	0.397703	0.34034
8	91872954	92040806	64168	EFCBP1	0.518915	0.329583
16	82559738	82593880	54550	EFCBP2	-0.0516237	-0.253351
8	16929119	17024518	286097	EFHA2	-0.46652	-0.22721
1	153366973	153374010	1942	EFNA1	0.301649	0.344522
1	153317972	153326638	1944	EFNA3	0.302995	0.345399
1	153302837	153308653	1945	EFNA4	0.302995	0.345399
17	7549245	7555418	1949	EFNB3	-0.27272	-0.24455
1	229568054	229627413	54583	EGLN1	0.343636	0.343048
8	22601119	22606760	1960	EGR3	-0.617653	-0.245635
3	186391106	186454531	1962	EHHADH	0.416156	0.0861102
8	141610446	141714827	27161	EIF2C2	0.419242	0.308666
8	117726263	117837222	8667	EIF3S3	0.708278	0.377152
8	109283148	109330128	3646	EIF3S6	0.473327	0.348995
17	7416868	7422674	1973	EIF4A1	-0.262151	-0.237532
17	7151693	7156498	1984	EIF5A	-0.272466	-0.237253
17	12836433	12862049	60528	ELAC2	-0.223154	-0.23158
9	23681984	23816297	1993	ELAVL2	-0.479514	-0.0820866
1	200243696	200251756	1999	ELF3	0.359586	0.353068
1	203851858	203868623	2005	ELK4	0.41059	0.364374
16	65790913	65795407	79767	ELMO3	-0.108788	-0.246059
8	28006645	28104585	55140	ELP3	-0.544124	-0.221947
1	223741157	223907468	55740	ENAH	0.363427	0.346997
1	234713005	234714829	2025	ENO1P	0.363525	0.352023
8	120638507	120720251	5168	ENPP2	0.637934	0.362173
8	23346075	23376624	9583	ENTPD4	-0.59138	-0.243338
8	110415812	110425087	56943	ENY2	0.544359	0.352076
8	21972680	21995982	2039	EPB49	-0.585373	-0.23519
1	224079599	224099884	2052	EPHX1	0.363427	0.346597
8	27404562	27458403	2053	EPHX2	-0.514397	-0.224061
1	218208565	218286623	2058	EPRS	0.438405	0.33823
8	604200	671226	157697	ERICH1	-0.487698	-0.235292
1	234447083	234511908	56605	ERO1LB	0.345075	0.349276
20	50160290	50161077	64227	ERP28P	0.499576	0.204443
8	27687977	27718344	157570	ESCO2	-0.522656	-0.223683
1	154485639	154519244	23381	EST1B	0.330088	0.343362
1	202366814	202387645	55224	ETNK2	0.357786	0.35835
1	155369600	155374801	2117	ETV3	0.318731	0.344052
1	229535103	229540201	149371	EXOC8	0.348054	0.344106
8	145205510	145207539	54512	EXOSC4	0.488403	0.302999
16	68841635	68843334	118460	EXOSC6	-0.265139	-0.242693
8	118880783	119193239	2131	EXT1	0.70852	0.368268
8	28615072	28667121	2137	EXTL3	-0.535593	-0.22293
16	73304359	73366224	79152	FA2H	-0.0711559	-0.24505
8	82355340	82359563	2171	FABP5	0.409953	0.306939
11	69726917	69731144	8772	FADD	0.485956	0.25111
1	205144354	205161966	9214	FAIM3	0.392169	0.363056
17	18368605	18370885	80039	FAM106A	-0.901685	-0.181829
8	134489289	134490950	157530	FAM10A6	0.396341	0.32663
10	105203134	105208635	255022	FAM26C	-0.42898	-0.0690756
16	87309256	87330160	9780	FAM38A	-0.172015	-0.25412
8	130922898	131021182	51571	FAM49B	0.547539	0.344443
1	198449429	198450073	339521	FAM58B	0.402293	0.34636
20	60131588	60142908	149986	FAM61B	0.440832	0.187962
17	6288519	6295108	54478	FAM64A	-0.266042	-0.229431
16	66120255	66138190	79567	FAM65A	-0.0989322	-0.24539
8	7163483	7170254	441342	FAM66E	-0.0690373	-0.225696
1	164305880	164402582	149297	FAM78B	0.278054	0.345679
8	87555454	87590037	51115	FAM82B	0.416914	0.312058
8	124263933	124291499	84985	FAM83A	0.723681	0.359601
8	127633869	127639648	157638	FAM84B	0.604166	0.374118
8	7663909	7667476	441328	FAM90A10	-0.637593	-0.225696
8	7906723	7910284	441331	FAM90A11P	-0.484014	-0.225696
8	7914364	7917930	441332	FAM90A12	-0.484014	-0.225696
8	7109458	7113024	389611	FAM90A3	-0.111961	-0.225696
8	7117144	7120646	441313	FAM90A4	-0.111961	-0.225696
8	7132324	7135890	441315	FAM90A5	-0.111961	-0.225696
8	7393431	7396994	389618	FAM90A6P	-0.639595	-0.225696
8	7401076	7404644	441317	FAM90A7	-0.639595	-0.225696
8	7633319	7636884	441324	FAM90A8	-0.656614	-0.225696
8	7656262	7659828	441327	FAM90A9	-0.637593	-0.225696
8	124859508	124894263	157769	FAM91A1	0.668402	0.362621
16	83689466	83703615	339145	FAM92B	-0.0548576	-0.254991
16	65523467	65525804	51647	FAM96B	-0.108788	-0.246032
16	88331460	88410566	2175	FANCA	-0.0824915	-0.253816
16	65751392	65755578	55336	FBXL8	-0.108788	-0.246301
8	28341848	28403703	157574	FBXO16	-0.522847	-0.220842
16	85920443	85974864	79791	FBXO31	-0.0552746	-0.253851
8	124584539	124622627	114907	FBXO32	0.71161	0.362778
17	6620296	6631689	162517	FBXO39	-0.271964	-0.232959
8	101214762	101227018	286151	FBXO43	0.48038	0.359826
1	205197977	205210117	83953	FCAMR	0.392169	0.363418
1	159451711	159455662	2207	FCER1G	0.256393	0.343822
1	159741844	159755984	2212	FCGR2A	0.256393	0.345827
1	159899564	159914575	2213	FCGR2B	0.256393	0.34855
1	159778173	159786442	2214	FCGR3A	0.256393	0.346703
1	159859677	159867525	2215	FCGR3B	0.256393	0.347792
1	159943386	159950766	84824	FCRLM1	0.25502	0.34855
1	159959081	159964557	127943	FCRLM2	0.25502	0.34855
8	11697599	11734227	2222	FDFT1	-0.552846	-0.224446
17	7283413	7288975	2256	FGF11	-0.279275	-0.236351
8	21956374	21962266	8822	FGF17	-0.585373	-0.235759
11	69222187	69228287	9965	FGF19	0.51841	0.252879
8	16894705	16904045	26281	FGF20	-0.465656	-0.226203
11	69333917	69343129	2248	FGF3	0.535136	0.27829
11	69296978	69299352	2249	FGF4	0.51841	0.272575
8	17766180	17797327	2267	FGL1	-0.477337	-0.219803
16	65820795	65838832	29109	FHOD1	-0.108788	-0.246103
1	153222441	153232211	80308	FLAD1	0.302995	0.344994
1	150541275	150564303	2312	FLG	0.403447	0.360978
1	150587841	150599106	388698	FLG2	0.379785	0.361183
1	243740933	243934123	55083	FLJ10157	0.389986	0.344083
16	57257799	57276175	55238	FLJ10815	-0.0980051	-0.234769
16	69873706	69881013	55783	FLJ11171	-0.0959237	-0.240115
16	67625390	67627446	80052	FLJ12331	-0.0350797	-0.249711
16	67458507	67528181	79613	FLJ12688	-0.0270305	-0.24906
16	85121988	85146317	64779	FLJ12998	-0.0587271	-0.253148
16	56592806	56613023	79650	FLJ13154	-0.1089	-0.229621
16	56983924	56997549	64785	FLJ13912	-0.142542	-0.237792
8	22553829	22555620	80094	FLJ14107	-0.617653	-0.24602
9	26056673	26108406	441390	FLJ16323	-0.451649	-0.0717442
1	155328460	155336224	440695	FLJ16478	0.318731	0.344202
16	88542652	88561968	54849	FLJ20186	-0.0835305	-0.253948
8	110655592	110725080	55638	FLJ20366	0.558217	0.350297
16	57106928	57111067	79918	FLJ21148	-0.0986559	-0.233354
8	28804144	28965351	79618	FLJ21616	-0.535593	-0.222188
16	65552639	65566553	79984	FLJ21736	-0.108788	-0.246202
1	229386473	229388760	149373	FLJ30430	0.355736	0.343613
16	85146433	85148400	146512	FLJ30679	-0.0587271	-0.253601
1	226849990	226853749	200107	FLJ31401	0.396051	0.344251
16	87811619	87822864	197320	FLJ31875	-0.0722492	-0.255054
20	60742522	60745688	149650	FLJ32154	0.408859	0.194601
1	204063776	204085868	148811	FLJ32569	0.404425	0.364804
8	125127495	125252944	157376	FLJ32770	0.640117	0.364239
20	58064375	58081403	284756	FLJ33860	0.507542	0.198499
17	12394017	12481223	284034	FLJ34690	-0.254702	-0.240186
9	22636205	22814206	441389	FLJ35282	-0.612019	-0.0923893
17	8641205	8643311	162387	FLJ35773	-0.278781	-0.231031
16	65349703	65393024	283847	FLJ35894	-0.108788	-0.24624
1	149949593	149950006	284485	FLJ36032	0.366231	0.345587
17	18381839	18469646	284047	FLJ36492	-0.548642	-0.181829
16	87753129	87757584	283860	FLJ36701	-0.0722492	-0.256671
8	12853236	12909550	286032	FLJ36980	-0.507107	-0.222554
16	65587032	65601139	283848	FLJ37464	-0.108788	-0.246352
5	38294290	38501338	133584	FLJ39155	0.425083	0.0846796
16	87336676	87339657	339059	FLJ40448	-0.172015	-0.254949
11	69177025	69182379	440049	FLJ42258	0.51841	0.246443
17	34439685	34462984	342666	FLJ43826	-0.724195	-0.038026
8	142513114	142586512	389690	FLJ43860	0.446873	0.303476
20	60240411	60244750	400850	FLJ44790	0.421	0.191101
16	87330709	87335327	400556	FLJ45121	-0.172015	-0.254949
8	103888226	103891375	401472	FLJ45248	0.48899	0.359053
17	11085771	11402921	388336	FLJ45455	-0.290159	-0.243081
16	87147613	87164049	400555	FLJ45530	-0.0477898	-0.256596
1	245340085	245342342	388759	FLJ45717	0.364666	0.343231
8	138890875	139164964	401478	FLJ45872	0.407421	0.312316
8	144878092	144882798	286077	FLJ46072	0.430064	0.303297
20	56467832	56523355	164284	FLJ90166	0.634227	0.212802
1	238321604	238705112	56776	FMN2	0.396102	0.342121
1	201576375	201586912	2331	FMOD	0.342531	0.349227
16	85158443	85159948	2303	FOXC2	-0.0597254	-0.25484
16	85101659	85105548	2294	FOXF1	-0.0587271	-0.253297
16	85169831	85170868	2300	FOXL1	-0.0597254	-0.253932
1	226889682	226890249	2497	FTHL2	0.396051	0.343417
16	69045999	69071678	197258	FUK	-0.0431542	-0.244379
17	7435272	7458796	9513	FXR2	-0.262151	-0.236997
8	28407692	28477901	7976	FZD3	-0.522847	-0.222663
8	104380276	104414270	8323	FZD6	0.490125	0.359762
1	207915388	207916356	50486	G0S2	0.316944	0.357569
17	7084462	7086477	11337	GABARAP	-0.272466	-0.238511
16	74157750	74169280	11345	GABARAPL2	-0.0716458	-0.243579
16	87407643	87450885	2588	GALNS	-0.0785898	-0.256919
1	228269651	228484569	2590	GALNT2	0.381334	0.343633
16	79906076	79971441	8139	GAN	-0.0361847	-0.253483
17	9754651	10042593	8522	GAS7	-0.269971	-0.235817
16	88616509	88638880	2622	GAS8	-0.0702136	-0.253948
8	11599162	11654918	2626	GATA4	-0.551724	-0.229886
20	60471948	60484421	140628	GATA5	0.413259	0.187389
1	152045729	152067448	57459	GATAD2B	0.363978	0.346188
16	79673430	79687481	2653	GCSH	-0.0437932	-0.253432
8	21593810	21652734	2675	GFRA2	-0.503736	-0.233881
1	233558508	233573033	9453	GGPS1	0.339251	0.346149
1	226404176	226414150	57165	GJA12	0.400519	0.343979
16	73043357	73198518	2734	GLG1	-0.0819025	-0.24499
8	144420982	144430476	2738	GLI4	0.435032	0.303286
17	9670106	9733747	9340	GLP2R	-0.277125	-0.236925
1	225951873	225961023	401983	gm127	0.387637	0.345126
20	62058499	62071662	57473	GM632	0.404058	0.188774
20	61689399	61721673	26205	GMEB2	0.393443	0.184924
8	143913219	143925264	2765	GML	0.425708	0.303685
20	56848190	56919642	2778	GNAS	0.621797	0.211297
1	233780755	233880677	2786	GNG4	0.340402	0.346344
1	229443599	229481352	8443	GNPAT	0.361764	0.34386
8	25332693	25337836	2796	GNRH1	-0.61638	-0.239594
1	202433911	202449843	127845	GOLT1A	0.353541	0.358464
16	57298536	57325747	2806	GOT2	-0.0925831	-0.236382
8	145209527	145213102	8733	GPAA1	0.488403	0.302926
1	154830903	154837894	54865	GPATC4	0.332902	0.348852
16	56134102	56168602	221188	GPR114	-0.116227	-0.225842
8	142436129	142437205	2843	GPR20	0.490956	0.303476
1	199108789	199109874	2848	GPR25	0.212749	0.34645
1	200358652	200365257	9283	GPR37L1	0.359586	0.353709
16	56211459	56256445	9289	GPR56	-0.0995169	-0.228163
20	62207627	62208628	2832	GPR8	0.424136	0.193497
16	56259672	56280791	222487	GPR97	-0.1089	-0.228845
17	7156702	7159382	2874	GPS2	-0.272466	-0.237034
1	238719496	238842085	64388	GREM2	0.360681	0.343031
8	102574162	102750995	79977	GRHL2	0.509597	0.357793
8	145136214	145139571	2907	GRINA	0.478737	0.304463
8	30655977	30704985	2936	GSR	-0.503341	-0.182568
8	30555573	30635274	2961	GTF2E2	-0.503341	-0.182578
16	56704997	56720797	29105	GTL3	-0.1089	-0.234396
20	60201648	60211168	26164	GTPBP5	0.411037	0.1894
17	7846713	7864382	3000	GUCY2D	-0.313424	-0.23182
1	226394605	226403275	2987	GUK1	0.400519	0.343789
8	27491045	27491151	2989	GULOP	-0.522173	-0.22403
1	224317044	224326326	3020	H3F3A	0.371871	0.348863
1	154855710	154862141	60484	HAPLN2	0.332902	0.350682
8	122694719	122722811	3037	HAS2	0.744471	0.358733
16	67697661	67710123	3038	HAS3	-0.0446017	-0.249628
1	152511663	152514975	10456	HAX1	0.330649	0.347069
16	88155339	88155410	606500	HBII-202	-0.0824915	-0.254057
1	154978526	154988160	3068	HDGF	0.336244	0.355482
1	150362364	150364210	327659	HDHD1CP	0.3911	0.35234
1	234780594	234834437	55127	HEATR1	0.363983	0.354398
17	7965614	7968127	84667	HES7	-0.313424	-0.231452
8	80838800	80842559	23462	HEY1	0.42532	0.311932
1	208568920	208916261	55733	HHAT	0.293059	0.352714
8	144241549	144242955	10639	HHCM	0.474975	0.305442
1	226711688	226712183	92815	HIST3H2A	0.400093	0.343596
1	226718540	226718918	337872	HIST3H2BA	0.400093	0.343596
1	226712431	226712882	128312	HIST3H2BB	0.400093	0.343596
1	226679169	226679649	8290	HIST3H3	0.400093	0.341016
6	32515625	32520801	3122	HLA-DRA	0.597134	0.03746
6	32535575	32535844	3132	HLA-DRB9	0.597134	0.03746
1	219119382	219125018	3142	HLX1	0.433468	0.340917
8	27936753	27988919	389643	HMFN0672	-0.544124	-0.222229
20	55496854	55497489	10357	HMG1L1	0.612641	0.211541
8	76614758	76641623	3174	HNF4G	0.396966	0.284793
8	83365694	83369715	389674	HNRPA1P4	0.41858	0.2996
16	70646009	70652458	3240	HP	-0.0361627	-0.239607
16	70654626	70668646	3250	HPR	-0.0361627	-0.239607
8	22027877	22043975	55806	HR	-0.585373	-0.234832
20	60223421	60228718	11255	HRH3	0.421	0.191101
1	150451182	150463293	388697	HRNR	0.403447	0.35234
8	99183743	99198594	10247	HRSP12	0.415553	0.339721
17	13339731	13445969	9955	HS3ST3A1	-0.276607	-0.232032
16	82399094	82404095	3281	HSBP1	-0.0516237	-0.253136
1	207926173	207974918	3290	HSD11B1	0.316944	0.358853
16	66022537	66028957	3291	HSD11B2	-0.0674695	-0.245669
17	37957510	37960757	3292	HSD17B1	0.50371	0.193382
16	80626364	80689638	3294	HSD17B2	0.0305271	-0.254811
1	161027120	161049232	51478	HSD17B7	0.301493	0.362905
16	82713389	82736265	83693	HSDL1	-0.053622	-0.253361
16	65756217	65761347	3299	HSF4	-0.108788	-0.246291
1	159760660	159763311	3310	HSPA6	0.256393	0.345827
16	56841364	56875241	29070	HSPC065	-0.100351	-0.226223
16	80590248	80602547	93517	HSPC105	-0.0599407	-0.254726
16	65818515	65820682	29100	HSPC171	-0.108788	-0.246521
16	87451007	87455021	51693	HSPC176	-0.0785898	-0.256919
8	7263767	7265553	3332	HSPDP3	-0.64521	-0.225696
20	47328273	47339638	441951	HSUP1	0.457861	0.177118
16	69618512	69822070	54768	HYDIN	-0.0884	-0.238837
1	218334078	218388006	55699	IARS2	0.421163	0.338782
9	21430440	21431315	3439	IFNA1	-0.450134	-0.0809256
9	21357423	21358075	3447	IFNA13	-0.450134	-0.0767699
9	21374254	21375396	3440	IFNA2	-0.450134	-0.0765942
9	21340317	21340886	3443	IFNA6	-0.450134	-0.0769164
9	21399133	21400174	3445	IFNA8	-0.450134	-0.0793489
9	21268049	21268618	3453	IFNAP22	-0.485881	-0.0768971
9	21470838	21472312	338376	IFNE1	-0.450134	-0.0821583
9	27514312	27516496	56832	IFNK	-0.411719	-0.0575802
9	21393244	21393553	158011	IFNWP12	-0.450134	-0.0793489
9	21445438	21446067	3474	IFNWP19	-0.450134	-0.081206
9	26946410	27052802	80173	IFT74	-0.440408	-0.0606786
2	88937989	89411551	50802	IGK@	1.24496	0.00817545
2	89180467	89180942	28938	IGKV1-16	1.23706	0.00663089
2	89197948	89198423	28937	IGKV1-17	1.34271	0.00663089
2	89251344	89251811	28936	IGKV1-22	1.3135	0.00663089
2	89294023	89294497	28935	IGKV1-27	1.12723	0.00663089
2	89334142	89334616	28934	IGKV1-32	1.07443	0.00663089
2	89348873	89349347	28933	IGKV1-33	0.956319	0.00663089
2	89367568	89368042	28932	IGKV1-35	0.960256	0.00663089
2	89378136	89378610	28931	IGKV1-37	0.735322	0.00663089
2	89400498	89400972	28930	IGKV1-39	0.822154	0.00663089
2	89158630	89159395	28927	IGKV2-14	0.463546	0.00663089
2	89209304	89210080	28926	IGKV2-18	1.38421	0.00663089
2	89215579	89215845	28925	IGKV2-19	1.38421	0.00663089
2	89252927	89253642	28924	IGKV2-23	1.33838	0.00663089
2	89256927	89257729	28923	IGKV2-24	1.31725	0.00663089
2	89276679	89277432	28922	IGKV2-26	1.15215	0.00663089
2	89302294	89303027	28921	IGKV2-28	1.11381	0.00663089
2	89314781	89315507	28920	IGKV2-29	1.09533	0.00663089
2	89325379	89326164	28919	IGKV2-30	1.09332	0.00663089
2	89376096	89376329	28918	IGKV2-36	0.735322	0.00663089
2	89390775	89391014	28917	IGKV2-38	0.816088	0.00663089
2	89410988	89411551	28916	IGKV2-40	0.840583	0.00663089
2	89165788	89166301	28913	IGKV3-15	1.29621	0.00663089
2	89223172	89223706	28912	IGKV3-20	1.38421	0.00663089
2	89273094	89274871	28911	IGKV3-25	1.15215	0.00663089
2	89332799	89333336	28910	IGKV3-31	1.07443	0.00663089
2	89356128	89356660	28909	IGKV3-34	0.964051	0.00663089
2	89240350	89240901	28906	IGKV6-21	1.37708	0.00663089
22	21567557	21567874	3537	IGLC1	-0.438219	-0.122601
22	21573158	21573510	3538	IGLC2	-0.444573	-0.122601
22	21578514	21578831	3539	IGLC3	-0.444573	-0.122601
22	21582998	21583250	3540	IGLC4	-0.444573	-0.122601
22	21587794	21588102	3541	IGLC5	-0.444573	-0.122601
22	21591707	21592030	3542	IGLC6	-0.444573	-0.122601
22	21594768	21595085	28834	IGLC7	-0.475332	-0.122601
22	21571798	21571835	28832	IGLJ2	-0.438219	-0.122601
22	21577168	21577205	28831	IGLJ3	-0.444573	-0.122601
22	21582740	21582777	28830	IGLJ4	-0.444573	-0.122601
22	21586443	21586480	28829	IGLJ5	-0.444573	-0.122601
22	21590336	21590373	28828	IGLJ6	-0.444573	-0.122601
22	21593570	21593607	28827	IGLJ7	-0.444573	-0.122601
1	204710419	204736845	9641	IKBKE	0.386414	0.365847
1	205007571	205012462	3586	IL10	0.392169	0.365316
16	87232502	87234383	27189	IL17C	-0.0622051	-0.254839
1	205038838	205082948	29949	IL19	0.392169	0.364151
1	205105777	205109191	50604	IL20	0.392169	0.362939
1	205137412	205144107	11009	IL24	0.392169	0.36234
1	152644293	152706812	3570	IL6R	0.322342	0.345863
8	79807560	79880313	3574	IL7	0.41899	0.297707
1	151901138	151910103	3608	ILF2	0.374054	0.346738
1	155077289	155095290	3645	INSRR	0.339586	0.355434
1	200064961	200111805	55705	IPO9	0.359586	0.351119
1	154761821	154809020	128239	IQGAP3	0.336176	0.346144
1	208027885	208046102	3664	IRF6	0.316944	0.358502
16	84490275	84513713	3394	IRF8	-0.0624051	-0.255058
1	154959037	154964329	81875	ISG20L2	0.332902	0.353917
1	224886014	224991818	3707	ITPKB	0.399202	0.344768
1	151147663	151150986	3713	IVL	0.369388	0.350271
1	200963155	201044172	10765	JARID1B	0.350276	0.352508
17	7683966	7698839	23135	JMJD3	-0.313424	-0.23613
1	225985558	225989735	65094	JMJD4	0.387637	0.342845
16	86194000	86289263	57338	JPH3	-0.0514178	-0.254418
8	143740950	143744929	8629	JRK	0.418486	0.303069
1	152213369	152217075	10899	JTB	0.370712	0.347269
16	74219131	74239078	3735	KARS	-0.0716458	-0.245126
16	56328618	56348657	10300	KATNB1	-0.1089	-0.229793
8	1909451	1942509	9920	KBTBD11	-0.539742	-0.233573
17	7766752	7773478	9196	KCNAB3	-0.313424	-0.232263
20	47421912	47532588	3745	KCNB1	0.457861	0.176816
20	49053600	49073024	3755	KCNG1	0.505981	0.200461
18	75724656	75760804	26251	KCNG2	-0.429441	-0.0760156
16	82813324	82830857	93107	KCNG4	-0.0541661	-0.255767
1	208923178	209374080	3756	KCNH1	0.300026	0.350346
1	231816373	231874607	3775	KCNK1	0.330058	0.343306
8	140693986	140784481	51305	KCNK9	0.485211	0.307493
1	152946526	153109378	3782	KCNN3	0.333805	0.3429
20	61502011	61574437	3785	KCNQ2	0.429381	0.189616
8	133210438	133562186	3786	KCNQ3	0.442084	0.333683
8	99508426	99512201	3788	KCNS2	0.422564	0.343042
1	194461536	194844122	343450	KCNT2	0.334809	0.342998
8	111048409	111056135	27012	KCNV1	0.569112	0.348226
17	7196205	7198984	147040	KCTD11	-0.272466	-0.237034
16	65892478	65918112	146212	KCTD19	-0.100461	-0.24669
8	25341280	25371837	54793	KCTD9	-0.57851	-0.239769
8	136538898	136729031	10656	KHDRBS3	0.432117	0.317053
8	109525029	109568312	9694	KIAA0103	0.463492	0.347665
8	133021330	133094956	23167	KIAA0143	0.41652	0.332553
16	70486947	70520407	9798	KIAA0174	-0.0691678	-0.239297
16	84204425	84267313	23199	KIAA0182	-0.0541932	-0.255058
8	126105690	126165402	9897	KIAA0196	0.622779	0.368484
1	154430523	154449211	9673	KIAA0446	0.330088	0.342961
1	152168607	152183353	9909	KIAA0476	0.367345	0.347085
16	83618911	83685337	9764	KIAA0513	-0.0548576	-0.253677
17	12633581	12835684	9912	KIAA0672	-0.232951	-0.234432
16	82995534	83055107	9914	KIAA0703	-0.0681076	-0.254655
17	6422375	6484716	9851	KIAA0753	-0.271964	-0.228568
18	75967903	75999220	22850	KIAA0863	-0.404967	-0.0760139
1	230969789	231012709	54627	KIAA1383	0.332156	0.345484
20	47295844	47328009	57169	KIAA1404	0.457861	0.177724
8	12914144	12928045	57604	KIAA1456	-0.550224	-0.227552
16	76379984	76571505	57687	KIAA1576	-0.00323559	-0.243691
16	83068608	83095794	57707	KIAA1609	-0.0545814	-0.254655
17	7159675	7173362	84461	KIAA1787	-0.272466	-0.237034
1	231530137	231586374	84451	KIAA1804	0.339203	0.34435
8	22518202	22533929	57805	KIAA1967	-0.617653	-0.246371
8	28980715	29176560	23303	KIF13B	-0.535593	-0.214778
1	198787930	198856485	9928	KIF14	0.382627	0.346059
1	199205143	199259445	23046	KIF21B	0.372914	0.346297
16	56349630	56393909	3801	KIFC3	-0.1089	-0.230167
1	202426092	202432237	3814	KISS1	0.353541	0.358071
8	103730188	103737128	7071	KLF10	0.473766	0.3585
16	86298919	86357043	54758	KLHDC4	-0.0483034	-0.251339
1	203572271	203592662	55220	KLHDC8A	0.397224	0.363827
1	201126853	201162994	59349	KLHL12	0.350329	0.352028
9	21321020	21325371	55958	KLHL9	-0.450134	-0.077614
16	56871408	56886438	221191	Klkbl4	-0.100351	-0.227758
12	9639137	9651764	3820	KLRB1	-0.95128	0.0300586
1	153408508	153412428	200185	KRTCAP2	0.301649	0.343332
1	199616589	199635292	3898	LAD1	0.359586	0.349665
20	60317516	60375763	3911	LAMA5	0.421	0.188362
1	207854838	207892443	3914	LAMB3	0.369629	0.356804
8	98856985	98934006	55353	LAPTM4B	0.433754	0.341382
1	202000960	202012123	54900	LAX1	0.340232	0.350638
1	223655827	223683142	3930	LBR	0.363427	0.345635
16	66531288	66535516	3931	LCAT	-0.0989322	-0.246726
1	151066573	151066905	353131	LCE1A	0.356914	0.350149
1	151051071	151052209	353132	LCE1B	0.356914	0.350149
1	151043935	151045731	353133	LCE1C	0.356914	0.350149
1	151036895	151037239	353134	LCE1D	0.356914	0.35021
1	151025377	151027526	353135	LCE1E	0.356914	0.350772
1	151015472	151015828	353137	LCE1F	0.356914	0.351162
1	150937464	150938542	353139	LCE2A	0.356914	0.353778
1	150925223	150926501	26239	LCE2B	0.356914	0.353778
1	150914395	150915674	353140	LCE2C	0.356914	0.353778
1	150902496	150903759	353141	LCE2D	0.356914	0.354719
1	150861934	150862203	353142	LCE3A	0.356914	0.355393
1	150852911	150853198	353143	LCE3B	0.356914	0.356262
1	150839832	150840116	353144	LCE3C	0.356914	0.356303
1	150818484	150819604	84648	LCE3D	0.356914	0.356895
1	150804754	150805872	353145	LCE3E	0.357127	0.355895
1	150948176	150948475	199834	LCE4A	0.356914	0.352774
[truncated: 1,250 more rows]

## Sheet: Table_6
Additional file 1: Table 6. The comparison of phosphorylation protein vs gene expression in cell lines and tumors.
[truncated: 42 more rows]
