# Supplementary material for: Comprehensive comparison of molecular portraits between cell lines and tumors in breast cancer
Source: BMC Genomics. 2016 Aug 22;17(Suppl 7):525. doi: 10.1186/s12864-016-2911-z (PMC5001206; doi:10.1186/s12864-016-2911-z)
Supplement: Additional file 2: Table S7. — Correlation coefficient r across 4 genomics level comparison in breast cancer. (XLSX 1527 kb) [file 12864_2016_2911_MOESM2_ESM.xlsx]

## Sheet: Gene_Expression
subtypes	Cell Lines\Tumors	GSM1030079	GSM1030080	GSM1030081	GSM1030082	GSM1030083	GSM1030084	GSM1030085	GSM1030086	GSM1030087	GSM1030088	GSM1030089	GSM1030090	GSM1030091	GSM1030092	GSM1030093	GSM1030094	GSM1030095	GSM1030096	GSM1030097	GSM1030098	GSM1030099	GSM1030100	GSM1030101	GSM1030102	GSM1030103	GSM1030104	GSM1030105	GSM1030106	GSM1030107	GSM1030108	GSM1030109	GSM1030110	GSM1030111	GSM1030112	GSM1030113	GSM1030114	GSM1030115	GSM1030116	GSM1030117	GSM1030118	GSM1030119	GSM1030120	GSM1030121	GSM1030122	GSM1030123	GSM1030124	GSM1030125	GSM1030126
Basal_Like	HDQP1	0.885827	0.811197	0.827096	0.827267	0.862376	0.879558	0.85504	0.841488	0.839099	0.796673	0.77435	0.851495	0.792972	0.831731	0.774684	0.864496	0.818763	0.780491	0.811398	0.777282	0.835749	0.79913	0.815417	0.868941	0.854332	0.793608	0.737621	0.851299	0.829349	0.836947	0.861205	0.84461	0.860622	0.259753	0.84237	0.804738	0.848056	0.812643	0.847469	0.842625	0.840932	0.868939	0.805083	0.834998	0.753339	0.821818	0.848948	0.843354
Basal_Like	HCC1806	0.870658	0.778895	0.822534	0.823367	0.882076	0.850178	0.841991	0.841843	0.847754	0.810811	0.777417	0.823157	0.779407	0.811937	0.764667	0.846491	0.823655	0.786622	0.795051	0.790689	0.839239	0.817702	0.823287	0.859524	0.858812	0.789191	0.767218	0.842793	0.817778	0.840204	0.860951	0.848143	0.856466	0.293389	0.843756	0.814975	0.842043	0.821155	0.850455	0.832559	0.818435	0.859413	0.80211	0.817024	0.754832	0.814915	0.856363	0.822993
Basal_Like	Hs739T	0.855887	0.788705	0.803547	0.814925	0.839785	0.849655	0.857554	0.776803	0.824189	0.793144	0.758269	0.815819	0.782488	0.862827	0.787843	0.839556	0.796559	0.819677	0.813399	0.810728	0.858418	0.804717	0.806426	0.870263	0.862065	0.833923	0.737183	0.840541	0.84186	0.841118	0.863765	0.847356	0.823385	0.276923	0.824622	0.811064	0.829669	0.832995	0.845067	0.817909	0.837436	0.841484	0.857579	0.864545	0.790993	0.822758	0.822304	0.836348
Luminal_A	EFM19	0.873882	0.785212	0.819444	0.809466	0.871682	0.835826	0.827171	0.833632	0.820583	0.78826	0.746119	0.806222	0.784447	0.821912	0.754957	0.867306	0.821021	0.765155	0.79167	0.77225	0.823218	0.795295	0.80735	0.862918	0.858707	0.767445	0.746731	0.848112	0.802779	0.822737	0.857377	0.840205	0.86304	0.267379	0.838727	0.802035	0.854327	0.788537	0.838657	0.835515	0.829958	0.871091	0.788328	0.822807	0.751806	0.818332	0.865006	0.830697
Basal_Like	HCC2157	0.88994	0.786771	0.807778	0.802817	0.886393	0.848803	0.834962	0.857406	0.82925	0.796531	0.754237	0.818226	0.774559	0.806486	0.757837	0.85911	0.82217	0.759244	0.785724	0.76402	0.81535	0.7911	0.799169	0.851745	0.856651	0.765177	0.745089	0.837022	0.783467	0.814513	0.857282	0.832672	0.843555	0.278331	0.828774	0.797443	0.833	0.789378	0.837128	0.822501	0.826712	0.850102	0.772761	0.805179	0.729322	0.797653	0.862619	0.812996
Basal_Like	HCC1187	0.883817	0.801635	0.795837	0.794911	0.878926	0.865274	0.850443	0.847618	0.834239	0.790761	0.750336	0.835318	0.758842	0.803997	0.743731	0.86263	0.802136	0.756342	0.796948	0.753521	0.818852	0.78226	0.792573	0.853237	0.850408	0.770204	0.714989	0.839063	0.794949	0.814481	0.853807	0.833544	0.846015	0.23016	0.827125	0.796211	0.84115	0.788948	0.831762	0.825118	0.827517	0.851707	0.77721	0.80845	0.726725	0.809679	0.839488	0.810958
Basal_Like	HCC38	0.866049	0.805307	0.802518	0.800526	0.851353	0.86483	0.844363	0.807556	0.812816	0.778116	0.745475	0.837073	0.787734	0.823578	0.770129	0.858662	0.8121	0.773845	0.804791	0.761048	0.816767	0.777633	0.795874	0.849177	0.833592	0.773597	0.715565	0.838439	0.807439	0.813547	0.842852	0.826953	0.838221	0.269121	0.823359	0.781723	0.832163	0.788531	0.827841	0.824703	0.838052	0.858786	0.793551	0.82221	0.755979	0.806058	0.842686	0.824615
Basal_Like	MDAMB231	0.860274	0.791067	0.803503	0.800149	0.873769	0.852527	0.84447	0.839399	0.838064	0.785414	0.75311	0.821963	0.759706	0.80154	0.753666	0.849502	0.803372	0.765294	0.796064	0.756696	0.81808	0.782964	0.797142	0.846769	0.840888	0.778041	0.719223	0.821037	0.795328	0.811001	0.850516	0.827675	0.830463	0.23662	0.821738	0.792049	0.831943	0.791509	0.829077	0.82325	0.825494	0.849986	0.78721	0.807113	0.727908	0.805116	0.839387	0.822098
Basal_Like	MDAMB157	0.870883	0.801711	0.796997	0.800469	0.853599	0.854953	0.848026	0.82498	0.824044	0.773497	0.738868	0.822858	0.764962	0.811806	0.758396	0.856307	0.799788	0.769096	0.800527	0.76377	0.818919	0.778182	0.79146	0.853204	0.83936	0.787502	0.710196	0.828748	0.800295	0.816822	0.850337	0.825075	0.830446	0.25028	0.816386	0.783121	0.832851	0.791189	0.823227	0.825012	0.828915	0.846569	0.787374	0.819739	0.739049	0.817551	0.836646	0.827772
HER2amp	HCC1569	0.859756	0.788148	0.783791	0.777369	0.869235	0.842123	0.84056	0.845615	0.82401	0.790029	0.752326	0.811458	0.760677	0.79848	0.750914	0.844655	0.807553	0.760942	0.783355	0.752049	0.801859	0.779599	0.790752	0.834413	0.831521	0.762529	0.726598	0.809979	0.782845	0.791236	0.842278	0.813433	0.819453	0.290577	0.814927	0.781272	0.812612	0.779042	0.819051	0.804761	0.808081	0.841289	0.780952	0.785709	0.740421	0.786053	0.852023	0.804089
Basal_Like	CAL851	0.867841	0.805376	0.792674	0.787599	0.843676	0.866457	0.83841	0.823802	0.809857	0.770874	0.744027	0.839018	0.776554	0.8105	0.758727	0.862989	0.801942	0.755479	0.794112	0.749589	0.799789	0.760432	0.778161	0.841255	0.820018	0.764838	0.706649	0.81968	0.788241	0.795214	0.82476	0.809938	0.824687	0.256529	0.805275	0.765563	0.823834	0.771114	0.809899	0.812909	0.838112	0.849952	0.783244	0.806413	0.740249	0.795842	0.835223	0.822097
Luminal_A	MCF7	0.855631	0.795902	0.806784	0.794805	0.854226	0.829991	0.818801	0.831302	0.803044	0.766457	0.734037	0.796361	0.773173	0.800291	0.752759	0.85329	0.814153	0.756585	0.789977	0.757894	0.807899	0.785387	0.795936	0.846285	0.838514	0.749868	0.734572	0.826958	0.795219	0.8016	0.845884	0.820634	0.852288	0.267488	0.82692	0.777346	0.841418	0.772722	0.826057	0.829162	0.816672	0.871365	0.781333	0.80201	0.753247	0.809759	0.864341	0.820642
Basal_Like	CAL51	0.860829	0.786368	0.799226	0.79487	0.851815	0.848716	0.84247	0.803952	0.804751	0.768628	0.732502	0.8213	0.777898	0.81588	0.750998	0.86579	0.799956	0.763747	0.793903	0.751374	0.804469	0.763091	0.782586	0.848848	0.836595	0.770466	0.69526	0.840836	0.792926	0.814507	0.83646	0.822284	0.836181	0.260354	0.805933	0.779515	0.835674	0.775736	0.815891	0.817227	0.826475	0.84604	0.783453	0.819538	0.740791	0.812605	0.838763	0.820114
Luminal_B	MDAMB361	0.856213	0.803611	0.809389	0.79377	0.85004	0.841844	0.832054	0.819372	0.798538	0.760561	0.725289	0.812971	0.776862	0.81068	0.747069	0.870047	0.80971	0.749938	0.80388	0.740647	0.801549	0.769966	0.78023	0.844705	0.832334	0.754456	0.697684	0.828331	0.7798	0.794499	0.846297	0.818078	0.837813	0.226985	0.817811	0.779042	0.837267	0.761378	0.823037	0.82551	0.831823	0.873629	0.770132	0.804443	0.733237	0.808548	0.860361	0.82878
Basal_Like	BT549	0.860194	0.79235	0.790669	0.786937	0.858201	0.851669	0.839377	0.82661	0.809984	0.767832	0.734656	0.814973	0.753253	0.801578	0.745423	0.846254	0.788271	0.750303	0.785309	0.744717	0.802785	0.762441	0.779829	0.83904	0.833087	0.772771	0.696271	0.810356	0.776073	0.798838	0.839653	0.813528	0.815257	0.238158	0.804289	0.773232	0.820593	0.773365	0.813945	0.805188	0.821086	0.835487	0.77388	0.798158	0.720549	0.795349	0.834289	0.809893
Luminal_A	MDAMB134VI	0.848829	0.749685	0.831771	0.819294	0.861915	0.804071	0.808782	0.817361	0.79837	0.768786	0.724618	0.767718	0.761701	0.787584	0.74157	0.838177	0.817656	0.754376	0.763325	0.768868	0.820661	0.796782	0.807816	0.843784	0.855374	0.743901	0.756369	0.842138	0.791023	0.81851	0.848709	0.832174	0.857931	0.272747	0.834662	0.789726	0.844148	0.785308	0.834442	0.815617	0.792724	0.857507	0.772426	0.806976	0.745614	0.812755	0.852372	0.804708
HER2amp	HCC1954	0.862544	0.814404	0.787538	0.777141	0.837645	0.854527	0.83227	0.825026	0.798767	0.756475	0.731713	0.829279	0.769591	0.802107	0.747826	0.872485	0.797247	0.737867	0.801287	0.726087	0.784337	0.746474	0.768394	0.834716	0.818969	0.758257	0.682766	0.817446	0.773347	0.787626	0.827879	0.803611	0.826159	0.237081	0.801422	0.760182	0.827246	0.751826	0.805279	0.816232	0.837413	0.852898	0.76207	0.79761	0.720444	0.792249	0.833988	0.821033
Luminal_A	CAMA1	0.849057	0.794466	0.805592	0.792184	0.847343	0.825146	0.827589	0.818689	0.801569	0.75445	0.724231	0.794184	0.761501	0.79119	0.745123	0.859465	0.804238	0.748741	0.785277	0.748296	0.799816	0.771895	0.788516	0.839498	0.834112	0.749236	0.717616	0.833274	0.786474	0.799353	0.838443	0.817171	0.841089	0.268196	0.823282	0.775576	0.840812	0.76496	0.816423	0.812851	0.814902	0.8658	0.768795	0.801981	0.739508	0.806744	0.847987	0.816502
HER2amp	ZR751	0.855245	0.781593	0.800392	0.794131	0.849723	0.812487	0.806728	0.830971	0.797645	0.762271	0.716096	0.776613	0.75124	0.787566	0.72932	0.853847	0.806165	0.739529	0.775433	0.760942	0.808958	0.782844	0.788225	0.843424	0.840793	0.748928	0.744057	0.834302	0.787007	0.810078	0.838065	0.825995	0.857568	0.269253	0.822018	0.777325	0.852064	0.772662	0.818382	0.819251	0.810596	0.860202	0.768388	0.805312	0.74078	0.817763	0.84664	0.808951
Basal_Like	HCC1500	0.846221	0.797272	0.803975	0.792405	0.828065	0.828727	0.816699	0.808704	0.782019	0.745939	0.713215	0.79315	0.764154	0.788595	0.743179	0.854825	0.803353	0.745246	0.785603	0.753825	0.803297	0.774535	0.794584	0.83759	0.825867	0.743125	0.714338	0.836856	0.799035	0.802885	0.836782	0.817131	0.860125	0.258863	0.8232	0.763085	0.854027	0.759957	0.81609	0.813264	0.814471	0.868736	0.776226	0.802849	0.76292	0.829828	0.855123	0.819131
Luminal_A	MDAMB175VII	0.841371	0.787488	0.809901	0.794069	0.825886	0.809145	0.803028	0.802145	0.790981	0.753416	0.71878	0.783748	0.762018	0.799804	0.738253	0.847415	0.80217	0.748705	0.788541	0.759706	0.802123	0.778525	0.788502	0.833946	0.822448	0.750859	0.72808	0.82996	0.789276	0.805012	0.826335	0.815308	0.844255	0.279156	0.81799	0.772088	0.848117	0.772492	0.819949	0.809938	0.811526	0.858538	0.785435	0.808154	0.756581	0.810454	0.837189	0.816264
HER2amp	HCC2218	0.859305	0.777998	0.795681	0.784499	0.851591	0.814933	0.802322	0.827062	0.797074	0.762394	0.71562	0.784577	0.752358	0.788801	0.729064	0.857235	0.799929	0.739479	0.777534	0.745816	0.80131	0.775515	0.779943	0.841785	0.839931	0.743519	0.729518	0.830359	0.772633	0.798708	0.835268	0.818224	0.856343	0.249726	0.815013	0.776669	0.845361	0.760935	0.818137	0.817492	0.80434	0.859007	0.764182	0.79844	0.734947	0.807691	0.846242	0.80568
Luminal_A	YMB1	0.850562	0.7841	0.80224	0.789751	0.855641	0.80875	0.807782	0.82735	0.799712	0.763194	0.716523	0.776311	0.752066	0.786367	0.728619	0.849923	0.804351	0.740415	0.775477	0.751781	0.799774	0.778594	0.78153	0.834562	0.838503	0.742225	0.741942	0.828257	0.774741	0.797248	0.836531	0.815277	0.843303	0.273652	0.81718	0.778893	0.837832	0.766144	0.818057	0.811533	0.804664	0.858062	0.763473	0.794825	0.727771	0.799574	0.850969	0.805818
Basal_Like	HCC1395	0.846992	0.783498	0.776801	0.777837	0.848553	0.849697	0.837958	0.813761	0.805591	0.757947	0.723073	0.806362	0.737092	0.792459	0.728406	0.841035	0.771654	0.736989	0.779674	0.730146	0.798757	0.76163	0.767963	0.829606	0.825408	0.764812	0.688697	0.805649	0.776128	0.793796	0.838809	0.810068	0.814426	0.210345	0.804403	0.772795	0.816268	0.767838	0.811954	0.80269	0.810168	0.832514	0.764438	0.790259	0.712586	0.789255	0.813655	0.802086
Basal_Like	HCC1599	0.872887	0.765967	0.78422	0.782608	0.867308	0.839342	0.816628	0.827535	0.802729	0.763935	0.71894	0.799915	0.747036	0.785892	0.722308	0.848339	0.786265	0.728541	0.759162	0.732631	0.796944	0.763151	0.769013	0.831778	0.837124	0.740603	0.712938	0.819068	0.76218	0.798806	0.833527	0.813584	0.83001	0.240487	0.804136	0.76728	0.825264	0.76045	0.809192	0.809125	0.803638	0.835925	0.742933	0.789991	0.695803	0.78764	0.835781	0.791701
Luminal_A	ZR7530	0.850215	0.801288	0.800053	0.787994	0.818047	0.815927	0.80816	0.797859	0.784645	0.751659	0.70965	0.794972	0.764364	0.811065	0.732008	0.860668	0.800975	0.743922	0.79313	0.750365	0.799751	0.76421	0.778995	0.847154	0.829833	0.753338	0.699815	0.840052	0.783274	0.801487	0.829367	0.82099	0.848743	0.24283	0.81828	0.773032	0.849536	0.760347	0.812676	0.815306	0.830655	0.868468	0.771952	0.811866	0.751129	0.824937	0.842642	0.821046
Luminal_A	BT483	0.848412	0.815547	0.794911	0.777811	0.806738	0.823223	0.811678	0.794134	0.776182	0.744524	0.710073	0.805549	0.766761	0.799407	0.74027	0.857755	0.800207	0.745564	0.804039	0.74662	0.791503	0.758839	0.785609	0.838124	0.814766	0.737823	0.686	0.84098	0.79552	0.790856	0.825702	0.806349	0.849111	0.249635	0.816175	0.758706	0.848459	0.748659	0.808443	0.810664	0.826285	0.877486	0.785936	0.807329	0.771971	0.811874	0.859163	0.821822
Basal_Like	MDAMB468	0.855175	0.793061	0.77983	0.772141	0.839704	0.847539	0.827785	0.814576	0.801718	0.749042	0.729698	0.825073	0.762842	0.788926	0.744155	0.860492	0.789053	0.731151	0.780983	0.722087	0.778465	0.739418	0.760688	0.825083	0.81209	0.744442	0.677867	0.811365	0.768364	0.778618	0.815383	0.797717	0.815352	0.239737	0.792754	0.756017	0.814315	0.752812	0.795889	0.806144	0.82919	0.839117	0.753732	0.793378	0.713864	0.781799	0.816074	0.80873
HER2amp	Hs343T	0.832061	0.782619	0.770107	0.778856	0.800359	0.839331	0.837184	0.743459	0.788411	0.751993	0.722249	0.807549	0.757817	0.831823	0.759425	0.828486	0.760842	0.781561	0.792472	0.764068	0.814004	0.754681	0.770805	0.838402	0.818068	0.804748	0.674677	0.809091	0.80559	0.808089	0.825795	0.80958	0.793483	0.253548	0.781468	0.767192	0.807807	0.78573	0.805251	0.79065	0.824781	0.814125	0.816498	0.834912	0.754262	0.802488	0.793797	0.814461
Luminal_A	T47D	0.848823	0.792067	0.796349	0.78325	0.828448	0.81621	0.806503	0.801615	0.783852	0.742831	0.707935	0.786687	0.749481	0.785809	0.728505	0.855127	0.791458	0.734687	0.779543	0.736508	0.798737	0.764076	0.776684	0.83408	0.825752	0.738078	0.703184	0.830741	0.777685	0.791369	0.827928	0.812664	0.844149	0.248294	0.818903	0.766788	0.840271	0.757392	0.8169	0.809334	0.81074	0.865827	0.76134	0.793647	0.745992	0.800621	0.840848	0.809412
Basal_Like	HCC1143	0.841746	0.800548	0.779467	0.769625	0.828874	0.847961	0.832833	0.798634	0.800474	0.740466	0.721586	0.825093	0.748934	0.796465	0.731213	0.837254	0.773953	0.732158	0.780231	0.718671	0.785978	0.746177	0.762554	0.820146	0.813204	0.746655	0.667694	0.802765	0.776134	0.780346	0.823709	0.796149	0.807807	0.222067	0.797979	0.761264	0.802685	0.753239	0.803852	0.800263	0.80782	0.83923	0.76263	0.784155	0.711423	0.782695	0.817453	0.807619
HER2amp	Hs742T	0.832635	0.766303	0.773782	0.787964	0.796266	0.828889	0.825145	0.753683	0.783262	0.750132	0.711868	0.786695	0.739792	0.828695	0.743424	0.820468	0.75022	0.76718	0.780648	0.768815	0.823113	0.76483	0.769988	0.84372	0.829898	0.80536	0.697653	0.811419	0.80422	0.815479	0.830624	0.816892	0.804235	0.23117	0.789443	0.769874	0.818108	0.791583	0.811174	0.792073	0.811012	0.814972	0.811862	0.833474	0.74989	0.803805	0.792078	0.804277
Luminal_B	UACC812	0.826837	0.774126	0.795204	0.785283	0.81527	0.795636	0.796232	0.790391	0.776604	0.767768	0.720363	0.772979	0.77135	0.804493	0.737611	0.834331	0.816987	0.759167	0.781663	0.776532	0.797151	0.783266	0.789544	0.837311	0.815469	0.73941	0.745917	0.820901	0.793819	0.788875	0.817284	0.810134	0.833335	0.317055	0.814497	0.767663	0.821125	0.775229	0.810131	0.797942	0.809405	0.85813	0.796357	0.797845	0.770369	0.794836	0.84809	0.814799
Basal_Like	DU4475	0.832451	0.771021	0.77907	0.770777	0.855034	0.813125	0.823442	0.818236	0.803732	0.762843	0.726346	0.785935	0.747303	0.772222	0.73221	0.830231	0.801999	0.750884	0.77237	0.742521	0.78418	0.764832	0.775418	0.817211	0.814077	0.737132	0.712668	0.806992	0.765698	0.779014	0.821801	0.799887	0.809613	0.278013	0.797778	0.768818	0.8082	0.761832	0.799057	0.797955	0.796811	0.825413	0.760211	0.778351	0.717013	0.784469	0.826009	0.789911
Basal_Like	HCC70	0.842516	0.811715	0.767938	0.760922	0.819287	0.853341	0.824996	0.808796	0.797782	0.744324	0.730104	0.828603	0.750136	0.784158	0.729416	0.84496	0.777888	0.728422	0.783686	0.721421	0.772355	0.733491	0.755848	0.813682	0.79526	0.744247	0.673336	0.807841	0.775228	0.776831	0.803469	0.788326	0.808023	0.260536	0.786829	0.746836	0.81105	0.745675	0.787071	0.794593	0.824191	0.822479	0.758381	0.784152	0.712319	0.780441	0.801612	0.796484
Basal_Like	Hs606T	0.837342	0.782262	0.769261	0.781459	0.78741	0.841488	0.830791	0.747666	0.77642	0.736397	0.702779	0.80024	0.734482	0.824935	0.735472	0.83235	0.737687	0.75454	0.784808	0.748666	0.813133	0.745966	0.760214	0.843332	0.820783	0.804758	0.66017	0.814347	0.799672	0.816774	0.826258	0.813452	0.805401	0.214283	0.781149	0.763854	0.826529	0.776629	0.802359	0.793755	0.817678	0.816101	0.798353	0.832939	0.740887	0.808172	0.785281	0.807682
HER2amp	JIMT1	0.845556	0.789871	0.773951	0.768568	0.828519	0.839511	0.821195	0.81161	0.790199	0.749938	0.718469	0.814381	0.746127	0.784285	0.729854	0.842194	0.774423	0.727995	0.780396	0.717231	0.776733	0.744286	0.760564	0.820858	0.80868	0.745671	0.675255	0.799135	0.760759	0.778734	0.820546	0.792812	0.809831	0.237806	0.793648	0.753028	0.814713	0.744503	0.795434	0.800898	0.811516	0.841737	0.746919	0.780599	0.70457	0.778848	0.830747	0.799528
Basal_Like	HCC1937	0.845268	0.796744	0.776505	0.766584	0.824308	0.847431	0.820753	0.812962	0.788804	0.743125	0.723173	0.818793	0.738711	0.78137	0.722908	0.845928	0.766756	0.719177	0.777179	0.707806	0.772016	0.733903	0.755116	0.820089	0.80037	0.743349	0.662728	0.797401	0.763115	0.77564	0.814383	0.78904	0.811157	0.218021	0.789071	0.746082	0.819892	0.740159	0.790404	0.799295	0.808635	0.836783	0.742695	0.776437	0.701375	0.78066	0.814597	0.798828
HER2amp	Hs281T	0.826907	0.783228	0.763097	0.771692	0.781504	0.836708	0.828898	0.736937	0.7736	0.736641	0.706951	0.803965	0.743799	0.825456	0.743714	0.825096	0.744366	0.762578	0.786299	0.747477	0.802958	0.74014	0.758274	0.832863	0.807357	0.796485	0.653616	0.804118	0.798433	0.800945	0.815834	0.802301	0.792487	0.228902	0.774316	0.755333	0.808117	0.771536	0.793815	0.785886	0.818762	0.811292	0.803644	0.827457	0.742157	0.799933	0.78343	0.807601
Basal_Like	CAL148	0.854777	0.784922	0.778542	0.770944	0.833742	0.818943	0.815183	0.814963	0.77782	0.73909	0.694962	0.787511	0.744283	0.775781	0.71789	0.863322	0.787199	0.719837	0.778805	0.723094	0.776594	0.744283	0.757739	0.831442	0.824104	0.731423	0.680952	0.831792	0.753668	0.787928	0.823019	0.800743	0.834171	0.225343	0.79636	0.757984	0.837654	0.737826	0.796095	0.803612	0.81424	0.842515	0.737378	0.786957	0.706668	0.800239	0.833339	0.797495
HER2amp	SKBR3	0.84556	0.786604	0.77981	0.769404	0.83636	0.817514	0.80365	0.817744	0.78344	0.742693	0.699704	0.782623	0.734317	0.778793	0.71672	0.860681	0.775595	0.714277	0.769081	0.715784	0.779016	0.747496	0.75623	0.829062	0.820275	0.736336	0.688144	0.810395	0.756468	0.780291	0.82045	0.796859	0.822123	0.220981	0.79791	0.757817	0.827533	0.739965	0.797623	0.805838	0.809939	0.844817	0.741238	0.783029	0.702407	0.785839	0.830207	0.801402
Basal_Like	MDAMB436	0.837283	0.781058	0.76794	0.758232	0.835437	0.833776	0.824576	0.812162	0.791314	0.748676	0.71412	0.791404	0.723023	0.768144	0.710122	0.832247	0.75704	0.717874	0.76165	0.711257	0.77552	0.736697	0.751371	0.810894	0.806497	0.749828	0.669318	0.789157	0.750705	0.774492	0.817043	0.786703	0.79657	0.216504	0.780418	0.75205	0.806152	0.743267	0.78869	0.788308	0.794286	0.820595	0.743744	0.767241	0.690684	0.76987	0.800845	0.787051
HER2amp	AU565	0.84199	0.786151	0.773291	0.760524	0.829934	0.818465	0.801568	0.813497	0.7744	0.738772	0.697753	0.77979	0.734256	0.774547	0.711806	0.863338	0.775779	0.712025	0.76615	0.709596	0.771451	0.739922	0.748647	0.82281	0.812917	0.731649	0.683468	0.802663	0.75032	0.769278	0.812883	0.788287	0.814533	0.2239	0.788956	0.750404	0.818217	0.732442	0.789469	0.799313	0.808501	0.840765	0.738352	0.774615	0.70067	0.776653	0.8261	0.79689
HER2amp	HCC202	0.821585	0.798405	0.768044	0.753047	0.803743	0.802992	0.79675	0.788243	0.770055	0.734537	0.702299	0.789018	0.760259	0.777654	0.735094	0.847629	0.800797	0.742347	0.782547	0.731433	0.762194	0.738435	0.757304	0.812299	0.791207	0.722018	0.692913	0.811382	0.762274	0.759836	0.796244	0.777396	0.808836	0.286714	0.78592	0.735374	0.813251	0.73126	0.780917	0.784306	0.819392	0.840447	0.754859	0.776791	0.74076	0.78139	0.829281	0.797435
Basal_Like	KPL1	0.836056	0.788734	0.771663	0.761097	0.810873	0.821192	0.800803	0.800847	0.763402	0.72104	0.687096	0.782621	0.734896	0.77155	0.708977	0.849727	0.766446	0.71013	0.770839	0.704764	0.76984	0.734979	0.748639	0.824413	0.806867	0.72307	0.658587	0.810797	0.759906	0.775446	0.81527	0.791196	0.828241	0.209028	0.790361	0.741802	0.833843	0.725021	0.788522	0.809116	0.807508	0.842217	0.7356	0.779588	0.708991	0.795404	0.824668	0.796077
Basal_Like	BT20	0.829957	0.782102	0.764834	0.755543	0.816564	0.820728	0.805248	0.795752	0.770551	0.731377	0.703517	0.790178	0.741965	0.775403	0.717096	0.842946	0.764582	0.714816	0.767109	0.706755	0.76669	0.730876	0.742156	0.811615	0.801944	0.730464	0.665377	0.792439	0.74846	0.762128	0.806093	0.782083	0.794991	0.222139	0.781138	0.741652	0.801909	0.731291	0.783181	0.790021	0.807691	0.830774	0.738626	0.774985	0.699631	0.762096	0.807842	0.793056
Luminal_B	EFM192A	0.827532	0.792332	0.777559	0.760422	0.810116	0.81109	0.795534	0.796351	0.768868	0.726249	0.694846	0.778232	0.743984	0.77906	0.719576	0.851682	0.780844	0.717998	0.780934	0.707555	0.765455	0.733394	0.747516	0.819686	0.79997	0.732523	0.658997	0.801603	0.754185	0.765065	0.812226	0.784493	0.812812	0.202243	0.790617	0.743112	0.823219	0.72458	0.787341	0.799618	0.813992	0.852994	0.738626	0.77786	0.7109	0.787977	0.82109	0.803691
Luminal_B	BT474	0.832545	0.785494	0.776086	0.761012	0.809406	0.815	0.796294	0.785952	0.758392	0.728428	0.686585	0.786975	0.745415	0.777179	0.718237	0.854619	0.773595	0.714585	0.779307	0.705889	0.763103	0.726355	0.74945	0.817791	0.795881	0.726109	0.65424	0.810032	0.75357	0.775669	0.80576	0.786109	0.822678	0.221545	0.780007	0.737942	0.82926	0.7225	0.781695	0.79704	0.817692	0.840278	0.735402	0.781201	0.709601	0.79179	0.825427	0.802616
Basal_Like	CAL120	0.831873	0.764467	0.756184	0.75477	0.806095	0.828788	0.800713	0.784504	0.761667	0.723793	0.684299	0.785079	0.708522	0.760928	0.696508	0.828801	0.739196	0.700557	0.750987	0.696483	0.76778	0.7224	0.745442	0.809841	0.797198	0.737867	0.642816	0.788441	0.744933	0.777811	0.804902	0.784527	0.800761	0.212018	0.769691	0.739384	0.817572	0.728908	0.779271	0.783327	0.791775	0.816041	0.730193	0.767704	0.686105	0.77448	0.801138	0.776048
Luminal_A	HCC1428	0.827299	0.799946	0.755611	0.74469	0.79784	0.819756	0.796269	0.787689	0.756372	0.715029	0.680139	0.791393	0.731833	0.763292	0.704902	0.841374	0.753766	0.699763	0.766577	0.693799	0.755912	0.72016	0.747889	0.808261	0.789688	0.717269	0.638009	0.799496	0.750337	0.765961	0.801905	0.775799	0.818243	0.215798	0.776615	0.72744	0.825873	0.712768	0.77563	0.793324	0.806448	0.836726	0.729802	0.768167	0.700629	0.780012	0.827038	0.78972
Basal_Like	Hs578T	0.815817	0.769474	0.741416	0.7514	0.772468	0.825102	0.812837	0.729757	0.762638	0.719179	0.69024	0.79194	0.714806	0.808436	0.720107	0.803659	0.712718	0.731621	0.765537	0.718443	0.782189	0.720254	0.736728	0.812891	0.795667	0.778955	0.631775	0.77891	0.771991	0.780084	0.80303	0.780689	0.7747	0.199446	0.758783	0.740561	0.790085	0.750429	0.776801	0.770103	0.798745	0.792804	0.774229	0.799365	0.708711	0.775906	0.768827	0.785792
HER2amp	HCC1419	0.816948	0.783274	0.771739	0.753603	0.790246	0.796383	0.779045	0.772772	0.741401	0.712783	0.68371	0.776365	0.750946	0.778826	0.716913	0.836395	0.767178	0.712493	0.769598	0.705482	0.75421	0.723138	0.750515	0.809657	0.789205	0.713937	0.659867	0.803174	0.751446	0.761952	0.796204	0.774681	0.81781	0.24427	0.778649	0.730411	0.820883	0.715365	0.776554	0.794527	0.798863	0.843298	0.73665	0.774792	0.714586	0.787697	0.834976	0.801316
Luminal_B	Hs274T	0.80482	0.765277	0.74057	0.756614	0.74733	0.818671	0.806404	0.709578	0.750095	0.706845	0.678818	0.786683	0.714726	0.805056	0.713577	0.801163	0.710521	0.731902	0.768248	0.720752	0.784327	0.717915	0.739693	0.808629	0.784402	0.780589	0.622479	0.782165	0.778758	0.786575	0.795638	0.780209	0.773936	0.208676	0.754599	0.736495	0.795135	0.751345	0.778257	0.766805	0.794674	0.790415	0.779941	0.80838	0.719801	0.777907	0.753174	0.787349
Luminal_A	MDAMB415	0.807975	0.794755	0.773457	0.762261	0.759129	0.801983	0.785364	0.751257	0.737243	0.695699	0.675174	0.773315	0.731119	0.777549	0.704595	0.835427	0.748571	0.700563	0.764414	0.710082	0.758883	0.71302	0.736994	0.812812	0.772034	0.725831	0.636213	0.801565	0.761895	0.772574	0.779754	0.781765	0.812651	0.223971	0.773836	0.725308	0.828215	0.725766	0.767654	0.779693	0.799341	0.835231	0.739861	0.783256	0.728692	0.801214	0.784781	0.790115
HER2amp	MDAMB453	0.819191	0.784044	0.758471	0.742491	0.799737	0.802425	0.789283	0.783193	0.749363	0.704981	0.669011	0.767991	0.721405	0.753312	0.691494	0.843574	0.756707	0.694341	0.758814	0.684491	0.748189	0.713094	0.731074	0.804981	0.792765	0.709936	0.637146	0.799825	0.73376	0.756966	0.798222	0.773931	0.808252	0.193862	0.772702	0.730503	0.816035	0.70436	0.767953	0.782821	0.791545	0.825324	0.712091	0.762705	0.685459	0.779081	0.80457	0.783071
HER2amp	UACC893	0.809368	0.785494	0.748156	0.731312	0.775566	0.7996	0.773674	0.769413	0.723085	0.700045	0.665645	0.768288	0.73201	0.759563	0.701707	0.843688	0.753118	0.684439	0.757973	0.677845	0.726688	0.691663	0.714501	0.789163	0.760123	0.698038	0.631651	0.772407	0.720096	0.734744	0.770034	0.745212	0.77756	0.237029	0.750637	0.696451	0.793133	0.692427	0.747383	0.765153	0.794971	0.821509	0.707977	0.749319	0.688743	0.751793	0.805217	0.775733
[truncated: 232 more columns]

## Sheet: Mutation
subtypes	Cell Lines\Tumors	TCGA-A1-A0SK	TCGA-A1-A0SP	TCGA-A2-A04P	TCGA-A2-A04Q	TCGA-A2-A04T	TCGA-A2-A04U	TCGA-A2-A0CM	TCGA-A2-A0D0	TCGA-A2-A0D2	TCGA-A2-A0ST	TCGA-A2-A0SX	TCGA-A2-A0T0	TCGA-A2-A0T2	TCGA-A2-A0YE	TCGA-A2-A0YM	TCGA-A2-A1G6	TCGA-A2-A3XT	TCGA-A2-A3XX	TCGA-A2-A3XY	TCGA-A7-A0CE	TCGA-A7-A0DA	TCGA-A7-A26F	TCGA-A7-A26G	TCGA-A7-A26I	TCGA-A7-A4SE	TCGA-A8-A07C	TCGA-A8-A07O	TCGA-A8-A07R	TCGA-A8-A08R	TCGA-A8-A09X	TCGA-AC-A2BK	TCGA-AC-A2QH	TCGA-AC-A2QJ	TCGA-AN-A04D	TCGA-AN-A0AL	TCGA-AN-A0AR	TCGA-AN-A0AT	TCGA-AN-A0FL	TCGA-AN-A0FX	TCGA-AN-A0G0	TCGA-AN-A0XU	TCGA-AO-A03U	TCGA-AO-A0J2	TCGA-AO-A0J4	TCGA-AO-A0J6	TCGA-AO-A0JL	TCGA-AO-A124	TCGA-AO-A128
HER2amp	JIMT1	0.160713	0.237598	0.160792	-0.0106015	0.218609	0.125252	0.125252	0.0662643	-0.0184087	0	0.160713	-0.0372442	0.237598	0.125252	0.125252	0	0.0582823	0.160713	0.125252	0.160792	0.0582823	0.0877357	0.268912	0.103288	0.310859	0.135029	0.0877357	0.0613052	0.283659	0.103288	-0.0150117	0.125252	0.103288	-0.0150117	0.103288	0.103288	0.180744	0.135029	0.0662643	0.237598	0.103288	-0.0106015	0.0758379	-0.0150117	0.0662643	0.160713	0.0758379	0.0221576
HER2amp	UACC893	-0.0145444	-0.0102715	0.0699257	-0.0102715	0.0549093	-0.0178357	-0.0178357	-0.0273835	-0.0178357	0	-0.0145444	0.0387161	-0.0102715	-0.0178357	-0.0178357	0	0.0618294	-0.0145444	-0.0178357	0.0699257	0.0618294	-0.0230843	0.130052	0.107616	0.0917602	-0.0311297	-0.0230843	0.0661281	0.212331	-0.020621	0.166352	-0.0178357	-0.020621	0.166352	0.107616	-0.020621	0.0387161	0.0549093	-0.0273835	-0.0102715	-0.020621	-0.0102715	-0.0253198	0.166352	0.0699257	-0.0145444	-0.0253198	0.0267814
HER2amp	HCC1954	0.109665	0.169735	0.101028	-0.0148402	0.0793327	0.0810648	0.0810648	0.0307324	-0.0257689	0	0.109665	0.00190076	0.169735	0.0810648	0.187899	0	0.0893307	0.109665	0.0810648	0.101028	0.0234907	0.0496112	0.187899	0.155483	0.132575	0.0171783	0.0496112	0.0128773	0.188693	0.0628449	0.109665	0.187899	-0.0297931	0.109665	0.155483	0.0628449	0.00190076	0.0793327	0.0307324	0.169735	0.0628449	-0.0148402	0.0392494	0.109665	0.101028	0.109665	0.0392494	0.0386936
Luminal_A	EFM19	-0.0167728	-0.0118452	0.139421	-0.0118452	0.0396981	-0.0205684	-0.0205684	-0.0315791	-0.0205684	0	-0.0167728	-0.0416137	-0.0118452	-0.0205684	-0.0205684	0	-0.0338027	-0.0167728	-0.0205684	-0.0315791	0.0462775	-0.0266212	0.109372	-0.0237805	-0.0266212	-0.0358993	-0.0266212	-0.00543135	0.105731	0.0888937	-0.0167728	-0.0205684	-0.0237805	-0.0167728	-0.0237805	0.0888937	-0.0416137	-0.0358993	-0.0315791	-0.0118452	-0.0237805	-0.0118452	-0.0291992	-0.0167728	-0.0315791	-0.0167728	-0.0291992	0.0854502
Luminal_A	BT483	-0.0167728	-0.0118452	0.0539208	0.21265	0.0396981	-0.0205684	-0.0205684	-0.0315791	0.109372	0	-0.0167728	-0.0416137	-0.0118452	-0.0205684	-0.0205684	0	-0.0338027	-0.0167728	-0.0205684	0.0539208	-0.0338027	0.0742858	0.109372	-0.0237805	0.0742858	-0.0358993	-0.0266212	-0.0557029	0.105731	-0.0237805	-0.0167728	-0.0205684	-0.0237805	-0.0167728	0.0888937	-0.0237805	-0.0416137	-0.0358993	-0.0315791	-0.0118452	-0.0237805	-0.0118452	-0.0291992	-0.0167728	-0.0315791	-0.0167728	-0.0291992	-0.0336018
HER2amp	MDAMB453	-0.0167728	-0.0118452	0.0539208	-0.0118452	0.0396981	-0.0205684	-0.0205684	-0.0315791	-0.0205684	0	-0.0167728	0.0241095	-0.0118452	-0.0205684	-0.0205684	0	-0.0338027	-0.0167728	-0.0205684	0.139421	-0.0338027	-0.0266212	0.109372	-0.0237805	0.175193	-0.0358993	-0.0266212	-0.0557029	0.105731	-0.0237805	-0.0167728	-0.0205684	0.0888937	-0.0167728	-0.0237805	0.0888937	0.0241095	-0.0358993	-0.0315791	-0.0118452	-0.0237805	-0.0118452	-0.0291992	-0.0167728	-0.0315791	-0.0167728	-0.0291992	-0.0336018
Luminal_B	EFM192A	-0.0163469	-0.0115445	0.0567181	-0.0115445	0.042374	-0.0200462	-0.0200462	-0.0307772	-0.0200462	0	-0.0163469	0.161214	-0.0115445	-0.0200462	-0.0200462	0	-0.0329444	-0.0163469	-0.0200462	-0.0307772	-0.0329444	-0.0259452	0.112927	-0.0231767	0.0773168	0.042374	0.0773168	-0.00284368	0.183531	-0.0231767	-0.0163469	-0.0200462	-0.0231767	-0.0163469	-0.0231767	-0.0231767	0.0267	0.042374	-0.0307772	-0.0115445	-0.0231767	-0.0115445	-0.0284578	0.146305	-0.0307772	-0.0163469	-0.0284578	0.00979542
Luminal_A	T47D	-0.020291	-0.0143298	0.0342008	-0.0143298	0.0205887	-0.0248828	-0.0248828	-0.038203	-0.0248828	0	-0.020291	0.00531392	-0.0143298	-0.0248828	-0.0248828	0	0.0269213	-0.020291	-0.0248828	0.0342008	0.0269213	0.0532459	0.0851544	0.0666472	0.138697	-0.0434293	-0.0322052	0.0177559	0.136596	0.0666472	-0.020291	-0.0248828	0.0666472	-0.020291	-0.0287686	-0.0287686	0.0609702	-0.0434293	-0.038203	-0.0143298	-0.0287686	-0.0143298	-0.035324	0.114306	-0.038203	-0.020291	-0.035324	0.0457644
Basal_like	CAL148	-0.0176001	-0.0124295	0.0487788	-0.0124295	0.0347582	-0.0215829	-0.0215829	-0.0331367	-0.0215829	0	-0.0176001	0.0193017	-0.0124295	-0.0215829	-0.0215829	0	-0.03547	-0.0176001	-0.0215829	0.0487788	-0.03547	-0.0279342	-0.0215829	-0.0249534	0.0687425	-0.0376699	-0.0279342	-0.0584504	0.166641	-0.0249534	-0.0176001	-0.0215829	0.0829973	-0.0176001	-0.0249534	-0.0249534	0.0193017	-0.0376699	0.0487788	-0.0124295	-0.0249534	-0.0124295	0.0577265	-0.0176001	-0.0331367	-0.0176001	0.0577265	-0.000859757
Basal_like	BT20	-0.0199229	-0.0140699	0.0360317	-0.0140699	0.0223827	-0.0244314	-0.0244314	-0.0375099	-0.0244314	0	-0.0199229	-0.0494291	-0.0140699	0.0873351	-0.0244314	0	-0.0401512	-0.0199229	-0.0244314	0.0360317	0.0287289	-0.0316209	0.0873351	-0.0282467	0.141967	0.0223827	-0.0316209	-0.0661645	0.0785276	-0.0282467	-0.0199229	-0.0244314	0.0686687	-0.0199229	-0.0282467	-0.0282467	0.00710188	-0.0426415	-0.0375099	-0.0140699	-0.0282467	-0.0140699	-0.0346831	-0.0199229	-0.0375099	-0.0199229	-0.0346831	-0.0529158
Basal_like	CAL51	-0.0206545	-0.0145865	0.032436	-0.0145865	0.0819182	-0.0253285	-0.0253285	-0.0388874	-0.0253285	0	-0.0206545	0.00358158	-0.0145865	-0.0253285	-0.0253285	0	-0.0416256	-0.0206545	-0.0253285	0.032436	-0.0416256	-0.0327821	0.0830667	0.0647081	0.13557	0.0188555	-0.0327821	-0.0685941	0.0731487	-0.029284	-0.0206545	-0.0253285	0.0647081	-0.0206545	-0.029284	-0.029284	0.0584074	-0.0442073	-0.0388874	-0.0145865	-0.029284	-0.0145865	-0.0359567	0.111934	-0.0388874	-0.0206545	-0.0359567	0.0421703
Basal_like	HCC1599	-0.013059	-0.00922244	-0.0245868	-0.00922244	-0.0279504	-0.0160141	-0.0160141	-0.0245868	-0.0160141	0	-0.013059	0.132921	-0.00922244	-0.0160141	0.147412	0	0.0743992	-0.013059	-0.0160141	0.0829467	-0.0263181	-0.0207267	-0.0160141	0.123196	0.106184	0.0671287	0.106184	0.0830844	0.241448	-0.018515	0.186844	-0.0160141	-0.018515	0.186844	0.123196	-0.018515	0.132921	0.0671287	0.0829467	-0.00922244	-0.018515	-0.00922244	-0.0227339	0.186844	0.0829467	-0.013059	-0.0227339	-0.00714802
Basal_like	HS578T	0.125013	0.189841	0.0419815	-0.0132684	0.0281832	0.0945219	0.212084	0.0419815	-0.0230397	0	0.125013	0.0128486	0.189841	0.0945219	0.0945219	0	0.0345874	0.125013	0.0945219	0.0419815	0.0345874	0.0614746	0.212084	0.0753028	0.0614746	0.0281832	0.0614746	-0.0169131	0.152466	0.0753028	-0.0187881	0.0945219	-0.0266377	-0.0187881	0.0753028	0.0753028	0.0128486	0.0965789	0.0419815	0.189841	0.0753028	-0.0132684	0.0507386	-0.0187881	0.0419815	0.125013	0.0507386	-0.0102839
Basal_like	HCC2157	0.122131	0.186041	0.115926	-0.0135394	0.0261738	0.0920092	0.0920092	0.0399154	-0.0235102	0	0.263434	-0.0475655	0.186041	0.0920092	0.0920092	0	0.0325556	0.122131	0.0920092	0.115926	0.0325556	0.0592797	0.207529	0.0729879	0.238696	0.0261738	0.0592797	-0.0189774	0.148213	0.0729879	-0.0191718	0.0920092	0.173158	-0.0191718	0.173158	0.0729879	-0.0475655	0.0933814	0.0399154	0.186041	0.0729879	-0.0135394	0.0486211	-0.0191718	0.0399154	0.122131	0.0486211	-0.0484877
Luminal_A	CAMA1	0.109665	0.169735	0.0307324	-0.0148402	0.0171783	0.0810648	0.0810648	0.0307324	-0.0257689	0	0.109665	0.00190076	0.169735	0.0810648	0.0810648	0	0.0234907	0.109665	0.0810648	0.0307324	0.0234907	0.0496112	0.187899	0.0628449	0.132575	0.0171783	0.0496112	0.0128773	0.129652	0.0628449	-0.0210137	0.0810648	-0.0297931	-0.0210137	0.0628449	0.0628449	0.00190076	0.0793327	0.0307324	0.169735	0.0628449	-0.0148402	0.115081	-0.0210137	0.0307324	0.109665	0.0392494	0.0713208
Basal_like	HS739T	0.109665	0.169735	0.101028	-0.0148402	0.0171783	0.0810648	0.0810648	0.0307324	-0.0257689	0	0.109665	-0.0521352	0.169735	0.0810648	0.0810648	0	0.0234907	0.109665	0.187899	0.101028	0.0234907	0.0496112	0.187899	0.0628449	0.132575	0.0171783	0.0496112	0.0128773	0.129652	0.0628449	-0.0210137	0.0810648	0.155483	-0.0210137	0.0628449	0.0628449	0.0559368	0.0793327	0.101028	0.169735	0.0628449	-0.0148402	0.0392494	0.109665	0.101028	0.109665	0.115081	0.0386936
Luminal_B	UACC812	-0.0183985	-0.0129933	0.0441411	-0.0129933	0.0302779	-0.022562	-0.022562	-0.0346399	-0.022562	0	-0.0183985	0.0149114	-0.0129933	-0.022562	0.097167	0	0.0367082	-0.0183985	-0.022562	0.122922	0.0367082	-0.0292014	0.097167	0.0777345	-0.0292014	0.0999345	-0.0292014	-0.0147808	0.156939	-0.0260854	0.128054	-0.022562	0.0777345	0.128054	0.0777345	-0.0260854	0.136028	0.0999345	-0.0346399	-0.0129933	-0.0260854	-0.0129933	0.0529552	0.128054	0.0441411	0.128054	0.0529552	-0.00725797
Luminal_A	HMC18	-0.0183985	-0.0129933	-0.0346399	-0.0129933	-0.0393788	-0.022562	-0.022562	-0.0346399	-0.022562	0	-0.0183985	0.0754698	-0.0129933	-0.022562	-0.022562	0	0.0367082	-0.0183985	-0.022562	0.0441411	-0.037079	-0.0292014	0.097167	0.0777345	0.063776	-0.0393788	-0.0292014	-0.0147808	0.156939	-0.0260854	0.128054	-0.022562	-0.0260854	0.128054	0.0777345	-0.0260854	0.0754698	0.169591	0.0441411	-0.0129933	0.0777345	-0.0129933	-0.0320294	0.128054	0.0441411	-0.0183985	-0.0320294	-0.00725797
Basal_like	CAL120	-0.0140642	-0.00993233	-0.0264793	-0.00993233	-0.0301018	-0.0172468	-0.0172468	-0.0264793	-0.0172468	0	-0.0140642	0.0422598	-0.00993233	-0.0172468	-0.0172468	0	0.0656633	-0.0140642	-0.0172468	0.174259	-0.0283439	-0.0223221	-0.0172468	0.112329	0.0961338	-0.0301018	-0.0223221	0.012307	0.305425	-0.0199401	0.17252	-0.0172468	0.112329	0.17252	0.112329	-0.0199401	0.119413	0.147387	-0.0264793	-0.00993233	-0.0199401	-0.00993233	-0.0244838	0.17252	0.0738899	-0.0140642	-0.0244838	0.0317203
HER2amp	HCC1569	-0.0199229	-0.0140699	-0.0375099	-0.0140699	-0.0426415	-0.0244314	-0.0244314	-0.0375099	-0.0244314	0	-0.0199229	0.0636329	-0.0140699	-0.0244314	-0.0244314	0	0.0287289	-0.0199229	-0.0244314	0.0360317	0.0287289	-0.0316209	0.0873351	0.0686687	0.0551731	-0.0426415	-0.0316209	0.0203165	0.140294	-0.0282467	0.11679	-0.0244314	-0.0282467	0.11679	0.0686687	-0.0282467	0.0636329	0.0223827	0.0360317	-0.0140699	-0.0282467	-0.0140699	-0.0346831	0.11679	0.0360317	-0.0199229	-0.0346831	0.0153516
Basal_like	HCC70	-0.0206545	-0.0145865	0.032436	-0.0145865	-0.0442073	-0.0253285	-0.0253285	0.032436	0.0830667	0	-0.0206545	0.0584074	-0.0145865	0.0830667	0.0830667	0	0.0919791	-0.0206545	-0.0253285	0.032436	-0.0416256	-0.0327821	0.0830667	0.0647081	0.0513938	0.0188555	-0.0327821	0.0572144	0.192956	-0.029284	0.111934	-0.0253285	-0.029284	0.111934	0.0647081	0.0647081	0.0584074	0.0188555	-0.0388874	-0.0145865	-0.029284	-0.0145865	-0.0359567	0.111934	0.032436	-0.0206545	-0.0359567	0.0090662
Basal_like	DU4475	-0.0183985	-0.0129933	-0.0346399	-0.0129933	-0.0393788	-0.022562	-0.022562	-0.0346399	-0.022562	0	-0.0183985	0.0754698	-0.0129933	-0.022562	-0.022562	0	0.0367082	-0.0183985	-0.022562	0.0441411	0.0367082	0.063776	0.097167	0.0777345	0.063776	-0.0393788	-0.0292014	0.0315402	0.0907721	-0.0260854	0.128054	-0.022562	-0.0260854	0.128054	0.0777345	-0.0260854	0.0754698	0.0999345	0.0441411	-0.0129933	-0.0260854	-0.0129933	0.13794	0.128054	0.0441411	-0.0183985	-0.0320294	-0.00725797
Basal_like	CAL851	-0.015912	-0.0112373	-0.0299583	-0.0112373	0.0452099	-0.0195128	-0.0195128	0.0596914	-0.0195128	0	-0.015912	-0.0394779	-0.0112373	-0.0195128	-0.0195128	0	0.135866	-0.015912	-0.0195128	-0.0299583	0.0518993	-0.0252549	-0.0195128	-0.02256	-0.0252549	0.0452099	-0.0252549	0.0525792	0.0393506	-0.02256	-0.015912	-0.0195128	-0.02256	-0.015912	-0.02256	-0.02256	0.0294353	-0.0340568	-0.0299583	-0.0112373	-0.02256	-0.0112373	-0.0277006	-0.015912	0.0596914	-0.015912	0.0690086	-0.0279144
Luminal_A	MCF7	-0.0114091	-0.00805729	-0.0214805	-0.00805729	-0.0244192	-0.0139909	-0.0139909	-0.0214805	-0.0139909	0	-0.0114091	-0.0283062	-0.00805729	-0.0139909	-0.0139909	0	-0.0229931	-0.0114091	-0.0139909	-0.0214805	-0.0229931	-0.0181081	-0.0139909	-0.0161758	-0.0181081	-0.0244192	-0.0181081	-0.0378899	0.0768041	-0.0161758	-0.0114091	-0.0139909	-0.0161758	-0.0114091	-0.0161758	-0.0161758	-0.0283062	-0.0244192	-0.0214805	-0.00805729	-0.0161758	-0.00805729	-0.0198617	-0.0114091	-0.0214805	-0.0114091	-0.0198617	-0.04985
Luminal_A	HCC1428	-0.0145444	-0.0102715	-0.0273835	-0.0102715	-0.0311297	-0.0178357	-0.0178357	-0.0273835	-0.0178357	0	-0.0145444	-0.0360849	-0.0102715	-0.0178357	-0.0178357	0	-0.0293117	-0.0145444	0.130052	-0.0273835	-0.0293117	-0.0230843	0.130052	-0.020621	0.0917602	-0.0311297	-0.0230843	-0.0483022	0.130602	-0.020621	-0.0145444	-0.0178357	-0.020621	0.166352	-0.020621	-0.020621	0.0387161	-0.0311297	0.0699257	-0.0102715	0.107616	-0.0102715	-0.0253198	-0.0145444	-0.0273835	-0.0145444	-0.0253198	-0.063549
Luminal_A	MDAMB415	-0.013059	-0.00922244	-0.0245868	-0.00922244	-0.0279504	-0.0160141	-0.0160141	-0.0245868	-0.0160141	0	-0.013059	-0.0323995	-0.00922244	-0.0160141	-0.0160141	0	-0.0263181	-0.013059	-0.0160141	0.0829467	-0.0263181	-0.0207267	-0.0160141	-0.018515	-0.0207267	-0.0279504	0.106184	-0.0433691	0.0608159	-0.018515	-0.013059	-0.0160141	0.123196	-0.013059	-0.018515	-0.018515	-0.0323995	-0.0279504	-0.0245868	-0.00922244	-0.018515	-0.00922244	-0.0227339	-0.013059	-0.0245868	-0.013059	-0.0227339	-0.0570587
Luminal_B	EVSAT	-0.0191718	-0.0135394	-0.0360957	-0.0135394	0.0261738	0.0920092	-0.0235102	0.0399154	-0.0235102	0	-0.0191718	-0.0475655	-0.0135394	-0.0235102	-0.0235102	0	-0.0386374	0.122131	-0.0235102	-0.0360957	-0.0386374	-0.0304287	0.0920092	-0.0271817	-0.0304287	-0.0410338	-0.0304287	0.0704074	0.0205317	0.0729879	-0.0191718	-0.0235102	-0.0271817	-0.0191718	-0.0271817	-0.0271817	-0.0475655	-0.0410338	-0.0360957	-0.0135394	-0.0271817	-0.0135394	-0.0333755	-0.0191718	-0.0360957	-0.0191718	-0.0333755	-0.0132078
Basal_like	MDAMB436	-0.0135696	-0.00958304	-0.0255481	-0.00958304	-0.0290432	-0.0166403	-0.0166403	-0.0255481	-0.0166403	0	-0.0135696	-0.0336663	-0.00958304	-0.0166403	-0.0166403	0	-0.0273471	-0.0135696	-0.0166403	-0.0255481	-0.0273471	-0.0215371	-0.0166403	-0.0192389	0.100917	-0.0290432	-0.0215371	0.0159413	0.0564903	-0.0192389	0.179312	-0.0166403	-0.0192389	-0.0135696	-0.0192389	-0.0192389	-0.0336663	-0.0290432	0.0782085	-0.00958304	-0.0192389	-0.00958304	-0.0236228	-0.0135696	-0.0255481	-0.0135696	-0.0236228	-0.0592897
HER2amp	ZR751	-0.0140642	-0.00993233	-0.0264793	-0.00993233	-0.0301018	-0.0172468	-0.0172468	-0.0264793	-0.0172468	0	-0.0140642	-0.0348934	-0.00993233	-0.0172468	-0.0172468	0	-0.0283439	-0.0140642	-0.0172468	0.0738899	-0.0283439	-0.0223221	-0.0172468	-0.0199401	-0.0223221	-0.0301018	-0.0223221	-0.0467073	0.052528	-0.0199401	-0.0140642	-0.0172468	0.112329	-0.0140642	-0.0199401	-0.0199401	0.0422598	-0.0301018	0.0738899	-0.00993233	-0.0199401	-0.00993233	-0.0244838	-0.0140642	-0.0264793	-0.0140642	-0.0244838	-0.0148652
Basal_like	HCC1500	-0.0195499	-0.0138065	-0.0368077	-0.0138065	-0.0418432	-0.023974	-0.023974	-0.0368077	-0.023974	0	-0.0195499	0.00895009	-0.0138065	-0.023974	-0.023974	0	-0.0393995	-0.0195499	-0.023974	0.0379345	0.030605	-0.0310289	0.203208	-0.0277179	0.145393	-0.0418432	0.0571819	-0.0209794	0.0186117	-0.0277179	-0.0195499	-0.023974	-0.0277179	-0.0195499	-0.0277179	0.0707796	0.00895009	-0.0418432	0.0379345	-0.0138065	-0.0277179	-0.0138065	0.0465939	-0.0195499	0.0379345	-0.0195499	-0.0340338	-0.016038
Luminal_A	HS742T	0.125013	-0.0132684	-0.0353733	-0.0132684	-0.0402126	-0.0230397	-0.0230397	-0.0353733	-0.0230397	0	-0.0187881	0.0128486	-0.0132684	-0.0230397	-0.0230397	0	-0.0378641	-0.0187881	-0.0230397	0.0419815	-0.0378641	-0.0298197	0.0945219	-0.0266377	0.152769	-0.0402126	-0.0298197	-0.0623956	0.0225271	-0.0266377	-0.0187881	-0.0230397	0.0753028	-0.0187881	-0.0266377	-0.0266377	0.0128486	0.0281832	-0.0353733	-0.0132684	-0.0266377	-0.0132684	-0.0327075	0.125013	0.0419815	-0.0187881	-0.0327075	0.0615232
HER2amp	HCC1419	-0.0145444	-0.0102715	-0.0273835	-0.0102715	-0.0311297	-0.0178357	-0.0178357	-0.0273835	-0.0178357	0	-0.0145444	-0.0360849	-0.0102715	-0.0178357	-0.0178357	0	-0.0293117	-0.0145444	-0.0178357	0.0699257	0.0618294	-0.0230843	-0.0178357	-0.020621	0.206605	-0.0311297	-0.0230843	-0.0483022	0.048873	-0.020621	-0.0145444	-0.0178357	0.107616	-0.0145444	-0.020621	-0.020621	-0.0360849	-0.0311297	-0.0273835	-0.0102715	-0.020621	-0.0102715	-0.0253198	-0.0145444	-0.0273835	-0.0145444	-0.0253198	-0.0183838
HER2amp	HS343T	-0.0180027	-0.0127138	-0.0338946	-0.0127138	-0.0385315	-0.0220766	-0.0220766	-0.0338946	-0.0220766	0	-0.0180027	-0.0446649	-0.0127138	-0.0220766	-0.0220766	0	-0.0362813	-0.0180027	-0.0220766	-0.0338946	-0.0362813	-0.0285732	0.0999579	-0.0255242	0.160962	-0.0385315	-0.0285732	-0.0597873	0.0942144	-0.0255242	-0.0180027	-0.0220766	-0.0255242	-0.0180027	-0.0255242	-0.0255242	0.0170595	-0.0385315	-0.0338946	-0.0127138	-0.0255242	-0.0127138	-0.0313402	0.13127	-0.0338946	-0.0180027	-0.0313402	-0.00412025
Basal_like	HCC38	-0.0140642	-0.00993233	-0.0264793	-0.00993233	-0.0301018	-0.0172468	-0.0172468	-0.0264793	-0.0172468	0	-0.0140642	-0.0348934	-0.00993233	-0.0172468	-0.0172468	0	-0.0283439	-0.0140642	-0.0172468	0.0738899	-0.0283439	-0.0223221	0.135292	-0.0199401	-0.0223221	-0.0301018	-0.0223221	-0.0467073	0.052528	-0.0199401	-0.0140642	-0.0172468	0.112329	-0.0140642	-0.0199401	-0.0199401	-0.0348934	-0.0301018	-0.0264793	-0.00993233	-0.0199401	-0.00993233	-0.0244838	-0.0140642	-0.0264793	-0.0140642	-0.0244838	-0.0148652
Luminal_A	MDAMB134VI	-0.0154672	-0.0109232	-0.0291209	-0.0109232	-0.0331048	-0.0189673	-0.0189673	0.0628642	-0.0189673	0	-0.0154672	-0.0383744	-0.0109232	-0.0189673	-0.0189673	0	-0.0311715	-0.0154672	-0.0189673	0.0628642	-0.0311715	-0.024549	0.120829	-0.0219294	0.084012	-0.0331048	-0.024549	-0.0513669	0.0423168	-0.0219294	-0.0154672	-0.0189673	0.0992914	-0.0154672	-0.0219294	-0.0219294	-0.0383744	0.0482267	-0.0291209	-0.0109232	0.0992914	-0.0109232	-0.0269263	0.155531	-0.0291209	-0.0154672	-0.0269263	0.0178071
Luminal_B	MDAMB361	-0.0195499	-0.0138065	-0.0368077	-0.0138065	-0.0418432	-0.023974	-0.023974	-0.0368077	-0.023974	0	-0.0195499	-0.0485037	-0.0138065	-0.023974	-0.023974	0	-0.0393995	-0.0195499	-0.023974	0.0379345	-0.0393995	-0.0310289	0.089617	-0.0277179	-0.0310289	-0.0418432	-0.0310289	-0.0649258	0.206937	-0.0277179	-0.0195499	-0.023974	0.0707796	-0.0195499	-0.0277179	-0.0277179	0.00895009	0.0242425	-0.0368077	-0.0138065	-0.0277179	-0.0138065	-0.0340338	-0.0195499	-0.0368077	-0.0195499	-0.0340338	-0.0507289
HER2amp	HS281T	0.109665	-0.0148402	0.101028	-0.0148402	-0.044976	0.0810648	-0.0257689	0.0307324	-0.0257689	0	-0.0210137	-0.0521352	-0.0148402	-0.0257689	-0.0257689	0	-0.0423494	0.109665	-0.0257689	-0.0395635	-0.0423494	-0.0333521	-0.0257689	-0.0297931	0.0496112	0.0171783	-0.0333521	-0.0697868	0.0706115	-0.0297931	-0.0210137	-0.0257689	0.0628449	-0.0210137	-0.0297931	0.0628449	-0.0521352	0.0171783	-0.0395635	-0.0148402	0.0628449	-0.0148402	-0.036582	0.109665	0.0307324	-0.0210137	0.115081	0.103948
HER2amp	HCC202	-0.0180027	-0.0127138	-0.0338946	-0.0127138	-0.0385315	-0.0220766	-0.0220766	-0.0338946	-0.0220766	0	-0.0180027	-0.0446649	-0.0127138	-0.0220766	-0.0220766	0	-0.0362813	-0.0180027	-0.0220766	-0.0338946	-0.0362813	-0.0285732	0.0999579	-0.0255242	0.0661945	-0.0385315	-0.0285732	-0.0125743	0.0942144	-0.0255242	-0.0180027	-0.0220766	-0.0255242	-0.0180027	-0.0255242	0.0802948	0.0170595	0.103464	-0.0338946	-0.0127138	-0.0255242	0.198123	-0.0313402	-0.0180027	-0.0338946	-0.0180027	-0.0313402	-0.0413898
Basal_like	KPL1	-0.0163469	-0.0115445	-0.0307772	-0.0115445	0.042374	-0.0200462	-0.0200462	-0.0307772	-0.0200462	0	-0.0163469	-0.040557	-0.0115445	-0.0200462	-0.0200462	0	-0.0329444	-0.0163469	-0.0200462	-0.0307772	-0.0329444	-0.0259452	0.112927	-0.0231767	0.180579	-0.0349877	-0.0259452	-0.0542885	0.110045	-0.0231767	-0.0163469	-0.0200462	-0.0231767	-0.0163469	-0.0231767	-0.0231767	0.0267	-0.0349877	-0.0307772	-0.0115445	-0.0231767	-0.0115445	-0.0284578	-0.0163469	-0.0307772	-0.0163469	-0.0284578	-0.0308148
Luminal_B	BT474	-0.0176001	-0.0124295	-0.0331367	-0.0124295	-0.0376699	-0.0215829	-0.0215829	-0.0331367	-0.0215829	0	-0.0176001	0.0822696	-0.0124295	-0.0215829	-0.0215829	0	-0.03547	-0.0176001	-0.0215829	-0.0331367	-0.03547	-0.0279342	0.10291	-0.0249534	0.165419	0.0347582	-0.0279342	-0.0584504	0.097841	-0.0249534	-0.0176001	-0.0215829	-0.0249534	-0.0176001	-0.0249534	-0.0249534	0.0193017	-0.0376699	-0.0331367	-0.0124295	-0.0249534	-0.0124295	-0.0306394	-0.0176001	-0.0331367	-0.0176001	-0.0306394	-0.0388801
Basal_like	HCC1395	-0.0171904	-0.0121401	-0.0323652	-0.0121401	0.0371645	-0.0210804	0.106041	-0.0323652	-0.0210804	0	-0.0171904	-0.0426495	-0.0121401	-0.0210804	-0.0210804	0	-0.0346442	-0.0171904	-0.0210804	-0.0323652	-0.0346442	-0.0272839	0.106041	-0.0243725	0.0714342	-0.0367929	-0.0272839	-0.0079085	0.0314195	-0.0243725	-0.0171904	0.106041	-0.0243725	-0.0171904	-0.0243725	-0.0243725	-0.0426495	0.0371645	-0.0323652	-0.0121401	-0.0243725	-0.0121401	-0.0299261	-0.0171904	-0.0323652	-0.0171904	-0.0299261	0.00253618
Basal_like	HCC1806	-0.020291	-0.0143298	-0.038203	-0.0143298	-0.0434293	-0.0248828	-0.0248828	0.0342008	-0.0248828	0	-0.020291	0.00531392	-0.0143298	-0.0248828	-0.0248828	0	-0.040893	-0.020291	-0.0248828	0.0342008	-0.040893	-0.0322052	0.0851544	-0.0287686	0.0532459	-0.0434293	-0.0322052	0.0177559	0.0757847	-0.0287686	-0.020291	-0.0248828	0.0666472	-0.020291	-0.0287686	-0.0287686	0.00531392	0.0205887	0.0342008	-0.0143298	-0.0287686	-0.0143298	-0.035324	-0.020291	-0.038203	-0.020291	-0.035324	0.0457644
Basal_like	MDAMB468	0.111934	-0.0145865	-0.0388874	-0.0145865	0.0188555	-0.0253285	-0.0253285	-0.0388874	-0.0253285	0	-0.0206545	-0.0512442	-0.0145865	-0.0253285	-0.0253285	0	-0.0416256	-0.0206545	-0.0253285	-0.0388874	-0.0416256	-0.0327821	0.0830667	-0.029284	0.13557	-0.0442073	-0.0327821	-0.0685941	0.013245	-0.029284	-0.0206545	0.0830667	-0.029284	-0.0206545	-0.029284	-0.029284	0.0584074	-0.0442073	-0.0388874	-0.0145865	-0.029284	-0.0145865	-0.0359567	-0.0206545	0.103759	-0.0206545	-0.0359567	-0.0240379
Basal_like	BT549	-0.0183985	-0.0129933	-0.0346399	-0.0129933	0.0302779	-0.022562	-0.022562	0.0441411	-0.022562	0	-0.0183985	-0.045647	-0.0129933	-0.022562	-0.022562	0	-0.037079	-0.0183985	-0.022562	-0.0346399	-0.037079	-0.0292014	0.097167	-0.0260854	0.156753	-0.0393788	0.063776	-0.0611019	0.0907721	-0.0260854	-0.0183985	-0.022562	-0.0260854	-0.0183985	-0.0260854	-0.0260854	0.0149114	0.0302779	-0.0346399	-0.0129933	-0.0260854	-0.0129933	-0.0320294	-0.0183985	-0.0346399	-0.0183985	0.0529552	-0.0438235
Luminal_A	ZR7530	-0.0227517	-0.0160676	-0.0428359	-0.0160676	-0.048696	-0.0279003	-0.0279003	-0.0428359	-0.0279003	0	-0.0227517	-0.0564474	-0.0160676	-0.0279003	-0.0279003	0	0.077453	-0.0227517	0.0721387	0.0229892	0.077453	-0.0361107	0.0721387	-0.0322574	0.19695	-0.048696	-0.0361107	-0.0368557	0.00388945	-0.0322574	-0.0227517	-0.0279003	0.0544888	-0.0227517	0.0544888	-0.0322574	-0.00584816	0.125908	-0.0428359	-0.0160676	-0.0322574	-0.0160676	-0.0396077	0.0996157	-0.0428359	-0.0227517	-0.0396077	-0.00775317
Basal_like	HCC1143	-0.0187881	-0.0132684	-0.0353733	-0.0132684	0.0281832	-0.0230397	-0.0230397	-0.0353733	0.0945219	0	-0.0187881	0.0128486	-0.0132684	-0.0230397	-0.0230397	0	-0.0378641	-0.0187881	-0.0230397	-0.0353733	-0.0378641	-0.0298197	0.0945219	-0.0266377	0.152769	0.0281832	-0.0298197	0.0285694	0.0874965	-0.0266377	-0.0187881	-0.0230397	-0.0266377	-0.0187881	-0.0266377	-0.0266377	0.0723108	-0.0402126	-0.0353733	-0.0132684	-0.0266377	-0.0132684	-0.0327075	-0.0187881	-0.0353733	-0.0187881	-0.0327075	-0.0461875
HER2amp	AU565	-0.0171904	-0.0121401	-0.0323652	-0.0121401	-0.0367929	-0.0210804	-0.0210804	-0.0323652	-0.0210804	0	-0.0171904	-0.0426495	-0.0121401	-0.0210804	-0.0210804	0	-0.0346442	-0.0171904	-0.0210804	-0.0323652	-0.0346442	0.0714342	0.106041	-0.0243725	-0.0272839	-0.0367929	-0.0272839	-0.0079085	0.101672	-0.0243725	-0.0171904	-0.0210804	-0.0243725	-0.0171904	-0.0243725	-0.0243725	0.0216479	-0.0367929	-0.0323652	-0.0121401	-0.0243725	-0.0121401	-0.0299261	-0.0171904	-0.0323652	-0.0171904	-0.0299261	-0.0362869
Basal_like	HCC1187	-0.0176001	-0.0124295	-0.0331367	-0.0124295	-0.0376699	-0.0215829	-0.0215829	-0.0331367	-0.0215829	0	-0.0176001	0.0193017	-0.0124295	-0.0215829	0.10291	0	-0.03547	-0.0176001	-0.0215829	-0.0331367	-0.03547	0.0687425	0.10291	-0.0249534	0.0687425	-0.0376699	-0.0279342	-0.0102863	0.097841	-0.0249534	-0.0176001	-0.0215829	-0.0249534	-0.0176001	-0.0249534	-0.0249534	-0.0436662	0.0347582	-0.0331367	-0.0124295	-0.0249534	-0.0124295	-0.0306394	0.134679	-0.0331367	-0.0176001	-0.0306394	0.0371606
Basal_like	MDAMB231	-0.0191718	-0.0135394	-0.0360957	-0.0135394	-0.0410338	-0.0235102	-0.0235102	0.0399154	-0.0235102	0	-0.0191718	0.0692929	-0.0135394	-0.0235102	-0.0235102	0	-0.0386374	-0.0191718	-0.0235102	0.0399154	-0.0386374	-0.0304287	0.0920092	-0.0271817	0.148988	-0.0410338	-0.0304287	-0.0189774	0.0843725	-0.0271817	-0.0191718	-0.0235102	0.0729879	-0.0191718	-0.0271817	-0.0271817	0.0108637	-0.0410338	0.0399154	-0.0135394	-0.0271817	-0.0135394	-0.0333755	0.122131	-0.0360957	-0.0191718	-0.0333755	-0.0484877
HER2amp	SKBR3	-0.0191718	-0.0135394	-0.0360957	-0.0135394	-0.0410338	-0.0235102	-0.0235102	-0.0360957	-0.0235102	0	-0.0191718	-0.0475655	-0.0135394	-0.0235102	-0.0235102	0	-0.0386374	-0.0191718	-0.0235102	-0.0360957	-0.0386374	-0.0304287	0.0920092	-0.0271817	0.148988	-0.0410338	-0.0304287	0.025715	0.0843725	-0.0271817	-0.0191718	-0.0235102	-0.0271817	-0.0191718	-0.0271817	-0.0271817	0.0108637	-0.0410338	-0.0360957	-0.0135394	-0.0271817	-0.0135394	-0.0333755	-0.0191718	-0.0360957	-0.0191718	-0.0333755	-0.0837675
HER2amp	HCC2218	-0.0171904	-0.0121401	-0.0323652	-0.0121401	-0.0367929	-0.0210804	-0.0210804	-0.0323652	-0.0210804	0	-0.0171904	-0.0426495	-0.0121401	-0.0210804	-0.0210804	0	-0.0346442	-0.0171904	-0.0210804	0.0512799	-0.0346442	-0.0272839	0.106041	-0.0243725	0.0714342	-0.0367929	-0.0272839	-0.0570895	0.0314195	-0.0243725	-0.0171904	-0.0210804	0.0858575	-0.0171904	-0.0243725	-0.0243725	-0.0426495	-0.0367929	-0.0323652	-0.0121401	-0.0243725	-0.0121401	-0.0299261	-0.0171904	-0.0323652	-0.0171904	-0.0299261	-0.0362869
[truncated: 930 more columns]

## Sheet: CopyNumberVariation
subtypes	Cell Lines\Tumors	TCGA-E2-A1IH-01A-11D-A13J-01	TCGA-D8-A1JT-01A-31D-A13J-01	TCGA-C8-A1HO-01A-11D-A13J-01	TCGA-D8-A1JP-01A-11D-A13J-01	TCGA-E2-A1L9-01A-11D-A13J-01	TCGA-D8-A1JS-01A-11D-A13J-01	TCGA-E2-A1IE-01A-11D-A13J-01	TCGA-EW-A1IZ-01A-11D-A13J-01	TCGA-EW-A1J6-01A-11D-A13J-01	TCGA-C8-A1HE-01A-11D-A13J-01	TCGA-C8-A1HK-01A-21D-A13J-01	TCGA-D8-A1J9-01A-11D-A13J-01	TCGA-E2-A1L6-01A-11D-A13J-01	TCGA-E2-A1IN-01A-11D-A13J-01	TCGA-E2-A1L8-01A-11D-A13J-01	TCGA-EW-A1J5-01A-11D-A13J-01	TCGA-D8-A1J8-01A-11D-A13J-01	TCGA-D8-A1JA-01A-11D-A13J-01	TCGA-C8-A1HJ-01A-11D-A13J-01	TCGA-EW-A1J1-01A-11D-A13J-01	TCGA-D8-A1JH-01A-11D-A13J-01	TCGA-EW-A1IY-01A-11D-A13J-01	TCGA-D8-A1JC-01A-11D-A13J-01	TCGA-D8-A1JB-01A-11D-A13J-01	TCGA-D8-A1JU-01A-11D-A13J-01	TCGA-D8-A1JK-01A-11D-A13J-01	TCGA-EW-A1IW-01A-11D-A13J-01	TCGA-D8-A1JD-01A-11D-A13J-01	TCGA-D8-A1JE-01A-11D-A13J-01	TCGA-D8-A1JM-01A-11D-A13J-01	TCGA-EW-A1J3-01A-11D-A13J-01	TCGA-D8-A1JI-01A-11D-A13J-01	TCGA-D8-A1JN-01A-11D-A13J-01	TCGA-D8-A1JG-01B-11D-A13J-01	TCGA-EW-A1J2-01A-21D-A13J-01	TCGA-D8-A1JL-01A-11D-A13J-01	TCGA-D8-A1JF-01A-11D-A13J-01	TCGA-A7-A26J-01A-11D-A275-01	TCGA-A7-A26E-01A-11D-A275-01	TCGA-AO-A0JL-01A-11D-A059-01	TCGA-BH-A0HK-01A-11D-A059-01	TCGA-AO-A0JF-01A-11D-A059-01	TCGA-BH-A0DP-01A-21D-A059-01	TCGA-AO-A0JJ-01A-11D-A059-01	TCGA-A8-A0A6-01A-12D-A059-01	TCGA-AO-A0JM-01A-21D-A059-01	TCGA-BH-A0HB-01A-11D-A059-01	TCGA-A2-A0EU-01A-22D-A059-01
Basal-like	BT20	0.175833	0.160155	0.49774	0.135581	0.134039	-0.265974	0.222138	-0.442175	0.139838	-0.266881	0.471168	0.275065	0.181218	0.484627	0.428664	0.150316	0.159446	0.00898613	0.173784	-0.440748	-0.38155	-0.249272	0.243063	0.498622	-0.360549	0.648653	-0.204496	0.197136	-0.0844398	0.407841	-0.0760121	0.204177	-0.168928	0.267065	-0.127374	-0.0574053	-0.462339	0.230751	-0.288363	0.229307	0.185084	-0.200824	-0.194749	-0.225524	-0.096362	0.288788	0.24967	0.47406
Basal-like	BT549	0.04827	0.136121	-0.0026024	0.206232	-0.187081	0.137336	0.0143905	0.229211	0.209977	0.180986	-0.213553	-0.0243553	-0.130908	-0.0435327	-0.324025	-0.105307	-0.0815316	-0.0279678	0.0126429	0.471668	0.589587	0.209439	0.143844	-0.172847	0.199544	-0.183682	0.0249609	0.171105	0.14264	-0.0283111	-0.0311376	-0.0112448	0.217989	0.249173	0.0249657	0.211955	0.533779	-0.0216278	0.190975	0.0599141	-0.130138	0.0726559	0.0278191	0.126097	-0.0287855	-0.11891	0.144761	0.027202
Basal-like	CAL120	0.204869	0.304544	0.306126	0.30556	-0.00473158	0.0568993	0.314524	0.0892173	0.24145	0.0549943	0.248771	0.268339	0.244655	0.295088	0.179981	0.183309	0.215567	-0.0436637	0.11374	0.042379	0.0345544	0.0796465	0.348194	0.325397	-0.0166459	0.375954	0.0635431	0.329335	0.146075	0.247626	0.133935	0.295225	0.090258	0.366512	0.0346773	-0.0353434	0.0313065	0.26358	0.0137599	0.142248	0.141552	0.0377819	-0.0237261	0.0480174	0.0355626	0.182355	0.343072	0.390725
Basal-like	CAL148	0.758644	0.615051	0.240616	0.564907	0.792742	0.798001	0.736573	0.576452	0.200938	0.74756	0.388501	0.676994	0.856061	0.62111	0.824443	0.865786	0.827839	0.360181	0.296441	0.404082	-0.44027	0.785193	0.618463	0.509873	0.688493	0.411638	0.606594	0.52197	0.711489	0.451265	0.760271	0.834328	0.739464	0.367239	0.823239	0.284682	-0.073197	0.833982	0.735119	0.5714	0.84878	0.825645	0.710042	0.781353	0.7304	0.569208	0.403857	0.391468
Basal-like	CAL51	-0.0520332	-0.042856	-0.0470972	-0.0310936	-0.0246482	0.0203548	-0.00498209	0.029709	-0.11141	0.0271931	-0.0661044	-0.0316406	-0.0476386	-0.106437	-0.0504739	-0.0317399	0.0218434	0.0403821	-0.00210768	0.0302386	0.0326272	0.0477457	-0.0658389	-0.0822221	0.0232088	-0.091066	0.0443303	-0.0658492	0.0818424	-0.147765	0.0206594	-0.0858941	0.0655639	0.0153276	0.0108952	-0.0752303	0.00874858	-0.102151	0.053681	-0.0655173	-0.00488566	0.0105609	-0.000282688	0.0136477	-0.0286936	-0.0438558	-0.0216063	-0.15701
Basal-like	CAL851	0.307623	0.310429	0.397038	0.169185	0.21951	0.0520499	0.305062	-0.0556283	0.0844928	0.0376567	0.485038	0.333034	0.375289	0.394491	0.430193	0.252856	0.17515	0.0669076	-0.0407669	-0.247961	-0.373433	0.0135892	0.267698	0.406562	-0.0362855	0.388804	-0.000252663	0.305152	-0.0125328	0.342746	0.055748	0.346688	-0.0128202	0.233018	0.0829828	0.196757	-0.36324	0.405269	0.0206289	0.316345	0.300735	0.080239	0.00639199	0.0172058	0.0620805	0.316907	0.259142	0.461496
Basal-like	DU4475	0.597607	0.387335	0.185793	0.331764	0.756783	0.546578	0.441857	0.22429	-0.108742	0.527618	0.327255	0.467808	0.586434	0.46902	0.670888	0.676668	0.693663	0.45287	0.372375	0.268023	-0.38165	0.582751	0.366102	0.455094	0.553713	0.215849	0.509276	0.300045	0.553929	0.403499	0.626493	0.434114	0.647642	0.195714	0.707315	0.258169	0.0355476	0.493157	0.619679	0.492994	0.709615	0.615407	0.68614	0.62377	0.660936	0.467362	0.306544	0.0487128
Basal-like	HCC1143	0.448184	0.634382	0.620347	0.586138	0.0601681	0.187928	0.49283	0.202782	0.256725	0.196615	0.491803	0.513449	0.322859	0.500618	0.259994	0.309063	0.126607	-0.110335	0.0488766	0.104625	0.0848421	0.180262	0.627455	0.397969	0.195756	0.54576	0.156819	0.670028	0.162143	0.606831	0.18881	0.482036	0.171344	0.694911	0.154791	0.368375	0.231642	0.512471	0.143589	0.559875	0.347032	0.176474	0.16697	0.169365	0.206582	0.410635	0.619456	0.657391
Basal-like	HCC1187	0.585776	0.438064	0.211057	0.36635	0.631271	0.604217	0.436359	0.38013	0.0191014	0.581515	0.288836	0.412468	0.482528	0.317503	0.481887	0.604416	0.510255	0.429441	0.278846	0.49212	-0.19015	0.621522	0.356531	0.266591	0.658237	0.0515392	0.525056	0.368319	0.507397	0.411731	0.556809	0.370617	0.683825	0.222021	0.692202	0.550754	0.199115	0.437033	0.668063	0.485492	0.645635	0.635879	0.716017	0.668804	0.65175	0.406447	0.282169	0.0294226
Basal-like	HCC1395	0.248328	0.332225	0.498679	0.339331	-0.000662525	-0.0618872	0.268616	-0.106155	0.245749	-0.0600984	0.358216	0.295152	0.0961168	0.4025	0.192992	0.139997	0.0816927	-0.0956931	0.0321113	-0.0206265	0.0448624	-0.0178049	0.388543	0.335991	-0.0765986	0.47042	-0.0599835	0.356498	0.0052983	0.493638	-0.00683934	0.262937	0.0552032	0.508323	-0.00876698	0.175098	0.0602568	0.293908	-0.0428587	0.316221	0.154813	-0.0499633	-0.0379551	-0.0371338	0.0270392	0.259594	0.439509	0.494157
Basal-like	HCC1500	0.321779	0.40409	0.557271	0.407164	0.0993358	0.0123425	0.389011	-0.0636755	0.355338	-0.00198372	0.461059	0.447928	0.175718	0.505434	0.267918	0.314578	0.165947	-0.137571	0.282324	0.0243429	0.0769524	0.0659406	0.548284	0.56005	0.0406949	0.6769	0.115035	0.468184	0.164031	0.598541	0.183505	0.342092	0.157883	0.606319	0.113286	0.224111	0.227208	0.319506	-0.0148242	0.395802	0.306409	0.0425412	0.162554	0.0876463	0.220506	0.416509	0.497103	0.45774
Basal-like	HCC1599	0.741345	0.752661	0.736312	0.672536	0.509473	0.333045	0.733134	0.144994	0.267026	0.300462	0.70503	0.72439	0.58088	0.746275	0.689094	0.660672	0.500148	0.406112	0.390308	0.236375	-0.237348	0.377592	0.695546	0.679667	0.315743	0.630556	0.399314	0.731992	0.453784	0.757047	0.473764	0.598893	0.448912	0.687119	0.46651	0.467128	-0.0329805	0.621588	0.356383	0.762227	0.689178	0.376992	0.450974	0.420101	0.435129	0.738761	0.686016	0.613836
Basal-like	HCC1806	0.406643	0.526227	0.496938	0.507287	0.126766	0.16001	0.405986	0.116348	0.225117	0.177612	0.409321	0.489741	0.33432	0.553221	0.333503	0.27629	0.232029	-0.111318	0.0135723	0.0217571	-0.020338	0.153012	0.558034	0.430899	0.121597	0.564601	0.0716978	0.535718	0.128027	0.595572	0.175552	0.492214	0.145365	0.602968	0.153031	0.230837	0.120567	0.546599	0.115366	0.506534	0.309221	0.165945	0.10484	0.126837	0.15861	0.396499	0.549028	0.696887
Basal-like	HCC1937	0.178947	0.357224	0.628634	0.37312	-0.160121	-0.303791	0.230994	-0.307548	0.129605	-0.234229	0.462689	0.276904	-0.038104	0.415279	0.0988538	-0.0114498	-0.0163039	-0.0120785	0.0112519	-0.155714	0.105419	-0.252753	0.357367	0.419889	-0.317654	0.52553	-0.16907	0.447293	-0.106219	0.433769	-0.136444	0.119492	-0.174377	0.514086	-0.249825	0.0166931	-0.0106875	0.145436	-0.285657	0.323094	0.0206109	-0.293194	-0.259409	-0.268206	-0.2083	0.281538	0.495233	0.563823
Basal-like	HCC2157	0.772441	0.853834	0.730681	0.737542	0.394377	0.437456	0.828024	0.388251	0.518872	0.408599	0.635992	0.723287	0.594833	0.726503	0.570089	0.599234	0.470557	0.316232	0.362943	0.416461	-0.0274506	0.484733	0.795882	0.584271	0.394637	0.554869	0.393005	0.844298	0.503443	0.709823	0.442634	0.653883	0.512548	0.730905	0.453922	0.493537	0.0717478	0.690753	0.431165	0.714086	0.628879	0.434997	0.413755	0.477449	0.389097	0.629208	0.707527	0.712297
Basal-like	HCC38	0.23068	0.281409	0.368738	0.311778	0.0752343	0.0257993	0.262095	-0.0561615	0.0913794	0.0196362	0.318362	0.378873	0.210491	0.327941	0.209995	0.209555	0.102368	0.0409581	0.383228	-0.0160536	0.00211389	0.0491623	0.384757	0.420351	0.0438704	0.504535	0.139723	0.338307	0.226597	0.379	0.173374	0.260683	0.0987852	0.485879	0.106007	0.118639	0.113254	0.228289	0.00528205	0.371999	0.23427	0.0514484	0.130536	0.0728548	0.160648	0.31802	0.30683	0.320024
Basal-like	HCC70	0.520334	0.569867	0.832776	0.494581	0.333087	-0.0398983	0.552685	-0.22752	0.240069	-0.0617393	0.776946	0.560483	0.446619	0.72231	0.651511	0.4183	0.299562	0.244409	0.312563	-0.188919	-0.426245	-0.0281723	0.523548	0.643997	-0.108323	0.737048	0.0355011	0.602487	0.0841865	0.709094	0.133019	0.429598	0.052101	0.507408	0.106514	0.286266	-0.399801	0.500237	-0.0452554	0.609053	0.484701	0.0235802	0.0679793	0.0246533	0.122654	0.576505	0.581079	0.717718
Basal-like	HDQP1	0.246657	0.394997	0.52816	0.334649	-0.132801	-0.0602224	0.393151	0.0236518	0.508639	-0.0757881	0.447289	0.345249	0.027179	0.328125	0.0678078	0.137199	-0.0650218	-0.00515423	0.0952785	0.137279	0.25266	-0.00583566	0.477035	0.312493	-0.0642336	0.451372	0.0806206	0.455779	0.0946453	0.419011	0.000597608	0.256856	0.0570961	0.586972	-0.0605198	0.302714	0.066822	0.246045	-0.062873	0.275414	0.114361	-0.0834624	-0.0591625	-0.0295511	0.0187836	0.311956	0.409156	0.498961
Basal-like	HMEL	-0.0304036	0.0483626	-0.0272685	0.087779	-0.129557	0.0496824	0.138769	0.176493	0.254361	0.0396499	-0.117011	0.0286452	-0.0456002	0.0151342	-0.0852695	-0.00740086	0.0820351	-0.0584327	0.0632782	0.172875	0.250241	0.126074	0.148979	0.00357472	-0.0050921	0.0861497	0.0386701	0.0516509	0.224569	-0.113731	0.0433822	0.0754602	0.112476	0.192744	-0.0226014	-0.18826	0.118485	-0.0146171	0.0283495	-0.0961468	-0.0528596	0.0085972	-0.0662766	0.0444608	-0.069358	-0.0638133	0.0947293	0.0336604
Basal-like	HS578T	-0.0630242	0.18427	0.161922	0.192893	-0.512653	-0.0788083	0.0262926	0.229488	0.340425	-0.0494562	-0.0631868	-0.0449001	-0.246603	-0.0931601	-0.448017	-0.290823	-0.358246	-0.331138	-0.168824	0.180754	0.631443	-0.0544595	0.156363	-0.214382	-0.0250262	-0.0539211	-0.147638	0.226243	-0.142824	0.0626513	-0.267687	-0.0265558	-0.0801341	0.364281	-0.251958	0.259818	0.413622	-0.0607931	-0.0456255	-0.0134095	-0.308991	-0.168023	-0.23261	-0.149839	-0.287474	-0.146802	0.184253	0.25789
Basal-like	HS739T	-0.0608516	-0.0715067	-0.082144	-0.0216409	-0.0387838	0.0185076	-0.0355776	0.0458132	-0.116871	0.0195386	-0.0720275	-0.0518552	-0.0512113	-0.134751	-0.0630635	-0.0566921	0.0137572	0.0479632	0.0159191	0.0880476	0.0153838	0.0425648	-0.0598423	-0.0746113	0.0125979	-0.0897058	0.0215948	-0.066792	-0.0125852	-0.035958	-0.0184588	-0.100728	0.0668037	0.0219187	0.00844074	-0.0207825	0.0623064	-0.0888976	0.0595566	-0.0507041	-0.0424906	0.00566382	-0.015556	0.0198814	-0.0282824	-0.0872888	-0.0160513	-0.131916
Basal-like	KPL1	0.335257	0.372483	0.513233	0.345655	0.134936	-0.0186531	0.398306	-0.0819758	0.383638	-0.0324702	0.407104	0.37113	0.298704	0.555516	0.375121	0.275851	0.249916	-0.0151142	0.302838	-0.0876842	-0.0847711	0.0403734	0.465634	0.493373	-0.0915878	0.638608	-0.0228735	0.39694	0.175996	0.430196	0.092858	0.396251	0.089	0.496067	0.0442711	0.117092	-0.122018	0.376306	-0.0482255	0.33385	0.268925	0.00983169	-0.0182744	0.00939436	0.0582819	0.30708	0.450229	0.559763
Basal-like	MDAMB157	0.565906	0.670822	0.449001	0.618243	0.265759	0.437443	0.607657	0.430566	0.391544	0.429313	0.382888	0.542224	0.530488	0.56702	0.405536	0.450499	0.435152	0.107951	0.179113	0.336984	0.0229561	0.449781	0.650671	0.458713	0.35325	0.500889	0.27111	0.684868	0.419989	0.469387	0.362332	0.63769	0.391519	0.602096	0.355473	0.270679	0.181788	0.630925	0.372528	0.536792	0.450026	0.407794	0.271872	0.383228	0.271983	0.403786	0.590442	0.635309
Basal-like	MDAMB231	0.277029	0.270525	0.150347	0.302375	0.130248	0.259218	0.264135	0.209671	0.278691	0.243365	0.196325	0.375765	0.267111	0.328089	0.229392	0.282815	0.21518	-0.259269	0.0916735	0.117857	0.055738	0.261352	0.41659	0.295406	0.23743	0.433041	0.188808	0.278305	0.175832	0.370301	0.247498	0.393992	0.254741	0.453379	0.260028	0.171807	0.249434	0.404702	0.23008	0.270101	0.251139	0.257787	0.216967	0.232951	0.262942	0.248044	0.275437	0.344919
Basal-like	MDAMB436	0.310172	0.232532	0.0411329	0.199509	0.273117	0.352879	0.211757	0.281112	0.0847787	0.338559	0.0234094	0.225392	0.271426	0.274347	0.271485	0.236891	0.274469	-0.0343016	0.0158428	0.172095	-0.0376631	0.368973	0.27304	0.0779968	0.339301	0.129042	0.143282	0.146259	0.221789	0.27532	0.191698	0.319654	0.347168	0.241314	0.344079	0.228906	0.0748107	0.398087	0.403781	0.262753	0.272127	0.36107	0.274929	0.3133	0.252661	0.159386	0.149986	0.24224
Basal-like	MDAMB468	0.482784	0.353344	0.397857	0.323501	0.567845	0.277789	0.474065	-0.000614267	0.00620824	0.259606	0.505356	0.475479	0.509857	0.490011	0.646469	0.591381	0.571309	0.337289	0.413307	0.100219	-0.453637	0.306718	0.385183	0.540844	0.235622	0.460697	0.32774	0.299878	0.372057	0.47573	0.447567	0.402826	0.412975	0.275051	0.446781	0.167237	-0.206509	0.424234	0.286013	0.38325	0.612996	0.350431	0.423816	0.375312	0.467141	0.464065	0.319974	0.218482
HER2amp	AU565	0.642919	0.620928	0.37626	0.59405	0.394791	0.477069	0.643538	0.405476	0.405299	0.462665	0.49791	0.677643	0.600103	0.576815	0.514947	0.562984	0.45951	0.317318	0.353289	0.403984	-0.0881352	0.493065	0.627672	0.436582	0.414149	0.455998	0.511846	0.603293	0.490677	0.443173	0.53299	0.623248	0.468664	0.558129	0.491042	0.315398	0.0714473	0.65222	0.446981	0.595404	0.555045	0.475319	0.409597	0.474164	0.443162	0.591812	0.505951	0.538868
HER2amp	HCC1419	0.338803	0.463922	0.320663	0.433738	-0.0946548	0.193893	0.383629	0.319706	0.457538	0.208104	0.219753	0.372946	0.126419	0.289711	-0.013818	0.163483	0.067511	0.0294959	0.209716	0.391709	0.447548	0.256307	0.503296	0.217558	0.213541	0.287335	0.273126	0.503631	0.311988	0.320522	0.201736	0.311479	0.252979	0.603966	0.12312	0.26604	0.41738	0.267173	0.193308	0.348986	0.126704	0.145034	0.130946	0.207939	0.120898	0.262485	0.42809	0.399574
HER2amp	HCC1569	0.768361	0.872237	0.617491	0.771461	0.335108	0.506394	0.809469	0.485646	0.521603	0.494318	0.666561	0.859187	0.620157	0.700474	0.528959	0.60637	0.451558	0.348164	0.233583	0.43352	0.0062909	0.517282	0.820663	0.599162	0.449416	0.538596	0.576868	0.850394	0.53258	0.644933	0.578736	0.735381	0.48086	0.7838	0.482684	0.430127	0.167259	0.74765	0.453828	0.766169	0.608512	0.488682	0.420588	0.507009	0.42635	0.743674	0.676275	0.754078
HER2amp	HCC1954	0.449342	0.493166	0.654874	0.450391	0.180969	-0.024163	0.498805	-0.144865	0.306178	-0.0388586	0.787932	0.654252	0.413404	0.594282	0.476027	0.37347	0.162793	0.285028	0.356096	-0.0935857	-0.274994	-0.0318698	0.502088	0.586841	-0.0872783	0.684497	0.2543	0.532774	0.0877874	0.562837	0.237442	0.416044	0.00628883	0.561264	0.0899136	0.269609	-0.242297	0.459711	-0.0714464	0.580602	0.38626	0.0133064	0.0450177	0.0211437	0.166493	0.64608	0.467115	0.645272
HER2amp	HCC202	0.72132	0.722987	0.669981	0.650683	0.493863	0.315049	0.697167	0.125604	0.27838	0.295874	0.764565	0.794226	0.614501	0.74078	0.711149	0.607129	0.494396	0.458053	0.346922	0.165145	-0.324329	0.330648	0.663329	0.634519	0.257129	0.609602	0.449369	0.707887	0.377259	0.684759	0.493275	0.584001	0.365039	0.611497	0.434578	0.348335	-0.135776	0.684412	0.323061	0.791798	0.657844	0.3552	0.370978	0.362076	0.410049	0.762837	0.647092	0.6695
HER2amp	HCC2218	0.870758	0.87176	0.610427	0.737865	0.596855	0.648878	0.861743	0.513602	0.470657	0.607592	0.579478	0.790255	0.7158	0.746566	0.680561	0.770808	0.63826	0.41738	0.42917	0.562993	-0.0769684	0.69715	0.825907	0.644406	0.632933	0.512529	0.601271	0.817869	0.696495	0.708405	0.672114	0.741896	0.728237	0.706194	0.701184	0.512173	0.200052	0.774808	0.655426	0.787725	0.791522	0.661608	0.667438	0.703106	0.634437	0.700583	0.699434	0.598597
HER2amp	HS281T	-0.0263214	-0.0144219	0.0231415	-0.0013556	-0.0449547	-0.0197758	0.0486945	0.00465581	-0.0716917	-0.0066644	0.0616236	0.0111564	-0.00210994	-0.0761737	0.0122003	-0.0194331	0.0332598	0.0110774	-0.0406047	-0.0290043	-0.0496276	-0.0115835	-0.0247025	0.0108701	-0.053449	0.0121401	-0.00229207	-0.00811925	0.0135989	-0.0228894	-0.0170789	-0.0427009	0.0121962	0.00929723	-0.0295891	-0.0735104	-0.0933848	-0.0569453	-0.0104205	-0.0959407	-0.00518105	-0.0322242	-0.0546888	-0.0179764	-0.066653	-0.0202797	-0.00296252	-0.0386427
HER2amp	HS343T	-0.0635961	-0.0358923	-0.0126055	-0.0196202	-0.0521277	-0.0212006	0.00674099	0.0102011	-0.0955118	-0.00535731	0.0229604	-0.0151007	-0.0315642	-0.0847846	-0.0193949	-0.0476366	0.0339972	-0.00422403	-0.0489259	-0.036623	-0.00881496	0.00256747	-0.0291621	-0.0295963	-0.047014	-0.0137266	0.00616869	-0.0313493	0.0059382	-0.0409471	-0.0294327	-0.0577719	0.00631803	0.00653913	-0.0401519	-0.0795457	-0.0477697	-0.0634783	0.00964348	-0.0816166	-0.0340085	-0.0325889	-0.0551775	-0.0224502	-0.0695246	-0.0522154	-0.0103053	-0.0567755
HER2amp	JIMT1	0.193936	0.351679	0.338336	0.38437	-0.176321	-0.0423046	0.344348	0.0717852	0.401108	-0.00818573	0.330475	0.423127	0.0136103	0.304145	0.00429453	0.0935901	0.0646875	0.164733	0.107625	0.205688	0.301891	0.0298664	0.428064	0.341237	-0.0782297	0.332544	0.23316	0.378618	0.189442	0.185379	0.172555	0.2207	0.068216	0.559651	-0.048045	-0.00401701	0.174095	0.160456	-0.0734024	0.256904	0.0452122	-0.0710743	-0.0942878	-0.00812626	-0.0299635	0.354958	0.346911	0.415279
HER2amp	MDAMB453	0.76128	0.765207	0.654872	0.71564	0.557082	0.433621	0.736271	0.220977	0.253399	0.421809	0.692264	0.772925	0.579544	0.687822	0.659135	0.724585	0.620043	0.449779	0.425071	0.409474	-0.167743	0.485083	0.729335	0.70886	0.441338	0.577433	0.584501	0.770954	0.569307	0.721652	0.670777	0.567581	0.578027	0.634478	0.577551	0.332942	0.194889	0.611007	0.442516	0.735511	0.746957	0.473688	0.598162	0.553418	0.610092	0.738152	0.731709	0.475959
HER2amp	SKBR3	0.592162	0.59724	0.308681	0.584685	0.31891	0.485522	0.632316	0.470605	0.450091	0.477992	0.396112	0.62907	0.51258	0.499652	0.392007	0.522463	0.446618	0.323604	0.373242	0.519984	0.0801908	0.528577	0.620598	0.39578	0.439616	0.382488	0.549309	0.583006	0.572278	0.354559	0.555519	0.569365	0.513634	0.55562	0.475515	0.250575	0.211047	0.548092	0.451758	0.500826	0.490973	0.467117	0.417701	0.50166	0.426456	0.537592	0.494694	0.436852
HER2amp	UACC893	0.459842	0.585759	0.618594	0.57543	0.105601	0.0499389	0.587389	0.023924	0.508564	0.0292254	0.670256	0.691526	0.24	0.632428	0.336577	0.371141	0.23142	0.33349	0.341388	0.236352	0.11103	0.129662	0.66095	0.60744	0.0268071	0.681448	0.357303	0.620349	0.314905	0.554548	0.337531	0.405977	0.211221	0.736453	0.145138	0.235266	0.105621	0.389453	0.0407975	0.547515	0.345684	0.0593888	0.120519	0.136284	0.178823	0.663441	0.613437	0.597535
HER2amp	ZR751	0.669359	0.558995	0.437038	0.515714	0.685548	0.486738	0.637757	0.217158	0.140969	0.46554	0.520252	0.591531	0.58242	0.585503	0.691237	0.76385	0.717159	0.486054	0.461317	0.375331	-0.298606	0.545501	0.579738	0.637288	0.481229	0.453533	0.554153	0.528583	0.623027	0.579262	0.679088	0.537003	0.642168	0.410186	0.64916	0.244956	0.121773	0.548358	0.49414	0.553439	0.760619	0.545148	0.657222	0.60812	0.687282	0.5918	0.547319	0.234864
Luminal A	BT483	0.794987	0.813627	0.829718	0.738429	0.520326	0.315541	0.771436	0.102469	0.377343	0.295315	0.739303	0.774645	0.584243	0.84473	0.710833	0.671164	0.551803	0.387435	0.5189	0.265142	-0.162326	0.385694	0.791166	0.785928	0.314251	0.745205	0.385753	0.815229	0.510667	0.850316	0.496806	0.605425	0.491257	0.757817	0.474634	0.439079	0.0589362	0.639759	0.348082	0.811212	0.715118	0.368909	0.475578	0.432194	0.451984	0.752001	0.773237	0.675245
Luminal A	CAMA1	0.643238	0.653913	0.805538	0.585932	0.40712	0.14981	0.681967	-0.0364617	0.349378	0.126775	0.798994	0.648907	0.433976	0.70037	0.597584	0.571526	0.361572	0.392771	0.44754	0.167157	-0.204885	0.204658	0.640056	0.61641	0.147484	0.640895	0.318725	0.665992	0.327769	0.728833	0.353746	0.458113	0.335169	0.592182	0.316174	0.432572	-0.119019	0.513702	0.175814	0.653629	0.605663	0.200961	0.327195	0.268871	0.382316	0.677479	0.619573	0.572649
Luminal A	EFM19	0.559226	0.610855	0.570733	0.600291	0.291554	0.289644	0.634419	0.187569	0.40604	0.25706	0.558145	0.687509	0.479788	0.704999	0.528148	0.527653	0.390086	0.11675	0.300233	0.142827	-0.0966535	0.309743	0.733036	0.653739	0.232043	0.785178	0.314103	0.633893	0.46584	0.658588	0.405312	0.667442	0.337147	0.734159	0.343793	0.278045	0.0591007	0.611124	0.223286	0.570471	0.519355	0.309803	0.300004	0.320441	0.343957	0.580842	0.578418	0.662497
Luminal A	HCC1428	0.42953	0.508046	0.636561	0.529878	0.213273	0.0490793	0.519398	-0.0418342	0.333071	0.0218191	0.501987	0.48663	0.422828	0.600834	0.422155	0.349531	0.274029	0.172836	0.592431	0.0817166	-0.10056	0.103881	0.557494	0.488258	0.00845613	0.648604	0.103375	0.574379	0.215772	0.534363	0.173755	0.378252	0.182481	0.581412	0.13926	0.224256	-0.0648274	0.411846	0.0431879	0.530583	0.375396	0.0761746	0.113811	0.109327	0.160952	0.406124	0.538007	0.578442
Luminal A	HMC18	0.142155	0.166614	0.255652	0.182028	0.00899859	-0.0109914	0.0769511	-0.10676	0.0472536	-0.00797847	0.296919	0.294561	0.0767339	0.262187	0.109251	0.127648	-0.0251811	-0.219879	0.101993	-0.128501	0.0863821	-0.00623082	0.30625	0.34906	0.0573703	0.480926	0.0629896	0.217165	0.0523399	0.42064	0.0731898	0.189934	0.0271738	0.436307	0.0662221	0.26867	0.238034	0.170471	0.00794245	0.281648	0.138373	0.020607	0.125671	0.021623	0.127374	0.253837	0.248397	0.256409
Luminal A	HS742T	-0.0652679	-0.053552	-0.0633916	-0.0387427	-0.0695407	-0.0109932	-0.0375741	0.0175523	-0.0919201	0.00591961	-0.0630969	-0.0444728	-0.0544537	-0.0965939	-0.0554123	-0.0688699	0.00143293	-0.0577566	-0.0501224	-0.0124544	0.0526869	0.010511	-0.0232775	-0.057822	-0.016486	-0.0255526	0.0219388	-0.0491033	0.0335286	-0.0709101	-0.030722	-0.0553852	-0.00522156	-0.00171738	-0.0376767	-0.0746022	0.0332057	-0.0682206	0.0411532	-0.0616743	-0.0625513	-0.0219207	-0.0498977	-0.0181538	-0.0601113	-0.0965399	-0.0374553	-0.0804137
Luminal A	MCF7	0.414678	0.546053	0.579119	0.519632	0.0818037	0.112785	0.495092	0.129362	0.492303	0.0991146	0.406144	0.455148	0.330644	0.577749	0.311321	0.291212	0.210767	-0.0528212	0.23729	0.067243	0.0768337	0.160377	0.607864	0.404532	0.0593026	0.590069	0.0523595	0.559101	0.234358	0.499581	0.133347	0.489829	0.17499	0.637817	0.100058	0.31638	0.0559508	0.471349	0.0736287	0.443965	0.293241	0.11069	0.0500864	0.112228	0.0922675	0.338232	0.572361	0.677428
Luminal A	MDAMB134VI	0.696755	0.747462	0.558495	0.704751	0.402898	0.535213	0.833959	0.502228	0.495511	0.499077	0.560939	0.68142	0.587724	0.593219	0.531557	0.687909	0.540793	0.318536	0.351417	0.507695	-0.0757227	0.55873	0.754008	0.460075	0.465489	0.451564	0.56241	0.737924	0.562597	0.533205	0.602076	0.695512	0.594803	0.607108	0.529191	0.30072	0.0937869	0.705256	0.454824	0.540072	0.660759	0.517673	0.483095	0.568065	0.579525	0.556226	0.612675	0.550123
Luminal A	MDAMB175VII	0.782626	0.766714	0.601857	0.722241	0.546445	0.530688	0.784473	0.354365	0.410303	0.523707	0.578702	0.72036	0.525116	0.684624	0.542738	0.765735	0.639559	0.482091	0.55912	0.653473	0.105793	0.642635	0.816816	0.657855	0.576036	0.49857	0.650481	0.762809	0.755252	0.694599	0.705437	0.595485	0.77796	0.690095	0.652818	0.436212	0.397948	0.586995	0.557737	0.668107	0.746414	0.554647	0.696803	0.683966	0.709229	0.668504	0.713042	0.391798
Luminal A	MDAMB415	0.374903	0.371982	0.454993	0.390611	0.30973	0.122883	0.491061	-0.0033021	0.192602	0.120022	0.606934	0.456781	0.380407	0.506811	0.516709	0.475763	0.409238	0.151141	0.0587763	-0.0313141	-0.36838	0.110114	0.443895	0.450329	0.0100248	0.54488	0.19149	0.371195	0.161395	0.44519	0.312751	0.497523	0.168168	0.306676	0.194072	0.0422528	-0.270627	0.522225	0.015487	0.259473	0.448694	0.155279	0.116364	0.138694	0.32024	0.470901	0.403943	0.486696
Luminal A	T47D	0.639122	0.629485	0.632308	0.584179	0.417132	0.250589	0.610674	0.0805289	0.350596	0.234099	0.674088	0.646682	0.472288	0.692743	0.579425	0.570062	0.455401	0.310245	0.374309	0.216571	-0.110186	0.316263	0.645071	0.625757	0.247226	0.591167	0.350774	0.607767	0.377772	0.671365	0.4304	0.5228	0.420382	0.610319	0.404644	0.363441	0.052539	0.57511	0.293405	0.635814	0.576858	0.294802	0.374094	0.338232	0.419548	0.639296	0.634976	0.56984
Luminal A	YMB1	0.670657	0.535905	0.414998	0.440358	0.698629	0.502023	0.605452	0.214975	0.109734	0.475014	0.488102	0.562551	0.571736	0.541068	0.666534	0.747549	0.680471	0.493024	0.452928	0.388555	-0.293233	0.555714	0.536331	0.612876	0.519996	0.38261	0.565205	0.499992	0.606923	0.574974	0.668253	0.486894	0.663028	0.36759	0.67139	0.31998	0.1339	0.515677	0.53171	0.551297	0.760355	0.562018	0.699203	0.6309	0.707497	0.568277	0.49972	0.171188
Luminal A	ZR7530	0.795659	0.797166	0.621198	0.702792	0.539957	0.501733	0.745294	0.322645	0.325883	0.487578	0.697412	0.806585	0.628354	0.704133	0.645696	0.689095	0.541705	0.461896	0.35628	0.414439	-0.151553	0.524952	0.731556	0.618846	0.494167	0.527514	0.586053	0.760627	0.554192	0.749014	0.617764	0.632659	0.566225	0.639344	0.585269	0.499178	0.11604	0.683989	0.50723	0.771045	0.725992	0.526094	0.574202	0.565555	0.555178	0.785143	0.656471	0.573171
Luminal B	BT474	0.296404	0.38266	0.388334	0.344435	-0.103411	0.0185472	0.401923	0.0974726	0.461867	0.0537681	0.423746	0.47922	0.11882	0.378706	0.128436	0.193854	0.0695586	0.0289698	0.120779	0.119446	0.187866	0.0493645	0.467749	0.433769	-0.0197855	0.545803	0.257187	0.43019	0.190616	0.348487	0.214482	0.344863	0.0638751	0.61498	0.0278861	0.0567744	0.131733	0.287778	-0.0381762	0.312836	0.139372	-0.000580148	-0.00502423	0.0354381	0.0716802	0.435184	0.351828	0.487928
Luminal B	EFM192A	0.476638	0.513798	0.482262	0.442896	0.0827686	0.135691	0.442343	0.126619	0.354894	0.169733	0.530432	0.55025	0.296574	0.423045	0.257015	0.284342	0.146278	0.196698	0.237006	0.188322	0.0800644	0.155796	0.492203	0.409965	0.128845	0.429951	0.33534	0.545609	0.202535	0.484197	0.276263	0.360584	0.173469	0.563756	0.168617	0.305268	0.129609	0.394034	0.136736	0.519434	0.28878	0.131042	0.148947	0.160692	0.190339	0.532667	0.473877	0.524743
Luminal B	EVSAT	0.481015	0.522203	0.636853	0.481234	0.199423	0.0601795	0.51971	-0.026032	0.329664	0.0512867	0.587126	0.509083	0.417038	0.593309	0.44635	0.379112	0.253937	0.134502	0.402287	-0.0125612	-0.141773	0.0825852	0.52014	0.531708	0.00733978	0.681196	0.137202	0.552986	0.178239	0.570327	0.191869	0.475934	0.125205	0.529536	0.129769	0.265442	-0.125623	0.458741	0.036207	0.499075	0.381238	0.084587	0.0953711	0.098925	0.160369	0.486497	0.535275	0.632332
Luminal B	HS274T	-0.0288868	-0.0188268	0.00279036	-0.0155757	-0.0320743	-0.00606505	0.0144457	0.0078184	-0.0567863	0.0105556	-0.000927519	-0.00942544	-0.031576	-0.0700784	-0.025637	-0.0259199	0.0335339	0.0382143	0.0062608	-0.0117172	0.00914523	0.0208661	-0.0419444	-0.0256626	-0.0149081	-0.039591	0.0125595	-0.0348611	0.0401248	-0.10005	-0.00228662	-0.05703	0.0302555	0.0412777	-0.0122458	-0.0745744	-0.0120903	-0.0681523	0.0195639	-0.0417046	-0.0037676	-0.0155437	-0.0338427	-0.0237278	-0.051127	-0.00463867	-0.000580535	-0.0858782
Luminal B	HS606T	-0.0430973	-0.0259117	0.000200651	-0.00690705	-0.036328	0.00662679	0.0558376	0.0651793	-0.0600487	0.0150617	0.0404994	0.00422214	-0.00629604	-0.091886	-0.0079967	-0.025653	0.0424972	0.000324905	-0.00442792	0.00253405	-0.0306678	0.0241907	-0.0137358	-0.0182197	-0.0290795	-0.0214293	0.00469545	-0.0258537	0.0176561	-0.0236337	-0.0214261	-0.0523261	0.0213423	0.00593477	-0.0145241	-0.0269916	-0.0902885	-0.0504332	0.0151016	-0.07897	-0.00802919	-0.00744653	-0.0362814	0.00957897	-0.0554932	-0.0343468	-0.0334665	-0.053719
Luminal B	MDAMB361	0.296779	0.433672	0.692068	0.406047	0.0210076	-0.216938	0.396901	-0.295767	0.241961	-0.218214	0.733624	0.543002	0.196754	0.559987	0.374276	0.225632	0.0925616	0.110441	0.115172	-0.252202	-0.184932	-0.202589	0.488476	0.613712	-0.272033	0.731069	0.0629988	0.490206	-0.0231423	0.539642	0.0933713	0.30851	-0.144497	0.542147	-0.0983374	0.100131	-0.210477	0.334841	-0.250694	0.45973	0.239284	-0.178171	-0.126921	-0.158409	-0.00907643	0.539642	0.522204	0.677223
Luminal B	UACC812	0.579391	0.60241	0.371106	0.586755	0.325186	0.437479	0.651488	0.393865	0.526569	0.393685	0.496059	0.698339	0.457772	0.515306	0.425638	0.53136	0.377879	0.362567	0.380131	0.436525	0.0450148	0.480284	0.653533	0.375632	0.408845	0.444662	0.576353	0.5673	0.536671	0.479512	0.540256	0.553973	0.47295	0.594057	0.461	0.373092	0.174631	0.538502	0.430956	0.577724	0.501976	0.432832	0.416742	0.472687	0.427171	0.610186	0.48297	0.454831
[truncated: 1,002 more columns]

## Sheet: Protein_RPPA
subtypes	Cell Lines\Tumors	TCGA-A2-A04W	TCGA-AO-A128	TCGA-E2-A155	TCGA-A2-A0T1	TCGA-AO-A0J8	TCGA-AO-A0JC	TCGA-A2-A0T3	TCGA-AO-A03U	TCGA-A2-A0T6	TCGA-A2-A0D1	TCGA-AO-A03M	TCGA-AO-A0JD	TCGA-E2-A15E	TCGA-E2-A15S	TCGA-AO-A03O	TCGA-AO-A03L	TCGA-A2-A0ST	TCGA-AR-A0TT	TCGA-A7-A0D9	TCGA-E2-A15K	TCGA-AR-A0U1	TCGA-D8-A13Y	TCGA-A2-A0SX	TCGA-BH-A0B3	TCGA-A2-A04N	TCGA-A2-A04U	TCGA-BH-A0EA	TCGA-AR-A1AL	TCGA-E2-A15J	TCGA-BH-A0H7	TCGA-BH-A0E0	TCGA-A2-A0EQ	TCGA-A2-A0YH	TCGA-A8-A095	TCGA-BH-A0HW	TCGA-A2-A0YD	TCGA-A8-A0A4	TCGA-AO-A12E	TCGA-A7-A13F	TCGA-AO-A12D	TCGA-E2-A14Q	TCGA-E2-A14V	TCGA-A8-A079	TCGA-A2-A0D0	TCGA-BH-A0BC	TCGA-A2-A0CU	TCGA-E2-A15R	TCGA-AR-A1AU
Luminal A	T47D	-0.459469	-0.346047	0.274055	-0.330794	0.116607	0.655987	0.0773268	-0.328738	0.0885623	-0.202106	0.24398	0.44786	0.410211	0.268556	0.587158	0.0823228	-0.3821	0.193902	-0.172062	0.212715	-0.418377	0.321127	-0.427023	-0.378535	0.317936	-0.433061	0.0143112	0.101298	0.60934	-0.160765	-0.408029	-0.172296	0.578996	-0.0201408	0.206775	0.633996	0.404656	-0.00868774	0.562078	-0.423373	0.780987	-0.00525848	0.453644	-0.377147	0.226748	0.376508	0.307918	-0.104628
Luminal B	UACC812	0.0511858	-0.22877	0.193242	0.306071	0.213889	0.33909	0.0206038	-0.124877	0.14617	0.0945624	0.272496	0.218649	0.450391	0.0340219	0.427274	0.106659	-0.290324	0.0579761	-0.165513	0.0195162	-0.374416	0.148782	-0.271472	-0.257934	0.151425	-0.250614	-0.070157	-0.0705487	0.4478	-0.125386	-0.3488	-0.195442	0.424589	-0.0185925	0.0674672	0.385431	0.327425	-0.00317328	0.491252	0.271722	0.29477	0.524184	0.313565	-0.279397	-0.0432044	0.201507	0.0527289	-0.0934769
Basal_like	MDAMB436	0.0346178	0.206889	-0.29311	-0.2053	0.144435	-0.0786349	0.188822	-0.0544825	0.339584	-0.0737163	0.0268434	0.0981956	-0.0743754	-0.206815	-0.202849	-0.0387273	0.0659817	-0.226958	0.236748	-0.0703598	0.194686	0.207945	0.113213	0.174734	0.249857	0.232119	0.0794551	0.315415	-0.203884	0.189502	0.200848	-0.102266	-0.252777	0.275069	-0.15711	0.0662341	0.0347104	0.344542	-0.0596808	-0.198592	-0.045886	-0.0492804	0.0263607	0.160173	0.255739	-0.158615	-0.00119256	0.215776
Luminal B	BT474	0.046052	-0.350398	0.350349	0.256616	0.165034	0.310472	-0.0987345	-0.112562	-0.0034712	0.143148	0.114478	0.286211	0.34687	0.118301	0.314072	-0.0766016	-0.359491	0.131912	-0.181214	0.147066	-0.329014	0.107735	-0.316123	-0.24667	0.00856635	-0.299816	-0.00671696	-0.158698	0.394465	-0.150713	-0.216055	0.0274284	0.296179	-0.0830435	0.281019	0.325504	0.25373	-0.0983844	0.450653	0.271967	0.284901	0.421236	0.117595	-0.352612	0.0134753	0.19969	0.00346691	-0.114279
Basal_like	HCC3153	0.240529	0.185745	-0.209878	0.0144938	0.0316069	0.0190709	-0.0103813	0.226567	0.187753	-0.0195206	0.274164	0.189503	-0.078822	-0.17166	-0.257802	-0.0805899	0.196647	0.00964336	0.00871874	-0.09376	0.559125	-0.0527596	0.158666	0.473124	0.106852	0.0554144	0.108735	0.354356	-0.206784	-0.00798123	0.128833	0.0920376	-0.147679	0.0859127	-0.257103	0.0227726	-0.0669219	0.124621	-0.270476	-0.0199105	0.0418153	-0.0766581	-0.288026	0.243045	-0.0967292	-0.148635	-0.140567	0.270876
Basal_like	BT549	0.028656	0.246645	-0.413706	-0.275644	0.0190034	-0.036744	0.198195	0.111062	0.168346	-0.0877806	-0.00718653	0.0455663	-0.136542	-0.167979	-0.196082	0.138675	0.24887	-0.238271	0.10367	-0.0866865	0.42465	0.0293111	0.20897	0.275743	0.169621	0.104832	0.0676427	0.368291	-0.181307	0.192413	0.175009	-0.0160349	-0.162778	0.232837	-0.310229	0.00774633	0.120314	0.260158	-0.233161	-0.20336	-0.0242788	-0.21927	-0.0489539	0.238828	0.0700513	-0.102589	-0.000339201	0.251058
Basal_like	HCC1395	0.141874	0.294888	-0.501934	-0.195677	0.133699	-0.161518	0.255233	0.153864	0.295014	-0.0831332	0.156809	-0.0922354	-0.191061	-0.303763	-0.333915	0.106665	0.24869	-0.372902	0.243306	-0.117179	0.475146	-0.206383	0.275622	0.307321	0.199499	0.0797008	0.276278	0.486024	-0.346626	0.380632	0.147138	-0.0622706	-0.42505	0.3636	-0.431421	-0.0462655	-0.0155165	0.290364	-0.501041	-0.13292	-0.168152	-0.164769	-0.236429	0.268164	0.0953619	-0.118907	-0.156936	0.397121
Luminal B	MDAMB361	-0.22567	-0.347004	0.311081	0.119783	0.196539	0.455527	-0.04249	-0.20804	0.0163877	0.0790393	0.202706	0.184113	0.233171	0.234542	0.444203	0.0226079	-0.420036	0.252963	-0.114806	0.238798	-0.532387	0.214586	-0.473732	-0.37754	0.00176338	-0.392952	0.0166338	-0.171783	0.394111	-0.161081	-0.519387	-0.160489	0.465629	-0.127279	0.330597	0.322089	0.224142	-0.129335	0.427488	0.033753	0.386478	0.238363	0.302611	-0.464837	0.112518	0.389631	0.169108	-0.0868105
Basal_like	MDAMB157	-0.128003	0.0656896	-0.258203	-0.0895416	0.249331	-0.187435	0.312615	0.13677	0.254636	-0.0061564	-0.193127	-0.374446	-0.135256	-0.0373213	-0.180903	0.0212294	0.146831	-0.0502543	0.294358	0.0240918	0.0604692	0.000743224	0.179834	-0.0452492	0.166058	0.0815006	0.363467	0.227678	-0.02502	0.231711	0.0698379	-0.0213251	-0.191798	0.122312	-0.162674	-0.0352528	0.00148061	0.0207949	-0.187916	-0.0604731	-0.133009	-0.178291	-0.22011	0.0155065	0.153464	0.032376	-0.0318864	0.276725
Luminal A	BT483	-0.434487	-0.413627	0.364813	-0.181958	0.129752	0.527144	-0.0212615	-0.337808	-0.00877555	-0.0567955	0.0960902	0.227333	0.100832	0.33831	0.540767	-0.121275	-0.498308	0.368735	7.25241e-05	0.3103	-0.582696	0.359705	-0.547808	-0.386956	0.0533013	-0.363809	-0.0656885	-0.103065	0.340606	-0.184479	-0.547502	-0.300327	0.754069	-0.146444	0.370588	0.38536	0.136458	0.084461	0.445077	-0.337701	0.56167	0.0546289	0.393538	-0.436855	0.188904	0.448509	0.496839	-0.126444
Basal_like	SUM159PT	0.0687231	0.324194	-0.389235	-0.13232	0.0651887	-0.376419	0.206054	0.131652	0.343495	-0.122619	-0.109911	-0.18054	-0.119743	-0.224138	-0.306978	0.2107	0.222207	-0.192453	0.129322	-0.168441	0.274639	0.0844339	0.237034	0.286335	0.220814	0.313339	0.0237953	0.29848	-0.288946	0.150189	0.213065	-0.0583215	-0.302548	0.181719	-0.302047	-0.0857196	-0.0154416	0.220943	-0.143218	-0.143191	-0.258803	-0.0505829	-0.0507243	0.253431	0.252605	-0.236037	-0.0753364	0.283593
Basal_like	BT20	0.133816	0.219113	-0.277183	-0.0848902	-0.0955195	-0.0228158	0.027354	0.271061	-0.0817858	0.125776	0.187774	0.0552104	-0.0579974	-0.0723623	-0.149878	0.0040758	0.309401	-0.0613077	0.0334781	-0.188096	0.509525	-0.134127	0.217403	0.442532	0.00902286	0.13135	-0.0108985	0.219937	-0.168498	0.0139842	0.264981	0.262916	-0.0648037	-0.00191316	-0.321382	-0.162863	-0.109508	-0.0359712	-0.245265	-0.11097	0.0133447	-0.28028	-0.124189	0.287449	-0.200341	-0.0894975	-0.120039	0.199482
Luminal A	HCC1428	-0.549672	-0.111904	0.348818	-0.306945	0.0978359	0.450943	-0.00912091	-0.367319	0.047449	-0.141528	0.233718	0.105273	0.0835681	0.443978	0.35682	0.0506016	-0.239227	0.348695	0.0504494	0.289998	-0.512186	0.356997	-0.354062	-0.447927	0.0949368	-0.355146	0.088153	-0.0102894	0.386865	-0.168024	-0.502341	-0.111883	0.440415	-0.131463	0.355702	0.370804	0.173392	-0.0616516	0.321639	-0.413048	0.491103	-0.14275	0.349762	-0.340995	0.230493	0.437363	0.360353	-0.0937378
Luminal A	CAMA1	-0.406393	-0.346309	0.362329	-0.27474	0.0312863	0.514155	-0.110044	-0.359384	-0.0219137	-0.0617486	0.0925856	0.471648	0.229702	0.268074	0.504898	-0.0422794	-0.406765	0.350638	-0.15837	0.366348	-0.466407	0.252658	-0.425212	-0.35933	0.0498053	-0.404411	-0.140249	-0.0488024	0.382857	-0.253382	-0.356375	-0.0562042	0.65351	-0.113037	0.370018	0.48059	0.293784	0.143102	0.469456	-0.287192	0.583634	0.00811142	0.348487	-0.401903	0.154742	0.31217	0.324862	-0.217922
HER2amp	UACC893	0.340797	-0.0665214	0.142009	0.472799	0.065877	0.0234176	-0.0651788	0.135754	-0.0638304	0.244069	0.215755	0.106548	0.190341	-0.122218	-0.105752	-0.141975	-0.0890691	-0.104183	-0.0792852	-0.0042876	0.0128314	-0.231661	-0.146749	-0.00489245	-0.0598582	-0.1632	-0.0025912	-0.135102	0.0141755	0.0272712	-0.0846924	0.116296	0.000364802	0.078296	0.0796359	0.0500028	0.0663183	-0.0873038	0.0360809	0.490509	-0.0964148	0.380971	-0.115921	-0.064557	-0.150214	0.0148904	-0.157817	-0.0170685
HER2amp	HCC1954	0.483979	-0.0548334	-0.0303092	0.507185	0.000958201	-0.196141	-0.0670631	0.246326	-0.0204792	0.165324	0.0888891	0.0049892	0.211054	-0.222199	-0.124585	0.0563202	0.00715886	-0.218762	-0.15283	-0.17827	0.224801	-0.353921	0.024524	0.201705	-0.111246	0.00915972	-0.0476075	-0.068544	-0.0363743	0.0248466	0.122826	0.105038	-0.163934	0.0489105	-0.144897	-0.167862	-0.0824264	-0.0717424	-0.0385616	0.583911	-0.237584	0.465982	-0.168451	0.0931839	-0.214621	-0.123055	-0.239468	0.0883705
HER2amp	MDAMB453	0.0905042	-0.109099	0.163071	0.148677	0.0369521	0.00424678	-0.0769634	-0.0143105	-0.0274608	0.297066	-0.0967457	0.295419	0.151375	-0.120335	0.205259	0.0381838	-0.0640585	0.156424	-0.171149	0.151442	-0.269615	0.0336937	0.0181863	-0.0396086	-0.119571	0.0404368	-0.269706	-0.0883377	0.144038	-0.183111	-0.0463976	0.220016	0.327245	-0.119258	0.173246	0.124426	0.133228	0.231604	0.273797	0.26335	0.0176524	0.236652	-0.0845726	-0.0664431	-0.0963473	-0.137347	-0.0867699	-0.0727061
HER2amp	SKBR3	0.441845	0.121848	0.0893404	0.531288	0.0446716	-0.181967	-0.095296	0.11379	0.0155156	0.24442	0.143117	0.0661994	0.201453	-0.245695	-0.119726	-0.0148683	0.0849534	-0.188024	-0.11789	-0.0864477	-0.0567202	-0.196074	0.220585	0.0219486	-0.0127313	0.0856716	-0.12748	-0.106148	-0.0180538	0.0221044	0.0829863	0.186412	-0.0404235	0.118917	-0.111328	0.138103	0.163398	0.092573	0.0607246	0.638023	-0.305673	0.494174	-0.0567285	0.062767	-0.202515	-0.226111	-0.310242	-0.148611
HER2amp	AU565	0.423153	-0.0232561	0.121065	0.575314	0.0780307	-0.112427	-0.161699	0.139192	0.015437	0.221094	0.0342396	0.0232092	0.272822	-0.214096	0.00320585	-0.0246907	-0.0237556	-0.0663433	-0.252514	-0.0761475	-0.0955024	-0.28638	0.151454	-0.0145121	-0.0987826	0.00817469	-0.10434	-0.12455	0.0800725	-0.0657597	-0.00629199	0.174819	0.00216555	-0.00254275	-0.0538623	0.161062	0.182147	0.0403698	0.124321	0.690686	-0.198407	0.474701	-0.119419	-0.023121	-0.254158	-0.1599	-0.334722	-0.146547
Basal_like	HCC1937	-0.0855171	0.0434264	-0.231088	-0.165628	-0.0721401	0.00214381	0.118436	0.0781396	0.0472348	-0.139182	-0.0497007	-0.0709084	-0.189715	0.109794	-0.267102	0.0328613	0.117104	-0.0717526	0.133092	-0.0453702	0.368264	-0.163942	0.0277404	0.184115	0.0420806	-0.119035	0.168961	0.299516	-0.176986	0.153898	0.00168145	-0.0575814	-0.278082	0.162915	-0.145514	-0.229392	-0.223662	0.0399045	-0.320348	-0.21644	0.0301776	-0.2191	-0.164182	0.0622975	0.0375856	0.0510356	0.116206	0.282511
Luminal A	ZR7530	0.119716	-0.226191	0.321824	0.355776	0.220507	0.0754868	-0.166006	-0.129416	0.0197812	0.230752	-0.0342537	0.0358441	0.17997	0.0280022	0.140243	-0.100129	-0.300083	0.00550375	-0.089207	0.188365	-0.453053	-0.207068	-0.173333	-0.333945	-0.168095	-0.21105	0.0859871	-0.260408	0.126692	-0.0205227	-0.204969	0.168657	0.00724149	-0.00354119	0.247193	0.185895	0.138284	0.0350339	0.176014	0.474383	-0.0545251	0.389814	0.0769843	-0.305491	0.0335915	0.103104	-0.0693519	-0.138695
Basal_like	SUM149PT	0.0269606	0.0207722	-0.183444	-0.19326	-0.138095	0.0456766	0.0699489	-0.0585146	-0.162626	-0.119946	0.0197836	-0.0365069	-0.0757686	0.0202237	-0.145353	-0.0490143	0.172885	-0.234949	0.134902	-0.112709	0.397009	-0.182692	0.113675	0.135602	0.0302615	-0.000201766	0.123298	0.133584	-0.103975	0.20691	0.290864	-0.00485352	-0.340522	0.126728	-0.179837	-0.245011	-0.197217	-0.012715	-0.314032	-0.174402	0.0240017	-0.188938	-0.13301	0.224324	-0.133171	-0.0196326	0.0555265	0.071126
Luminal A	ZR75B	-0.321718	-0.235368	0.500033	-0.218779	0.0587978	0.317337	-0.298169	-0.237852	-0.153364	-0.0534217	0.123216	0.384659	-0.18458	0.36703	0.281381	-0.190944	-0.259116	0.425852	-0.0626474	0.339479	-0.323482	0.197914	-0.366448	-0.236267	-0.249224	-0.278229	-0.000647955	-0.195827	0.111203	-0.287118	-0.365631	-0.0177931	0.452361	-0.232152	0.439283	0.228574	0.067883	-0.0617463	0.099507	-0.306288	0.378794	-0.172685	0.195148	-0.314545	0.122801	0.289301	0.286543	-0.0683576
HER2amp	HCC202	0.188527	-0.21471	0.337089	0.40755	-0.0339181	-0.0485934	-0.171442	0.0960665	-0.07693	0.255913	0.0369428	0.0743236	0.295536	-0.0467796	0.00624961	-0.0741162	-0.137682	0.110618	-0.124596	0.105276	-0.0945094	-0.116468	-0.211311	-0.0920853	-0.0873367	-0.13839	-0.0960623	-0.246227	0.214929	-0.222891	-0.0365949	0.168112	0.152648	-0.202707	0.278936	-0.0297526	-0.0676815	-0.251468	0.161145	0.418501	0.00586602	0.2956	-0.26388	-0.122108	-0.203247	0.00153583	-0.0314457	-0.0897499
Basal_like	HCC1143	0.0936459	0.0564472	-0.305807	-0.0920154	-0.13561	-0.172677	0.158341	0.119917	-0.141303	-0.0750557	-0.0683712	-0.26248	-0.14473	0.00864246	-0.202089	0.130533	0.219338	-0.332491	0.114177	-0.157724	0.248687	-0.206125	0.249678	0.215595	0.0307926	0.153663	0.0918108	0.145383	-0.205521	0.269901	0.239584	-0.0405429	-0.313574	0.109619	-0.255179	-0.272626	-0.159304	-0.0698374	-0.3289	-0.129554	-0.21212	-0.264614	-0.0515425	0.156413	-0.0395528	-0.0769199	-0.0923287	0.10316
Basal_like	HCC1806	-0.105565	0.226168	-0.277717	-0.290587	-0.0386527	-0.247663	0.152518	0.0659443	-0.0392082	-0.225503	-0.183366	-0.510952	-0.241425	0.12808	-0.161907	0.0604209	0.291406	-0.101101	0.0735729	-0.166331	0.287968	-0.101217	0.289083	0.141617	-0.0445369	0.192505	0.150174	0.0943018	-0.236659	0.165388	0.192097	-0.0832138	-0.340397	0.0122234	-0.248506	-0.31419	-0.259351	-0.105361	-0.285294	-0.239637	-0.17198	-0.320262	-0.174871	0.316203	0.00234272	0.0205552	0.0349717	0.147026
HER2amp	SUM225CWN	0.474439	-0.158963	0.233817	0.615724	-0.167593	-0.0666276	-0.17234	0.226414	-0.292488	0.318011	0.0969036	0.0135399	0.22237	-0.167515	-0.0403652	-0.224497	-0.070698	-0.119866	-0.127274	-0.136397	0.0614608	-0.189895	-0.078001	0.0541668	-0.152657	0.0160377	-0.170076	-0.370894	0.0702514	-0.0887503	0.138069	0.126706	0.0673184	-0.120682	0.0974075	-0.152295	-0.103421	-0.317945	0.0814171	0.59997	-0.18504	0.377426	-0.1705	0.0128372	-0.360199	-0.11113	-0.193893	-0.28863
Basal_like	MDAMB468	0.019205	0.169283	-0.12028	-0.256272	-0.334979	0.018048	-0.0722827	0.155458	-0.291284	0.0258934	0.0416271	0.236011	-0.178743	-0.0838863	-0.104083	-0.025245	0.267683	0.0634447	-0.075264	-0.0720926	0.362468	0.0306061	0.173931	0.34906	0.0155116	0.116596	-0.237521	0.0429108	-0.143631	-0.0277298	0.268577	0.20823	0.0168543	0.0191766	-0.152558	-0.15509	-0.138124	-0.0330397	-0.207522	-0.291807	0.0247105	-0.274437	-0.0991372	0.245134	-0.187836	-0.19847	-0.0872762	-0.076784
Basal_like	SUM1315MO2	-0.129078	0.156239	-0.3373	-0.181701	0.000509999	-0.233317	0.195621	0.00507569	0.085193	-0.191996	-0.257966	-0.452436	-0.194017	-0.046567	-0.127059	0.185526	0.163386	-0.143912	0.111088	-0.0550709	0.0459719	-0.100352	0.211882	-0.0635316	-0.00749026	0.103053	0.187063	0.100236	-0.134551	0.216214	0.105273	-0.100939	-0.388956	0.0842039	-0.188299	-0.166854	0.0252384	-0.0303544	-0.215694	-0.113638	-0.245054	-0.272228	0.0406279	0.0472087	0.160734	-0.052179	-0.08713	0.0117458
Basal_like	HCC38	-0.0199943	0.188109	-0.334136	-0.187239	-0.104871	-0.152741	0.118717	0.0975747	-0.0122095	-0.153112	-0.189883	-0.249738	-0.266512	-0.148754	-0.210663	0.0125141	0.208807	-0.14954	0.157373	-0.151258	0.281136	-0.160259	0.237993	0.117099	0.0398451	0.118775	0.164187	0.12965	-0.220483	0.24496	0.165141	-0.0498667	-0.36189	0.164976	-0.23521	-0.206682	-0.0979417	0.02862	-0.398898	-0.137703	-0.263846	-0.27053	-0.037911	0.12734	-0.0291356	-0.131457	-0.0902587	0.0266065
HER2amp	HCC1419	0.211012	-0.289208	0.410347	0.402803	0.0159868	-0.00642068	-0.295499	0.00705041	-0.0812183	0.173558	0.102128	0.0912821	0.136106	0.0442162	0.0542535	-0.153617	-0.289009	0.159436	-0.119661	0.185221	-0.153885	-0.18892	-0.289217	-0.0898668	-0.221621	-0.265457	-0.0812258	-0.256655	0.0634367	-0.227633	-0.185407	-0.00466261	0.252583	-0.211148	0.28036	0.0317382	-0.105414	-0.142802	0.0766218	0.379372	0.0251905	0.342369	-0.206946	-0.233499	-0.163644	0.115527	0.041136	-0.111801
Basal_like	MDAMB231	0.000881195	0.286895	-0.352028	-0.127427	-0.155852	-0.388677	0.121271	0.191418	0.0524096	-0.168902	-0.326962	-0.334935	-0.207346	-0.114009	-0.248658	0.311244	0.298427	-0.152752	-0.0025	-0.178059	0.173385	-0.12466	0.351467	0.188805	0.0948929	0.227857	-0.0775336	0.133563	-0.262265	0.0959248	0.168037	-0.00918084	-0.249293	0.0728561	-0.326955	-0.217703	-0.0990857	0.110268	-0.203026	-0.113639	-0.338073	-0.191749	-0.0392443	0.209355	0.0733866	-0.249674	-0.0798021	0.0920429
Basal_like	HCC70	-0.0709541	-0.0508921	0.0707327	-0.243895	-0.229685	0.164216	-0.0810244	-0.0621663	-0.288239	-0.130788	-0.0172802	0.178205	0.00206011	0.00135999	-0.00407213	-0.193425	0.0882437	-0.0634343	0.022083	-0.042558	0.230027	-0.177931	0.0370927	0.0447836	-0.0453912	-0.0244744	-0.0364383	-0.0290398	0.050845	0.0433405	0.18897	0.0864503	-0.0959821	0.0184928	0.0199965	-0.121346	-0.163771	-0.0901764	-0.175416	-0.211164	0.148374	-0.270277	0.00974966	0.0943976	-0.218982	-0.036723	0.0469673	-0.134819
Luminal A	MDAMB415	-0.311665	-0.221787	0.150403	-0.30797	-0.140743	0.421696	-0.152842	-0.137583	-0.142449	-0.165369	0.198825	0.329322	-0.142881	0.0941659	0.177581	-0.0321249	-0.357516	0.156467	-0.0473864	0.247983	-0.194733	0.0284387	-0.399942	-0.196233	-0.0908054	-0.406503	0.0250212	-0.0271786	0.0175432	-0.0974786	-0.378328	-0.147801	0.214893	-0.00560169	0.216403	0.133674	-0.0194159	-0.0342379	-0.0342995	-0.369191	0.368203	-0.236739	0.153978	-0.258282	0.152367	0.22957	0.179335	-0.0984898
Basal_like	HCC2185	0.226924	0.217309	0.130994	0.0824238	-0.121439	-0.165905	-0.199566	0.170894	-0.0386974	-0.00317626	0.0729482	0.180795	0.0699276	-0.194223	-0.180203	-0.152623	0.179513	-0.00314888	-0.197852	-0.0741179	0.193109	-0.274378	0.349979	0.185834	-0.0379554	0.0700269	-0.238532	-0.0477438	-0.223957	-0.198348	0.188282	0.278235	0.0979873	-0.0655581	-0.123561	0.147965	0.0999721	0.160334	-0.101193	0.203377	-0.137096	-0.0603323	-0.147856	0.16831	-0.236018	-0.318256	-0.226759	-0.158968
Luminal A	MCF7	-0.571131	-0.288112	0.50792	-0.394875	0.00492117	0.329624	-0.288315	-0.339527	-0.165177	-0.205556	-0.206601	0.271544	-0.178057	0.477082	0.372831	-0.0647378	-0.316466	0.655535	-0.160964	0.400438	-0.51116	0.241579	-0.405335	-0.394039	-0.197674	-0.379205	-0.0534985	-0.251948	0.215462	-0.350174	-0.417426	-0.0188456	0.415152	-0.292027	0.568167	0.212576	0.0611053	-0.0265495	0.269372	-0.44774	0.399032	-0.193125	0.22909	-0.428183	0.218785	0.32254	0.352234	-0.14658
Luminal A	600MPE	-0.275005	-0.366774	0.534105	-0.0467614	-0.148811	0.312837	-0.325339	-0.306471	-0.290468	-0.0224664	-0.0423312	0.177413	-0.0154138	0.373489	0.399989	-0.192351	-0.371314	0.405369	-0.130142	0.224542	-0.480388	0.187446	-0.430026	-0.358766	-0.288851	-0.172784	-0.10227	-0.395383	0.248043	-0.285563	-0.32758	-0.00999157	0.355788	-0.339634	0.513065	-0.0220184	-0.129227	-0.173795	0.204629	-0.150388	0.307259	-0.0185975	0.209487	-0.243299	0.022559	0.295749	0.324867	-0.328313
Luminal A	LY2	-0.560076	-0.296127	0.408674	-0.407424	-0.061726	0.246638	-0.288684	-0.300856	-0.234123	-0.25007	-0.28248	0.127874	-0.306253	0.457602	0.362497	-0.0894307	-0.304999	0.659668	-0.16414	0.327179	-0.417475	0.153328	-0.38284	-0.353504	-0.281347	-0.369065	-0.0649497	-0.286897	0.0808893	-0.321094	-0.379085	-0.0938111	0.354423	-0.32897	0.458168	0.0520449	-0.0135684	-0.0385681	0.137214	-0.478649	0.323892	-0.256779	0.18522	-0.359771	0.152138	0.29433	0.350706	-0.167542
[truncated: 150 more columns]
